# Supplementary material for: Phylodynamic analysis of porcine circovirus type 2: Methodological approach and datasets
Source: Data Brief. 2016 Jun 15;8:549–52. doi: 10.1016/j.dib.2016.06.005 (PMC4962815; doi:10.1016/j.dib.2016.06.005)
Supplement: Supplementary file 1 — Supplementary material [file mmc1.xls]

## Sheet: Supplementary_dataset S1
	Supplementary_dataset S1: List of complete genomes sequences used in the present study. Accession number, collection country and data are provided.
	Accesion Number	Country	Collection Date	Strain name
	AM086384	China	15/06/2004	AM086384|China|15/06/2004
	AY536756	China	15/06/2004	AY536756|China|15/06/2004
	FJ644925	China	15/06/2006	FJ644925|China|15/06/2006
	AY691679	China	15/06/2004	AY691679|China|15/06/2004
	EU545551	Slovakia	10/08/2006	EU545551|Slovakia|10/08/2006
	AY874163	Hungary	15/06/2002	AY874163|Hungary|15/06/2002
	DQ220737	Canada	15/06/2005	DQ220737|Canada|15/06/2005
	HQ378159	Serbia	12/08/2009	HQ378159|Serbia|12/08/2009
	HM776444	China	15/05/2009	HM776444|China|15/05/2009
	HM038016	China	17/03/2005	HM038016|China|17/03/2005
	AY484413	Netherlands	15/06/2004	AY484413|Netherlands|15/06/2004
	AY484411	Netherlands	15/06/2004	AY484411|Netherlands|15/06/2004
	AF201897	Netherlands	15/06/2000	AF201897|Netherlands|15/06/2000
	HQ378161	Serbia	19/11/2009	HQ378161|Serbia|19/11/2009
	AY484412	Netherlands	15/06/2004	AY484412|Netherlands|15/06/2004
	AY484408	Netherlands	15/06/2004	AY484408|Netherlands|15/06/2004
	EF565357	Denmark	15/06/2003	EF565357|Denmark|15/06/2003
	AY321984	France	15/06/2004	AY321984|France|15/06/2004
	AY321985	France	15/06/2004	AY321985|France|15/06/2004
	AY321986	France	15/06/2004	AY321986|France|15/06/2004
	EU545550	Slovakia	14/03/2006	EU545550|Slovakia|14/03/2006
	HQ831525	Portugal	03/03/2007	HQ831525|Portugal|03/03/2007
	EF565364	Denmark	15/06/2003	EF565364|Denmark|15/06/2003
	EF565366	Denmark	15/06/2003	EF565366|Denmark|15/06/2003
	AY322002	France	15/06/2004	AY322002|France|15/06/2004
	HQ378160	Serbia	06/10/2009	HQ378160|Serbia|06/10/2009
	EU545548	Slovakia	13/06/2006	EU545548|Slovakia|13/06/2006
	AY484416	Netherlands	15/06/2004	AY484416|Netherlands|15/06/2004
	AY322000	France	15/06/2004	AY322000|France|15/06/2004
	HQ591380	Croatia	15/06/2009	HQ591380|Croatia|15/06/2009
	HM038026	China	25/06/2007	HM038026|China|25/06/2007
	HM038024	China	09/06/2005	HM038024|China|09/06/2005
	AY188355	China	15/06/2005	AY188355|China|15/06/2005
	AY536755	China	15/06/2004	AY536755|China|15/06/2004
	AY217743	China	15/06/2003	AY217743|China|15/06/2003
	AY682990	China	15/06/2004	AY682990|China|15/06/2004
	AY484415	Netherlands	15/06/2004	AY484415|Netherlands|15/06/2004
	AY321990	France	15/06/2004	AY321990|France|15/06/2004
	AY969004	China	15/06/2005	AY969004|China|15/06/2005
	AY484409	Netherlands	15/06/2004	AY484409|Netherlands|15/06/2004
	KC835194	Brazil	15/06/2007	KC835194|Brazil|15/06/2007
	KC261601	Brazil	15/06/2008	KC261601|Brazil|15/06/2008
	KC261600	Brazil	15/06/2008	KC261600|Brazil|15/06/2008
	HM038020	China	23/07/2004	HM038020|China|23/07/2004
	FJ644919	China	15/06/2002	FJ644919|China|15/06/2002
	HQ591375	Croatia	15/06/2008	HQ591375|Croatia|15/06/2008
	AY604430	China	15/06/2004	AY604430|China|15/06/2004
	AY322001	France	15/06/2004	AY322001|France|15/06/2004
	AY321994	France	15/06/2004	AY321994|France|15/06/2004
	AY321992	France	15/06/2004	AY321992|France|15/06/2004
	EF565350	Denmark	15/06/2003	EF565350|Denmark|15/06/2003
	DQ233257	Romania	15/06/2003	DQ233257|Romania|15/06/2003
	HQ591372	Croatia	15/06/2007	HQ591372|Croatia|15/06/2007
	HQ591371	Croatia	15/06/2008	HQ591371|Croatia|15/06/2008
	AY321998	France	15/06/2004	AY321998|France|15/06/2004
	AY321997	France	15/06/2004	AY321997|France|15/06/2004
	HQ831529	Portugal	11/10/2005	HQ831529|Portugal|11/10/2005
	AY256457	Hungary	15/06/2003	AY256457|Hungary|15/06/2003
	HQ591378	Croatia	15/06/2009	HQ591378|Croatia|15/06/2009
	HM009336	Slovakia	15/06/2005	HM009336|Slovakia|15/06/2005
	EU545546	Slovakia	15/03/2007	EU545546|Slovakia|15/03/2007
	EU545543	Slovakia	14/03/2007	EU545543|Slovakia|14/03/2007
	EU545544	Slovakia	22/09/2006	EU545544|Slovakia|22/09/2006
	AY321989	France	15/06/2004	AY321989|France|15/06/2004
	AY321988	France	15/06/2004	AY321988|France|15/06/2004
	EF493840	China	25/02/2006	EF493840|China|25/02/2006
	EF493841	China	25/02/2006	EF493841|China|25/02/2006
	EF493842	China	28/02/2006	EF493842|China|28/02/2006
	EU283329	China	15/06/2007	EU283329|China|15/06/2007
	GU247992	China	15/12/2005	GU247992|China|15/12/2005
	AY321999	France	15/06/2004	AY321999|France|15/06/2004
	JX512860	Switzerland	15/06/2005	JX512860|Switzerland|15/06/2005
	HM038021	China	07/07/2006	HM038021|China|07/07/2006
	HM776445	China	15/04/2008	HM776445|China|15/04/2008
	AY641542	China	15/06/2004	AY641542|China|15/06/2004
	EU545549	Slovakia	22/03/2006	EU545549|Slovakia|22/03/2006
	KC835191	Brazil	15/06/2004	KC835191|Brazil|15/06/2004
	AY321991	France	15/06/2004	AY321991|France|15/06/2004
	JX512859	Switzerland	15/06/2005	JX512859|Switzerland|15/06/2005
	HM038023	China	25/08/2007	HM038023|China|25/08/2007
	FJ948167	China	15/12/2008	FJ948167|China|15/12/2008
	HM003569	China	15/10/2009	HM003569|China|15/10/2009
	AY181945	China	15/06/2003	AY181945|China|15/06/2003
	FJ644563	China	15/06/2005	FJ644563|China|15/06/2005
	EF421969	China	15/10/2006	EF421969|China|15/10/2006
	EF565343	Denmark	15/06/2003	EF565343|Denmark|15/06/2003
	EF565352	Denmark	15/06/2003	EF565352|Denmark|15/06/2003
	EF565353	Denmark	15/06/2003	EF565353|Denmark|15/06/2003
	EF565348	Denmark	15/06/2003	EF565348|Denmark|15/06/2003
	EF565344	Denmark	15/06/2003	EF565344|Denmark|15/06/2003
	EU136713	Denmark	15/06/2003	EU136713|Denmark|15/06/2003
	EU136718	Denmark	15/06/2002	EU136718|Denmark|15/06/2002
	FJ158606	China	04/08/2006	FJ158606|China|04/08/2006
	AY849938	China	15/06/2005	AY849938|China|15/06/2005
	AY484414	Netherlands	15/06/2004	AY484414|Netherlands|15/06/2004
	AY424405	Austria	15/06/2003	AY424405|Austria|15/06/2003
	EF565358	Denmark	15/06/2003	EF565358|Denmark|15/06/2003
	EF565361	Denmark	15/06/2003	EF565361|Denmark|15/06/2003
	EF565365	Denmark	15/06/2003	EF565365|Denmark|15/06/2003
	GU325754	China	15/06/2008	GU325754|China|15/06/2008
	GQ227412	China	18/06/2007	GQ227412|China|18/06/2007
	EU886637	Australia	06/12/2007	EU886637|Australia|06/12/2007
	HQ591373	Croatia	15/06/2007	HQ591373|Croatia|15/06/2007
	HQ591368	Croatia	15/06/2007	HQ591368|Croatia|15/06/2007
	EU136712	Denmark	15/06/2003	EU136712|Denmark|15/06/2003
	EU136720	Denmark	15/06/2002	EU136720|Denmark|15/06/2002
	EU684164	Australia	15/02/2008	EU684164|Australia|15/02/2008
	EF565354	Denmark	15/06/2003	EF565354|Denmark|15/06/2003
	EF565368	Denmark	15/06/2003	EF565368|Denmark|15/06/2003
	HQ831526	Portugal	08/10/2007	HQ831526|Portugal|08/10/2007
	EF565346	Denmark	15/06/2003	EF565346|Denmark|15/06/2003
	EF565347	Denmark	15/06/2003	EF565347|Denmark|15/06/2003
	EF565362	Denmark	15/06/2003	EF565362|Denmark|15/06/2003
	EF565363	Denmark	15/06/2003	EF565363|Denmark|15/06/2003
	EU136716	Denmark	15/06/2003	EU136716|Denmark|15/06/2003
	EF565356	Denmark	15/06/2003	EF565356|Denmark|15/06/2003
	EF565367	Denmark	15/06/2003	EF565367|Denmark|15/06/2003
	AY291316	China	15/06/2003	AY291316|China|15/06/2003
	EU545542	Slovakia	13/02/2007	EU545542|Slovakia|13/02/2007
	GU049342	Spain	15/06/2006	GU049342|Spain|15/06/2006
	GU049341	Spain	15/06/2006	GU049341|Spain|15/06/2006
	EF565349	Denmark	15/06/2003	EF565349|Denmark|15/06/2003
	HM776451	China	15/03/2009	HM776451|China|15/03/2009
	HM641752	China	15/06/2007	HM641752|China|15/06/2007
	FJ905464	South Korea	15/06/2005	FJ905464|South Korea|15/06/2005
	DQ017036	China	15/06/2005	DQ017036|China|15/06/2005
	HQ831534	Portugal	25/01/2008	HQ831534|Portugal|25/01/2008
	HQ831521	Portugal	23/03/2004	HQ831521|Portugal|23/03/2004
	JF317575	South Korea	15/06/2009	JF317575|South Korea|15/06/2009
	HQ831527	Portugal	18/10/2006	HQ831527|Portugal|18/10/2006
	AY321996	France	15/06/2004	AY321996|France|15/06/2004
	AY321995	France	15/06/2004	AY321995|France|15/06/2004
	JX512857	Switzerland	15/06/2005	JX512857|Switzerland|15/06/2005
	HQ591377	Croatia	15/06/2008	HQ591377|Croatia|15/06/2008
	HQ591376	Croatia	15/06/2008	HQ591376|Croatia|15/06/2008
	EF565351	Denmark	15/06/2003	EF565351|Denmark|15/06/2003
	FJ935780	Denmark	15/06/2006	FJ935780|Denmark|15/06/2006
	KC835190	Brazil	15/06/2003	KC835190|Brazil|15/06/2003
	EF565355	Denmark	15/06/2003	EF565355|Denmark|15/06/2003
	HM038028	China	17/12/2008	HM038028|China|17/12/2008
	FJ158605	China	11/07/2006	FJ158605|China|11/07/2006
	JF317579	South Korea	15/06/2009	JF317579|South Korea|15/06/2009
	HQ831524	Portugal	01/11/2003	HQ831524|Portugal|01/11/2003
	EF565345	Denmark	15/06/2003	EF565345|Denmark|15/06/2003
	EF565342	Denmark	15/06/2003	EF565342|Denmark|15/06/2003
	GU247991	China	15/02/2006	GU247991|China|15/02/2006
	FJ644924	China	15/06/2006	FJ644924|China|15/06/2006
	EU136714	Denmark	15/06/2003	EU136714|Denmark|15/06/2003
	EU136719	Denmark	15/06/2002	EU136719|Denmark|15/06/2002
	EU136715	Denmark	15/06/2003	EU136715|Denmark|15/06/2003
	AY288134	China	15/06/2003	AY288134|China|15/06/2003
	HQ831535	Portugal	04/06/2007	HQ831535|Portugal|04/06/2007
	HQ831537	Portugal	25/08/2008	HQ831537|Portugal|25/08/2008
	DQ141322	China	15/06/2005	DQ141322|China|15/06/2005
	HM776446	China	15/04/2008	HM776446|China|15/04/2008
	AY651850	China	15/06/2004	AY651850|China|15/06/2004
	FJ644559	China	15/06/2005	FJ644559|China|15/06/2005
	AY321987	France	15/06/2004	AY321987|France|15/06/2004
	AY686764	China	15/06/2004	AY686764|China|15/06/2004
	FJ644921	China	15/06/2006	FJ644921|China|15/06/2006
	FJ644920	China	15/06/2006	FJ644920|China|15/06/2006
	GQ996404	China	15/04/2009	GQ996404|China|15/04/2009
	DQ104422	China	15/06/2005	DQ104422|China|15/06/2005
	EU909688	Belgium	15/06/2008	EU909688|Belgium|15/06/2008
	AY613854	China	15/06/2004	AY613854|China|15/06/2004
	AY256460	Hungary	15/06/2003	AY256460|Hungary|15/06/2003
	AF201311	France	15/06/2000	AF201311|France|15/06/2000
	JF317572	South Korea	15/06/2009	JF317572|South Korea|15/06/2009
	JF317569	South Korea	15/06/2009	JF317569|South Korea|15/06/2009
	JF317570	South Korea	15/06/2009	JF317570|South Korea|15/06/2009
	FJ644561	China	15/06/2005	FJ644561|China|15/06/2005
	FJ644558	China	15/06/2005	FJ644558|China|15/06/2005
	HQ831538	Portugal	17/06/2009	HQ831538|Portugal|17/06/2009
	HQ591365	Croatia	15/06/2008	HQ591365|Croatia|15/06/2008
	JQ181601	Viet Nam	15/06/2011	JQ181601|Viet Nam|15/06/2011
	JQ181590	Viet Nam	15/06/2011	JQ181590|Viet Nam|15/06/2011
	JQ181591	Viet Nam	15/06/2011	JQ181591|Viet Nam|15/06/2011
	HQ831540	Portugal	16/03/2010	HQ831540|Portugal|16/03/2010
	HQ231328	Germany	16/06/2009	HQ231328|Germany|16/06/2009
	GU247987	China	15/12/2005	GU247987|China|15/12/2005
	AF538325	China	15/06/2003	AF538325|China|15/06/2003
	HM003570	China	15/09/2009	HM003570|China|15/09/2009
	AY177626	China	15/06/2003	AY177626|China|15/06/2003
	FJ905465	South Korea	15/06/2005	FJ905465|South Korea|15/06/2005
	AY424404	Austria	15/06/2003	AY424404|Austria|15/06/2003
	FJ644555	China	15/06/2005	FJ644555|China|15/06/2005
	KC835193	Brazil	15/06/2005	KC835193|Brazil|15/06/2005
	KC835192	Brazil	15/06/2005	KC835192|Brazil|15/06/2005
	JQ002672	China	15/06/2011	JQ002672|China|15/06/2011
	AY391729	China	15/06/2003	AY391729|China|15/06/2003
	HM038018	China	01/03/2005	HM038018|China|01/03/2005
	JF317585	South Korea	15/06/2010	JF317585|South Korea|15/06/2010
	HQ831531	Portugal	20/12/2004	HQ831531|Portugal|20/12/2004
	FJ905461	South Korea	15/06/2005	FJ905461|South Korea|15/06/2005
	FJ905466	South Korea	15/06/2005	FJ905466|South Korea|15/06/2005
	JF317588	South Korea	15/06/2010	JF317588|South Korea|15/06/2010
	FJ644930	China	15/06/2008	FJ644930|China|15/06/2008
	EF421968	China	15/10/2006	EF421968|China|15/10/2006
	EF493838	China	15/05/2006	EF493838|China|15/05/2006
	EF493839	China	15/05/2006	EF493839|China|15/05/2006
	AY916791	China	15/06/2005	AY916791|China|15/06/2005
	EF421973	China	15/11/2006	EF421973|China|15/11/2006
	AY686762	China	15/06/2004	AY686762|China|15/06/2004
	HF542107	Brazil	04/07/2007	HF542107|Brazil|04/07/2007
	AY596823	China	15/06/2004	AY596823|China|15/06/2004
	DQ220738	Canada	15/06/2005	DQ220738|Canada|15/06/2005
	EF565359	Denmark	15/06/2003	EF565359|Denmark|15/06/2003
	HQ591370	Croatia	15/06/2008	HQ591370|Croatia|15/06/2008
	EU545547	Slovakia	27/11/2006	EU545547|Slovakia|27/11/2006
	EU545545	Slovakia	04/05/2006	EU545545|Slovakia|04/05/2006
	FJ905463	South Korea	15/06/2007	FJ905463|South Korea|15/06/2007
	AY682993	China	15/06/2004	AY682993|China|15/06/2004
	DQ220727	Canada	15/06/2005	DQ220727|Canada|15/06/2005
	DQ220728	Canada	15/06/2005	DQ220728|Canada|15/06/2005
	DQ220730	Canada	15/06/2005	DQ220730|Canada|15/06/2005
	DQ220739	Canada	15/06/2005	DQ220739|Canada|15/06/2005
	DQ220729	Canada	15/06/2005	DQ220729|Canada|15/06/2005
	DQ220731	Canada	15/06/2005	DQ220731|Canada|15/06/2005
	DQ220734	Canada	15/06/2005	DQ220734|Canada|15/06/2005
	DQ629115	USA	15/06/2005	DQ629115|USA|15/06/2005
	EF394777	Canada	15/06/2005	EF394777|Canada|15/06/2005
	EF394778	Canada	15/06/2005	EF394778|Canada|15/06/2005
	EF394779	Canada	15/06/2005	EF394779|Canada|15/06/2005
	JQ994270	Canada	15/06/2006	JQ994270|Canada|15/06/2006
	HQ148879	Cuba	15/06/2005	HQ148879|Cuba|15/06/2005
	JQ692110	USA	15/06/2006	JQ692110|USA|15/06/2006
	FJ233905	Canada	15/05/2008	FJ233905|Canada|15/05/2008
	FJ233906	Canada	15/05/2008	FJ233906|Canada|15/05/2008
	JF290418	Canada	15/03/2006	JF290418|Canada|15/03/2006
	JQ994268	Canada	15/06/2006	JQ994268|Canada|15/06/2006
	DQ629116	USA	15/06/2005	DQ629116|USA|15/06/2005
	FJ218000	USA	15/02/2006	FJ218000|USA|15/02/2006
	GU799576	USA	15/06/2009	GU799576|USA|15/06/2009
	DQ629117	USA	15/06/2005	DQ629117|USA|15/06/2005
	DQ629118	USA	15/06/2005	DQ629118|USA|15/06/2005
	DQ220736	Canada	15/06/2005	DQ220736|Canada|15/06/2005
	DQ220735	Canada	15/06/2005	DQ220735|Canada|15/06/2005
	DQ629119	USA	15/06/2005	DQ629119|USA|15/06/2005
	DQ220732	Canada	15/06/2005	DQ220732|Canada|15/06/2005
	JF317576	South Korea	15/06/2009	JF317576|South Korea|15/06/2009
	FJ233907	Canada	15/05/2007	FJ233907|Canada|15/05/2007
	HQ713495	USA	15/06/2005	HQ713495|USA|15/06/2005
	JF317580	South Korea	15/06/2009	JF317580|South Korea|15/06/2009
	FJ905460	South Korea	15/06/2007	FJ905460|South Korea|15/06/2007
	JF317565	South Korea	15/06/2009	JF317565|South Korea|15/06/2009
	DQ910866	China	23/03/2006	DQ910866|China|23/03/2006
	FJ905459	South Korea	15/06/2007	FJ905459|South Korea|15/06/2007
	HM038027	China	08/07/2006	HM038027|China|08/07/2006
	DQ861895	Brazil	15/06/2004	DQ861895|Brazil|15/06/2004
	DQ861896	Brazil	15/06/2004	DQ861896|Brazil|15/06/2004
	DQ861899	Brazil	15/06/2003	DQ861899|Brazil|15/06/2003
	DQ861897	Brazil	15/06/2003	DQ861897|Brazil|15/06/2003
	DQ861898	Brazil	15/06/2003	DQ861898|Brazil|15/06/2003
	DQ861900	Brazil	15/06/2002	DQ861900|Brazil|15/06/2002
	DQ861901	Brazil	15/06/2002	DQ861901|Brazil|15/06/2002
	DQ861902	Brazil	15/06/2004	DQ861902|Brazil|15/06/2004
	GU325766	China	15/06/2009	GU325766|China|15/06/2009
	FJ644923	China	15/06/2006	FJ644923|China|15/06/2006
	EU555439	China	21/02/2008	EU555439|China|21/02/2008
	AY874168	Hungary	15/06/2003	AY874168|Hungary|15/06/2003
	GU325764	China	15/06/2009	GU325764|China|15/06/2009
	AY732494	China	15/06/2004	AY732494|China|15/06/2004
	GQ449672	China	15/06/2009	GQ449672|China|15/06/2009
	GU938303	China	21/07/2009	GU938303|China|21/07/2009
	GQ174519	China	17/10/2008	GQ174519|China|17/10/2008
	FJ905462	South Korea	15/06/2005	FJ905462|South Korea|15/06/2005
	FJ644562	China	15/06/2005	FJ644562|China|15/06/2005
	DQ915583	Greece	15/06/2005	DQ915583|Greece|15/06/2005
	DQ104420	China	15/06/2005	DQ104420|China|15/06/2005
	EU346945	China	15/05/2004	EU346945|China|15/05/2004
	EU346945	China	12/05/2004	EU346945|China|12/05/2004
	FJ716703	China	15/04/2008	FJ716703|China|15/04/2008
	GU083582	China	14/04/2009	GU083582|China|14/04/2009
	AY322003	France	15/06/2004	AY322003|France|15/06/2004
	AY321983	France	15/06/2004	AY321983|France|15/06/2004
	AY321982	France	15/06/2004	AY321982|France|15/06/2004
	AY579893	China	15/06/2004	AY579893|China|15/06/2004
	EF210106	China	15/06/2006	EF210106|China|15/06/2006
	GQ911590	Taiwan	15/06/2007	GQ911590|Taiwan|15/06/2007
	KC473165	China	03/04/2007	KC473165|China|03/04/2007
	GU247989	China	15/11/2005	GU247989|China|15/11/2005
	AY682992	China	15/06/2004	AY682992|China|15/06/2004
	JX512858	Switzerland	15/06/2008	JX512858|Switzerland|15/06/2008
	AY484407	Netherlands	15/06/2004	AY484407|Netherlands|15/06/2004
	HQ831530	Portugal	19/11/2003	HQ831530|Portugal|19/11/2003
	HQ831532	Portugal	24/11/2005	HQ831532|Portugal|24/11/2005
	FJ905470	South Korea	15/06/2007	FJ905470|South Korea|15/06/2007
	JF317567	South Korea	15/06/2009	JF317567|South Korea|15/06/2009
	EU521708	China	11/11/2007	EU521708|China|11/11/2007
	JF317571	South Korea	15/06/2009	JF317571|South Korea|15/06/2009
	FJ905468	South Korea	15/06/2007	FJ905468|South Korea|15/06/2007
	HQ831523	Portugal	05/04/2007	HQ831523|Portugal|05/04/2007
	FJ905467	South Korea	15/06/2007	FJ905467|South Korea|15/06/2007
	JF317573	South Korea	15/06/2009	JF317573|South Korea|15/06/2009
	FJ905469	South Korea	15/06/2005	FJ905469|South Korea|15/06/2005
	JF317583	South Korea	15/06/2009	JF317583|South Korea|15/06/2009
	JF317578	South Korea	15/06/2009	JF317578|South Korea|15/06/2009
	JF317577	South Korea	15/06/2009	JF317577|South Korea|15/06/2009
	JF317568	South Korea	15/06/2009	JF317568|South Korea|15/06/2009
	JF690917	Malaysia	15/06/2007	JF690917|Malaysia|15/06/2007
	JF690923	Malaysia	15/06/2007	JF690923|Malaysia|15/06/2007
	JF690915	Malaysia	15/06/2007	JF690915|Malaysia|15/06/2007
	JF690913	Malaysia	15/06/2007	JF690913|Malaysia|15/06/2007
	JF690922	Malaysia	15/06/2007	JF690922|Malaysia|15/06/2007
	JF690914	Malaysia	15/06/2007	JF690914|Malaysia|15/06/2007
	JF690921	Malaysia	15/06/2007	JF690921|Malaysia|15/06/2007
	JF690911	Malaysia	15/06/2007	JF690911|Malaysia|15/06/2007
	JF690912	Malaysia	15/06/2007	JF690912|Malaysia|15/06/2007
	JF690920	Malaysia	15/06/2007	JF690920|Malaysia|15/06/2007
	JF690919	Malaysia	15/06/2007	JF690919|Malaysia|15/06/2007
	DQ220733	Canada	15/06/2005	DQ220733|Canada|15/06/2005
	JF682792	China	15/06/2010	JF682792|China|15/06/2010
	HM038022	China	03/05/2008	HM038022|China|03/05/2008
	FJ440338	China	15/05/2008	FJ440338|China|15/05/2008
	AY691169	China	15/06/2004	AY691169|China|15/06/2004
	FJ870975	China	15/06/2008	FJ870975|China|15/06/2008
	JX948780	China	13/10/2011	JX948780|China|13/10/2011
	JX948773	China	14/12/2011	JX948773|China|14/12/2011
	GU325761	China	15/06/2009	GU325761|China|15/06/2009
	HM038029	China	11/06/2007	HM038029|China|11/06/2007
	EF421971	China	15/11/2006	EF421971|China|15/11/2006
	JF272497	China	05/03/2010	JF272497|China|05/03/2010
	GQ915289	China	15/04/2009	GQ915289|China|15/04/2009
	FJ870969	China	15/06/2008	FJ870969|China|15/06/2008
	EU921255	China	15/01/2008	EU921255|China|15/01/2008
	EF421972	China	15/11/2006	EF421972|China|15/11/2006
	JX945575	China	25/07/2011	JX945575|China|25/07/2011
	JF317566	South Korea	15/06/2009	JF317566|South Korea|15/06/2009
	HM776448	China	15/05/2009	HM776448|China|15/05/2009
	HM776450	China	15/04/2009	HM776450|China|15/04/2009
	EF493837	China	15/09/2006	EF493837|China|15/09/2006
	EU780074	China	18/04/2008	EU780074|China|18/04/2008
	EU780073	China	12/04/2008	EU780073|China|12/04/2008
	HM038019	China	01/03/2005	HM038019|China|01/03/2005
	EF421970	China	15/10/2006	EF421970|China|15/10/2006
	JX948784	China	12/11/2011	JX948784|China|12/11/2011
	JX678978	China	10/10/2010	JX678978|China|10/10/2010
	JX406426	China	05/04/2011	JX406426|China|05/04/2011
	GU247990	China	15/08/2005	GU247990|China|15/08/2005
	FJ644922	China	15/03/2008	FJ644922|China|15/03/2008
	GU252369	China	15/09/2009	GU252369|China|15/09/2009
	GU325753	China	15/06/2008	GU325753|China|15/06/2008
	AY556475	China	15/06/2004	AY556475|China|15/06/2004
	FJ644928	China	15/04/2008	FJ644928|China|15/04/2008
	GU938304	China	21/07/2009	GU938304|China|21/07/2009
	HQ113121	China	24/09/2009	HQ113121|China|24/09/2009
	FJ041151	China	07/08/2007	FJ041151|China|07/08/2007
	HQ113120	China	14/09/2009	HQ113120|China|14/09/2009
	JF928005	China	19/03/2011	JF928005|China|19/03/2011
	GU325765	China	15/06/2009	GU325765|China|15/06/2009
	FJ644932	China	15/05/2008	FJ644932|China|15/05/2008
	FJ158602	China	17/06/2007	FJ158602|China|17/06/2007
	EU656143	China	17/03/2008	EU656143|China|17/03/2008
	EU521707	China	25/11/2007	EU521707|China|25/11/2007
	GU233804	China	15/12/2004	GU233804|China|15/12/2004
	JX534237	China	15/06/2012	JX534237|China|15/06/2012
	FJ598044	China	15/06/2008	FJ598044|China|15/06/2008
	GU325759	China	15/06/2009	GU325759|China|15/06/2009
	GU325758	China	15/06/2009	GU325758|China|15/06/2009
	JX274295	China	24/04/2011	JX274295|China|24/04/2011
	JX534236	China	15/06/2012	JX534236|China|15/06/2012
	FJ644926	China	15/06/2006	FJ644926|China|15/06/2006
	FJ870974	China	15/06/2008	FJ870974|China|15/06/2008
	GQ359008	China	28/12/2008	GQ359008|China|28/12/2008
	GQ449670	China	15/06/2009	GQ449670|China|15/06/2009
	GU247988	China	15/04/2006	GU247988|China|15/04/2006
	DQ910865	China	11/04/2006	DQ910865|China|11/04/2006
	EU921257	China	15/03/2008	EU921257|China|15/03/2008
	EU921256	China	15/03/2008	EU921256|China|15/03/2008
	EU921254	China	15/01/2008	EU921254|China|15/01/2008
	GU450330	China	18/03/2008	GU450330|China|18/03/2008
	AY682995	China	15/06/2004	AY682995|China|15/06/2004
	FJ623185	China	15/09/2008	FJ623185|China|15/09/2008
	HM038025	China	10/03/2008	HM038025|China|10/03/2008
	AY678532	China	15/06/2004	AY678532|China|15/06/2004
	FJ644557	China	15/06/2005	FJ644557|China|15/06/2005
	HM776438	China	15/04/2009	HM776438|China|15/04/2009
	FJ158603	China	21/07/2006	FJ158603|China|21/07/2006
	JX945577	China	13/08/2011	JX945577|China|13/08/2011
	JQ181597	Viet Nam	15/06/2011	JQ181597|Viet Nam|15/06/2011
	JQ181589	Viet Nam	15/06/2011	JQ181589|Viet Nam|15/06/2011
	JQ181585	Viet Nam	15/06/2011	JQ181585|Viet Nam|15/06/2011
	FJ870976	China	15/06/2008	FJ870976|China|15/06/2008
	HM776442	China	15/06/2009	HM776442|China|15/06/2009
	JX945576	China	27/07/2011	JX945576|China|27/07/2011
	HQ693092	China	23/12/2009	HQ693092|China|23/12/2009
	FJ644556	China	15/06/2005	FJ644556|China|15/06/2005
	HQ831528	Portugal	07/12/2006	HQ831528|Portugal|07/12/2006
	DQ915584	Greece	15/06/2002	DQ915584|Greece|15/06/2002
	JF690916	Malaysia	15/06/2007	JF690916|Malaysia|15/06/2007
	HQ231329	Germany	16/06/2008	HQ231329|Germany|16/06/2008
	FJ804417	Germany	15/06/2008	FJ804417|Germany|15/06/2008
	HQ591367	Croatia	15/06/2008	HQ591367|Croatia|15/06/2008
	FJ233910	Canada	15/05/2007	FJ233910|Canada|15/05/2007
	AY754022	Australia	15/06/2002	AY754022|Australia|15/06/2002
	DQ397521	USA	15/06/2003	DQ397521|USA|15/06/2003
	FJ233908	Canada	15/05/2007	FJ233908|Canada|15/05/2007
	AY325495	South Africa	15/06/2003	AY325495|South Africa|15/06/2003
	AF264039	USA	15/06/2000	AF264039|USA|15/06/2000
	AF264038	USA	15/06/2000	AF264038|USA|15/06/2000
	EF394774	Canada	15/06/2005	EF394774|Canada|15/06/2005
	EF394775	Canada	15/06/2005	EF394775|Canada|15/06/2005
	AF118097	Canada	15/06/2000	AF118097|Canada|15/06/2000
	AF264041	USA	15/06/2000	AF264041|USA|15/06/2000
	AF454546	South Korea	15/06/2002	AF454546|South Korea|15/06/2002
	KC188796	South Korea	01/01/2012	KC188796|South Korea|01/01/2012
	AY094619	USA	15/06/2003	AY094619|USA|15/06/2003
	GU049340	Canada	15/06/2007	GU049340|Canada|15/06/2007
	DQ104423	China	15/06/2005	DQ104423|China|15/06/2005
	DQ104421	China	15/06/2005	DQ104421|China|15/06/2005
	AF520783	South Korea	15/06/2002	AF520783|South Korea|15/06/2002
	JQ994269	Canada	15/06/2007	JQ994269|Canada|15/06/2007
	DQ629113	USA	15/06/2005	DQ629113|USA|15/06/2005
	FJ218001	USA	15/02/2006	FJ218001|USA|15/02/2006
	DQ629114	USA	15/06/2005	DQ629114|USA|15/06/2005
	KC618389	USA	15/06/2008	KC618389|USA|15/06/2008
	AF118095	Canada	15/06/2000	AF118095|Canada|15/06/2000
	AF264042	USA	15/06/2000	AF264042|USA|15/06/2000
	AY699793	USA	15/06/2004	AY699793|USA|15/06/2004
	AF264040	USA	15/06/2000	AF264040|USA|15/06/2000
	AB072303	Japan	15/06/2001	AB072303|Japan|15/06/2001
	AF381175	China	15/06/2001	AF381175|China|15/06/2001
	AB072301	Japan	15/06/2001	AB072301|Japan|15/06/2001
	FJ870968	China	15/06/2008	FJ870968|China|15/06/2008
	FJ870967	China	15/06/2008	FJ870967|China|15/06/2008
	FJ905471	South Korea	15/06/2007	FJ905471|South Korea|15/06/2007
	AF408635	Canada	15/06/2001	AF408635|Canada|15/06/2001
	AF381177	China	15/06/2001	AF381177|China|15/06/2001
	JF317584	South Korea	15/06/2010	JF317584|South Korea|15/06/2010
	AY181948	China	15/06/2003	AY181948|China|15/06/2003
	AF544024	Korea	15/06/2002	AF544024|Korea|15/06/2002
	FJ218002	USA	15/02/2006	FJ218002|USA|15/02/2006
	EF394776	Canada	15/06/2005	EF394776|Canada|15/06/2005
	gAF465211	Taiwan	15/06/2002	gAF465211|Taiwan|15/06/2002
	AY874165	Hungary	15/06/2002	AY874165|Hungary|15/06/2002
	DQ870484	USA	15/06/2005	DQ870484|USA|15/06/2005
	JX512854	Switzerland	15/06/2000	JX512854|Switzerland|15/06/2000
	AY256458	Hungary	15/06/2003	AY256458|Hungary|15/06/2003
	HM009337	Slovakia	15/06/2005	HM009337|Slovakia|15/06/2005
	AF201305	Germany	15/06/2000	AF201305|Germany|15/06/2000
	HQ591374	Croatia	15/06/2008	HQ591374|Croatia|15/06/2008
	HQ591366	Croatia	15/06/2008	HQ591366|Croatia|15/06/2008
	AY322004	France	15/06/2004	AY322004|France|15/06/2004
	AY256456	Hungary	15/06/2003	AY256456|Hungary|15/06/2003
	HQ831522	Portugal	22/02/2008	HQ831522|Portugal|22/02/2008
	AF201306	Germany	15/06/2000	AF201306|Germany|15/06/2000
	HQ831536	Portugal	13/03/2008	HQ831536|Portugal|13/03/2008
	HQ831520	Portugal	08/02/2008	HQ831520|Portugal|08/02/2008
	HQ831533	Portugal	08/11/2007	HQ831533|Portugal|08/11/2007
	AF109399	Canada	15/06/2000	AF109399|Canada|15/06/2000
	HQ831539	Portugal	03/05/2009	HQ831539|Portugal|03/05/2009
	AY874166	Hungary	15/06/2003	AY874166|Hungary|15/06/2003
	AF381176	China	15/06/2001	AF381176|China|15/06/2001
	AF264043	USA	15/06/2000	AF264043|USA|15/06/2000
	FJ501957	China	16/09/2007	FJ501957|China|16/09/2007
	NC005148	Austria	15/06/2003	NC005148|Austria|15/06/2003
	AY424401	Austria	15/06/2003	AY424401|Austria|15/06/2003
	AY424403	Austria	15/06/2003	AY424403|Austria|15/06/2003
	AY424402	Austria	15/06/2003	AY424402|Austria|15/06/2003
	AY288135	China	15/06/2003	AY288135|China|15/06/2003
	DQ915588	Greece	15/06/2004	DQ915588|Greece|15/06/2004
	JF317589	South Korea	15/06/2010	JF317589|South Korea|15/06/2010
	JF317581	South Korea	15/06/2009	JF317581|South Korea|15/06/2009
	JF317574	South Korea	15/06/2009	JF317574|South Korea|15/06/2009
	FJ388889	USA	15/02/2006	FJ388889|USA|15/02/2006
	JX512855	Switzerland	15/06/1998	JX512855|Switzerland|15/06/1998
	AY556477	China	15/06/2004	AY556477|China|15/06/2004
	JX099785	Viet Nam	15/06/2010	JX099785|Viet Nam|15/06/2010
	JX099784	Viet Nam	15/06/2010	JX099784|Viet Nam|15/06/2010
	JX099783	Viet Nam	15/06/2009	JX099783|Viet Nam|15/06/2009
	JX099781	Viet Nam	15/06/2009	JX099781|Viet Nam|15/06/2009
	JX506730	Viet Nam	15/06/2004	JX506730|Viet Nam|15/06/2004
	HM776443	China	15/05/2009	HM776443|China|15/05/2009
	JX099782	Viet Nam	15/06/2009	JX099782|Viet Nam|15/06/2009
	JQ181606	Viet Nam	15/06/2011	JQ181606|Viet Nam|15/06/2011
	JQ181605	Viet Nam	15/06/2011	JQ181605|Viet Nam|15/06/2011
	JQ181604	Viet Nam	15/06/2011	JQ181604|Viet Nam|15/06/2011
	JQ181603	Viet Nam	15/06/2011	JQ181603|Viet Nam|15/06/2011
	JQ181599	Viet Nam	15/06/2011	JQ181599|Viet Nam|15/06/2011
	JQ181598	Viet Nam	15/06/2011	JQ181598|Viet Nam|15/06/2011
	JQ181596	Viet Nam	15/06/2011	JQ181596|Viet Nam|15/06/2011
	JX099780	Viet Nam	15/06/2009	JX099780|Viet Nam|15/06/2009
	JQ181602	Viet Nam	15/06/2011	JQ181602|Viet Nam|15/06/2011
	JQ181594	Viet Nam	15/06/2011	JQ181594|Viet Nam|15/06/2011
	JQ181593	Viet Nam	15/06/2011	JQ181593|Viet Nam|15/06/2011
	JQ181587	Viet Nam	15/06/2011	JQ181587|Viet Nam|15/06/2011
	JQ181592	Viet Nam	15/06/2011	JQ181592|Viet Nam|15/06/2011
	JQ181586	Viet Nam	15/06/2011	JQ181586|Viet Nam|15/06/2011
	JQ181588	Viet Nam	15/06/2011	JQ181588|Viet Nam|15/06/2011
	JQ181607	Viet Nam	15/06/2011	JQ181607|Viet Nam|15/06/2011
	AY035820	China	15/06/2001	AY035820|China|15/06/2001
	GQ449669	China	15/06/2009	GQ449669|China|15/06/2009
	JQ181595	Viet Nam	15/06/2011	JQ181595|Viet Nam|15/06/2011
	KC860786	China	05/04/2005	KC860786|China|05/04/2005
	KC800644	China	09/01/2012	KC800644|China|09/01/2012
	KC800643	China	19/09/2011	KC800643|China|19/09/2011
	JX679498	China	15/06/2006	JX679498|China|15/06/2006
	KC473167	China	03/09/2008	KC473167|China|03/09/2008
	JX535297	USA	15/05/2012	JX535297|USA|15/05/2012
	JX535296	USA	15/05/2012	JX535296|USA|15/05/2012
	GU938302	China	07/12/2009	GU938302|China|07/12/2009
	JX948778	China	07/06/2011	JX948778|China|07/06/2011
	JX948781	China	03/01/2010	JX948781|China|03/01/2010
	GU001710	China	28/07/2009	GU001710|China|28/07/2009
	JN119255	China	19/04/2011	JN119255|China|19/04/2011
	JF928002	China	19/03/2011	JF928002|China|19/03/2011
	HM776440	China	15/09/2008	HM776440|China|15/09/2008
	HM776439	China	15/09/2008	HM776439|China|15/09/2008
	JX982222	China	27/06/2011	JX982222|China|27/06/2011
	HQ650833	China	20/08/2010	HQ650833|China|20/08/2010
	KC153106	China	16/01/2012	KC153106|China|16/01/2012
	GU325755	China	15/06/2008	GU325755|China|15/06/2008
	HM776449	China	15/03/2009	HM776449|China|15/03/2009
	HQ113119	China	14/09/2009	HQ113119|China|14/09/2009
	GU083583	China	07/05/2009	GU083583|China|07/05/2009
	JX948777	China	17/05/2011	JX948777|China|17/05/2011
	JF899334	China	08/03/2011	JF899334|China|08/03/2011
	HM038017	China	10/12/2008	HM038017|China|10/12/2008
	KC473166	China	24/12/2008	KC473166|China|24/12/2008
	HM776453	China	15/06/2008	HM776453|China|15/06/2008
	JQ413808	China	15/03/2011	JQ413808|China|15/03/2011
	HM776441	China	15/03/2009	HM776441|China|15/03/2009
	KC473168	China	10/03/2009	KC473168|China|10/03/2009
	FJ870972	China	15/06/2008	FJ870972|China|15/06/2008
	JX982228	China	09/11/2010	JX982228|China|09/11/2010
	JX406420	China	29/09/2011	JX406420|China|29/09/2011
	KC821781	China	06/03/2013	KC821781|China|06/03/2013
	KC821783	China	06/03/2013	KC821783|China|06/03/2013
	KC821785	China	06/03/2013	KC821785|China|06/03/2013
	KC821784	China	06/03/2013	KC821784|China|06/03/2013
	KC447454	China	01/09/2010	KC447454|China|01/09/2010
	GU325763	China	15/06/2009	GU325763|China|15/06/2009
	FJ870970	China	15/06/2008	FJ870970|China|15/06/2008
	HM102350	China	15/06/2009	HM102350|China|15/06/2009
	FJ644929	China	15/04/2008	FJ644929|China|15/04/2008
	JX948785	China	29/04/2011	JX948785|China|29/04/2011
	JX982221	China	17/05/2011	JX982221|China|17/05/2011
	JX948783	China	04/07/2011	JX948783|China|04/07/2011
	JX912914	China	02/08/2011	JX912914|China|02/08/2011
	FJ712215	China	15/07/2007	FJ712215|China|15/07/2007
	JQ653449	China	15/06/2006	JQ653449|China|15/06/2006
	KC249977	China	15/06/2009	KC249977|China|15/06/2009
	FJ426398	China	01/02/2007	FJ426398|China|01/02/2007
	GU325769	China	15/06/2009	GU325769|China|15/06/2009
	HM776437	China	15/04/2009	HM776437|China|15/04/2009
	HQ693093	China	13/04/2010	HQ693093|China|13/04/2010
	JX982227	China	17/04/2011	JX982227|China|17/04/2011
	FJ712216	China	15/05/2007	FJ712216|China|15/05/2007
	JX682407	China	13/04/2011	JX682407|China|13/04/2011
	GU325756	China	15/06/2009	GU325756|China|15/06/2009
	JX406422	China	30/03/2011	JX406422|China|30/03/2011
	JX948775	China	28/03/2011	JX948775|China|28/03/2011
	JX948786	China	17/11/2011	JX948786|China|17/11/2011
	HM776447	China	15/05/2009	HM776447|China|15/05/2009
	JX948782	China	17/10/2011	JX948782|China|17/10/2011
	JX948776	China	13/11/2011	JX948776|China|13/11/2011
	JX948771	China	18/11/2011	JX948771|China|18/11/2011
	JQ390467	Taiwan	15/06/2006	JQ390467|Taiwan|15/06/2006
	JX982224	China	19/06/2011	JX982224|China|19/06/2011
	GU252370	China	15/11/2007	GU252370|China|15/11/2007
	JN615187	China	16/04/2011	JN615187|China|16/04/2011
	FJ870973	China	15/06/2008	FJ870973|China|15/06/2008
	HQ113118	China	14/09/2009	HQ113118|China|14/09/2009
	JN176181	China	15/06/2010	JN176181|China|15/06/2010
	HQ113117	China	24/09/2009	HQ113117|China|24/09/2009
	JF272498	China	09/12/2009	JF272498|China|09/12/2009
	GU325767	China	15/06/2009	GU325767|China|15/06/2009
	GU325770	China	15/06/2009	GU325770|China|15/06/2009
	GU325768	China	15/06/2009	GU325768|China|15/06/2009
	GU325762	China	15/06/2009	GU325762|China|15/06/2009
	KC533811	China	15/06/2012	KC533811|China|15/06/2012
	JX406421	China	22/05/2011	JX406421|China|22/05/2011
	KC533812	China	15/06/2011	KC533812|China|15/06/2011
	JX912915	China	20/07/2011	JX912915|China|20/07/2011
	GQ359010	China	18/03/2008	GQ359010|China|18/03/2008
	GQ359009	China	04/01/2008	GQ359009|China|04/01/2008
	KC821782	China	06/03/2013	KC821782|China|06/03/2013
	GQ915288	China	15/04/2009	GQ915288|China|15/04/2009
	GU325760	China	15/06/2009	GU325760|China|15/06/2009
	GQ359011	China	24/12/2008	GQ359011|China|24/12/2008
	JF718784	China	15/11/2010	JF718784|China|15/11/2010
	FJ644931	China	15/04/2008	FJ644931|China|15/04/2008
	GU124593	China	08/05/2008	GU124593|China|08/05/2008
	JX204386	China	30/05/2012	JX204386|China|30/05/2012
	KC800645	China	05/12/2011	KC800645|China|05/12/2011
	KC800642	China	16/11/2011	KC800642|China|16/11/2011
	KC800641	China	16/11/2011	KC800641|China|16/11/2011
	JF317586	South Korea	15/06/2010	JF317586|South Korea|15/06/2010
	KC800638	China	02/01/2012	KC800638|China|02/01/2012
	FJ948168	China	15/12/2008	FJ948168|China|15/12/2008
	JX406419	China	19/05/2011	JX406419|China|19/05/2011
	JX948770	China	13/10/2011	JX948770|China|13/10/2011
	FJ870971	China	15/06/2008	FJ870971|China|15/06/2008
	JX982219	China	10/03/2011	JX982219|China|10/03/2011
	FJ598045	China	15/06/2008	FJ598045|China|15/06/2008
	FJ644927	China	15/11/2008	FJ644927|China|15/11/2008
	KC800640	China	16/11/2011	KC800640|China|16/11/2011
	KC800637	China	20/09/2011	KC800637|China|20/09/2011
	JX982220	China	10/03/2011	JX982220|China|10/03/2011
	JQ181600	Viet Nam	15/06/2011	JQ181600|Viet Nam|15/06/2011
	KC527542	China	15/06/2013	KC527542|China|15/06/2013
	JX948769	China	06/05/2010	JX948769|China|06/05/2010
	JF928006	China	19/03/2011	JF928006|China|19/03/2011
	JF928004	China	19/03/2011	JF928004|China|19/03/2011
	JX982226	China	06/05/2010	JX982226|China|06/05/2010
	HQ378158	Serbia	19/01/2010	HQ378158|Serbia|19/01/2010
	FJ644560	China	15/06/2005	FJ644560|China|15/06/2005
	AY943819	China	15/06/2005	AY943819|China|15/06/2005
	AY291317	China	15/06/2003	AY291317|China|15/06/2003
	AY556473	China	15/06/2004	AY556473|China|15/06/2004
	AY682996	China	15/06/2004	AY682996|China|15/06/2004
	AY682994	China	15/06/2004	AY682994|China|15/06/2004
	AY682991	China	15/06/2004	AY682991|China|15/06/2004
	EU909686	Belgium	15/06/2008	EU909686|Belgium|15/06/2008
	AY484410	Netherlands	15/06/2004	AY484410|Netherlands|15/06/2004
	FJ158607	China	06/06/2006	FJ158607|China|06/06/2006
	FJ158604	China	15/06/2006	FJ158604|China|15/06/2006
	AY556476	China	15/06/2004	AY556476|China|15/06/2004
	AY686763	China	15/06/2004	AY686763|China|15/06/2004
	AY686765	China	15/06/2004	AY686765|China|15/06/2004
	AY510375	China	15/06/2004	AY510375|China|15/06/2004
	AY181947	China	15/06/2003	AY181947|China|15/06/2003
	AY181946	China	15/06/2003	AY181946|China|15/06/2003
	GU808525	India	15/06/2007	GU808525|India|15/06/2007
	JQ002671	China	15/06/2011	JQ002671|China|15/06/2011
	EU909687	Belgium	15/06/2008	EU909687|Belgium|15/06/2008
	KC800639	China	16/11/2011	KC800639|China|16/11/2011
	JX294717	China	02/04/2012	JX294717|China|02/04/2012
	JX406423	China	09/10/2011	JX406423|China|09/10/2011
	GU325757	China	15/06/2009	GU325757|China|15/06/2009
	JF827599	China	08/08/2010	JF827599|China|08/08/2010
	KC800646	China	23/12/2011	KC800646|China|23/12/2011
	KC800636	China	16/03/2012	KC800636|China|16/03/2012
	KC800635	China	12/10/2011	KC800635|China|12/10/2011
	KC800634	China	21/05/2010	KC800634|China|21/05/2010
	JX982225	China	15/11/2011	JX982225|China|15/11/2011
	JX982223	China	13/04/2011	JX982223|China|13/04/2011
	JF928003	China	19/03/2011	JF928003|China|19/03/2011
	JX948774	China	16/02/2011	JX948774|China|16/02/2011
	GU001709	China	28/07/2009	GU001709|China|28/07/2009
	AY556474	China	15/06/2004	AY556474|China|15/06/2004
	FJ660969	China	21/04/2007	FJ660969|China|21/04/2007
	JN639857	China	20/06/2011	JN639857|China|20/06/2011
	JN639856	China	20/06/2011	JN639856|China|20/06/2011
	HM776452	China	15/08/2009	HM776452|China|15/08/2009
	HQ591381	Croatia	15/06/2009	HQ591381|Croatia|15/06/2009
	HQ591379	Croatia	15/06/2009	HQ591379|Croatia|15/06/2009
	AY754016	Australia	15/06/1999	AY754016|Australia|15/06/1999
	AY754017	Australia	15/06/2000	AY754017|Australia|15/06/2000
	AY754018	Australia	15/06/2000	AY754018|Australia|15/06/2000
	EU148506	Denmark	15/06/1993	EU148506|Denmark|15/06/1993
	JX512853	Switzerland	15/06/1994	JX512853|Switzerland|15/06/1994
	AB072302	Japan	15/06/2001	AB072302|Japan|15/06/2001
	AY754019	Australia	15/06/2000	AY754019|Australia|15/06/2000
	AY754020	Australia	15/06/2000	AY754020|Australia|15/06/2000
	AY754021	Australia	15/06/2000	AY754021|Australia|15/06/2000
	EU886638	Australia	20/12/2007	EU886638|Australia|20/12/2007
	AF117753	Canada	15/06/2000	AF117753|Canada|15/06/2000
	JX099786	Viet Nam	15/06/2008	JX099786|Viet Nam|15/06/2008
	FJ998185	China	15/06/2005	FJ998185|China|15/06/2005
	JX948768	China	09/10/2011	JX948768|China|09/10/2011
	AY713470	Germany	15/06/2005	AY713470|Germany|15/06/2005
	JX512856	Switzerland	15/06/1999	JX512856|Switzerland|15/06/1999
	AY874164	Hungary	15/06/2002	AY874164|Hungary|15/06/2002
	AY874169	Hungary	15/06/2003	AY874169|Hungary|15/06/2003
	EU136711	Denmark	15/06/2003	EU136711|Denmark|15/06/2003
	AF201307	Germany	15/06/2000	AF201307|Germany|15/06/2000
	EU386606	Sweden	15/06/1993	EU386606|Sweden|15/06/1993
	AY256459	Hungary	15/06/2003	AY256459|Hungary|15/06/2003
	AY256455	Hungary	15/06/2003	AY256455|Hungary|15/06/2003
	AF201310	Spain	15/06/2000	AF201310|Spain|15/06/2000
	AF201308	Spain	15/06/2000	AF201308|Spain|15/06/2000
	AF201309	Spain	15/06/2000	AF201309|Spain|15/06/2000
	HQ402903	China	05/01/2008	HQ402903|China|05/01/2008
	JF682791	China	15/06/2010	JF682791|China|15/06/2010
	HM038033	China	02/12/2007	HM038033|China|02/12/2007
	HM038034	China	11/05/2008	HM038034|China|11/05/2008
	FJ483938	China	01/09/2005	FJ483938|China|01/09/2005
	AY146991	Taiwan	15/06/2002	AY146991|Taiwan|15/06/2002
	AY180397	Taiwan	15/06/2003	AY180397|Taiwan|15/06/2003
	AY146993	Taiwan	15/06/2002	AY146993|Taiwan|15/06/2002
	AY180396	Taiwan	15/06/2003	AY180396|Taiwan|15/06/2003
	JF682794	China	15/06/2011	JF682794|China|15/06/2011
	JF682793	China	15/06/2011	JF682793|China|15/06/2011
	AF364094	Taiwan	15/06/2001	AF364094|Taiwan|15/06/2001
	JF317587	South Korea	15/06/2010	JF317587|South Korea|15/06/2010
	AY874167	Hungary	15/06/2003	AY874167|Hungary|15/06/2003
	EF421967	China	15/10/2006	EF421967|China|15/10/2006
	DQ915587	Greece	15/06/2003	DQ915587|Greece|15/06/2003
	DQ915586	Greece	15/06/2002	DQ915586|Greece|15/06/2002
	DQ915585	Greece	15/06/2002	DQ915585|Greece|15/06/2002
	KM067384	China	03/01/2014	KM067384|China|03/01/2014
	KM067385	China	03/01/2014	KM067385|China|03/01/2014
	KM035760	China	26/04/2014	KM035760|China|26/04/2014
	KM035761	China	06/05/2014	KM035761|China|06/05/2014
	KM035762	China	06/05/2014	KM035762|China|06/05/2014
	KM096530	China	18/12/2010	KM096530|China|18/12/2010
	KM245558	China	16/02/2014	KM245558|China|16/02/2014
	KJ956689	China	16/02/2014	KJ956689|China|16/02/2014
	KJ956690	China	16/02/2014	KJ956690|China|16/02/2014
	KJ956691	China	16/02/2014	KJ956691|China|16/02/2014
	KJ956692	China	16/02/2014	KJ956692|China|16/02/2014
	KJ920205	Germany	15/06/2011	KJ920205|Germany|15/06/2011
	KJ729072	India	09/03/2013	KJ729072|India|09/03/2013
	KJ729073	India	24/04/2012	KJ729073|India|24/04/2012
	KJ729074	India	10/07/2013	KJ729074|India|10/07/2013
	KJ729075	India	06/06/2013	KJ729075|India|06/06/2013
	KJ599673	China	08/11/2012	KJ599673|China|08/11/2012
	KJ596438	China	17/05/2013	KJ596438|China|17/05/2013
	KJ680340	China	30/05/2011	KJ680340|China|30/05/2011
	KJ680341	China	19/11/2011	KJ680341|China|19/11/2011
	KJ680342	China	13/12/2007	KJ680342|China|13/12/2007
	KJ680343	China	31/03/2010	KJ680343|China|31/03/2010
	KJ680344	China	19/11/2011	KJ680344|China|19/11/2011
	KJ680345	China	09/11/2008	KJ680345|China|09/11/2008
	KJ680346	China	18/01/2012	KJ680346|China|18/01/2012
	KJ680347	China	08/11/2011	KJ680347|China|08/11/2011
	KJ680348	China	08/11/2011	KJ680348|China|08/11/2011
	KJ680349	China	09/12/2009	KJ680349|China|09/12/2009
	KJ680350	China	17/11/2011	KJ680350|China|17/11/2011
	KJ680351	China	22/10/2011	KJ680351|China|22/10/2011
	KJ680352	China	30/05/2011	KJ680352|China|30/05/2011
	KJ680353	China	20/10/2012	KJ680353|China|20/10/2012
	KJ680354	China	09/01/2012	KJ680354|China|09/01/2012
	KJ680355	China	20/11/2010	KJ680355|China|20/11/2010
	KJ680356	China	20/11/2010	KJ680356|China|20/11/2010
	KJ680357	China	05/05/2012	KJ680357|China|05/05/2012
	KJ680358	China	02/04/2012	KJ680358|China|02/04/2012
	KJ680359	China	31/01/2011	KJ680359|China|31/01/2011
	KJ680361	China	08/03/2011	KJ680361|China|08/03/2011
	KJ680362	China	08/03/2011	KJ680362|China|08/03/2011
	KJ680363	China	14/05/2012	KJ680363|China|14/05/2012
	KJ680364	China	02/04/2012	KJ680364|China|02/04/2012
	KJ680365	China	04/05/2012	KJ680365|China|04/05/2012
	KJ680366	China	31/01/2011	KJ680366|China|31/01/2011
	KJ680367	China	01/01/2012	KJ680367|China|01/01/2012
	KJ680368	China	03/02/2012	KJ680368|China|03/02/2012
	KJ680369	China	18/10/2012	KJ680369|China|18/10/2012
	KJ680370	China	20/12/2011	KJ680370|China|20/12/2011
	KJ511870	China	15/06/2013	KJ511870|China|15/06/2013
	KJ511871	China	15/06/2013	KJ511871|China|15/06/2013
	KJ511872	China	15/06/2013	KJ511872|China|15/06/2013
	KJ511873	China	15/06/2013	KJ511873|China|15/06/2013
	KJ511874	China	15/06/2013	KJ511874|China|15/06/2013
	KJ511875	China	15/06/2013	KJ511875|China|15/06/2013
	KJ511876	China	15/06/2013	KJ511876|China|15/06/2013
	KJ511877	China	15/06/2013	KJ511877|China|15/06/2013
	KJ437506	South Korea	04/01/2014	KJ437506|South Korea|04/01/2014
	KJ139962	China	15/12/2013	KJ139962|China|15/12/2013
	KJ133547	South Korea	15/08/2013	KJ133547|South Korea|15/08/2013
	KJ128269	Lithuania	09/06/2009	KJ128269|Lithuania|09/06/2009
	KJ128270	Lithuania	21/05/2009	KJ128270|Lithuania|21/05/2009
	KJ128272	Lithuania	30/01/2009	KJ128272|Lithuania|30/01/2009
	KJ128271	Lithuania	13/06/2011	KJ128271|Lithuania|13/06/2011
	KJ128273	Lithuania	21/05/2009	KJ128273|Lithuania|21/05/2009
	KJ128274	Lithuania	12/02/2011	KJ128274|Lithuania|12/02/2011
	KJ187306	Brazil	15/09/2013	KJ187306|Brazil|15/09/2013
	KF850458	China	02/10/2009	KF850458|China|02/10/2009
	KF850459	China	13/01/2010	KF850459|China|13/01/2010
	KF850460	China	02/04/2010	KF850460|China|02/04/2010
	KF850461	China	13/10/2010	KF850461|China|13/10/2010
	KF850462	China	02/11/2010	KF850462|China|02/11/2010
	KF850463	China	13/01/2010	KF850463|China|13/01/2010
	KF850464	China	02/01/2011	KF850464|China|02/01/2011
	KF850465	China	13/03/2011	KF850465|China|13/03/2011
	KF850466	China	02/04/2011	KF850466|China|02/04/2011
	KF850467	China	13/04/2011	KF850467|China|13/04/2011
	KF850468	China	02/05/2011	KF850468|China|02/05/2011
	KF850469	China	13/12/2009	KF850469|China|13/12/2009
	KF926650	China	19/08/2013	KF926650|China|19/08/2013
	KF742540	China	10/10/2010	KF742540|China|10/10/2010
	KF742541	China	21/06/2011	KF742541|China|21/06/2011
	KF742542	China	20/10/2007	KF742542|China|20/10/2007
	KF742543	China	20/10/2007	KF742543|China|20/10/2007
	KF742544	China	16/04/2013	KF742544|China|16/04/2013
	KF742545	China	04/06/2012	KF742545|China|04/06/2012
	KF742546	China	28/03/2008	KF742546|China|28/03/2008
	KF742547	China	16/04/2013	KF742547|China|16/04/2013
	KF742548	China	09/11/2009	KF742548|China|09/11/2009
	KF742549	China	16/04/2013	KF742549|China|16/04/2013
	KF742550	China	10/10/2010	KF742550|China|10/10/2010
	KF742551	China	04/06/2012	KF742551|China|04/06/2012
	KF742552	China	03/11/2013	KF742552|China|03/11/2013
	KF742553	China	03/11/2013	KF742553|China|03/11/2013
	KF374705	Brazil	27/06/1905	KF374705|Brazil|27/06/1905
	KC336417	China	13/12/2010	KC336417|China|13/12/2010
	KC336418	China	09/12/2010	KC336418|China|09/12/2010
	KF732649	China	10/08/2012	KF732649|China|10/08/2012
	KF530836	China	20/03/2012	KF530836|China|20/03/2012
	KF530837	China	20/03/2012	KF530837|China|20/03/2012
	KC859451	China	15/05/2012	KC859451|China|15/05/2012
	KF027491	China	15/06/2012	KF027491|China|15/06/2012
	KF027492	China	15/06/2012	KF027492|China|15/06/2012
	KF027493	China	15/06/2012	KF027493|China|15/06/2012
	KF027494	China	15/06/2012	KF027494|China|15/06/2012
	KF027495	China	15/06/2012	KF027495|China|15/06/2012
	KF027496	China	15/06/2012	KF027496|China|15/06/2012
	KF027497	China	15/06/2012	KF027497|China|15/06/2012
	KC907703	China	05/12/2008	KC907703|China|05/12/2008
	KC823053	China	06/03/2012	KC823053|China|06/03/2012
	KC823054	China	10/03/2012	KC823054|China|10/03/2012
	KC823055	China	17/03/2012	KC823055|China|17/03/2012
	KC823056	China	15/03/2012	KC823056|China|15/03/2012
	KC823057	China	20/03/2012	KC823057|China|20/03/2012
	KC823058	China	13/12/2010	KC823058|China|13/12/2010
	KC823059	China	18/03/2011	KC823059|China|18/03/2011
	KC788504	China	15/05/2012	KC788504|China|15/05/2012
	KC753768	China	15/06/2012	KC753768|China|15/06/2012
	KC753769	China	15/06/2012	KC753769|China|15/06/2012
	KC753770	China	15/06/2012	KC753770|China|15/06/2012
	KC753771	China	15/06/2012	KC753771|China|15/06/2012
	KC753772	China	15/06/2012	KC753772|China|15/06/2012
	KC751546	China	15/10/2012	KC751546|China|15/10/2012
	KC860786	China	05/04/2012	KC860786|China|05/04/2012
	93e (KP231102)	Italy	03/06/2008	93e|Italy|03/06/2008
	7d (KP231099)	Italy	18/03/2008	7d|Italy|18/03/2008
	72b (KP231103)	Italy	29/10/2008	72b|Italy|29/10/2008
	74b (KP231104)	Italy	21/07/2008	74b|Italy|21/07/2008
	68a (KP231105)	Italy	02/10/2008	68a|Italy|02/10/2008
	65a (KP231106)	Italy	08/11/2007	65a|Italy|08/11/2007
	25b (KP231107)	Italy	18/08/2008	25b|Italy|18/08/2008
	113e (KP231108)	Italy	09/01/2009	113e|Italy|09/01/2009
	10d (KP231109)	Italy	08/11/2007	10d|Italy|08/11/2007
	18c (KP231110)	Italy	29/09/2008	18c|Italy|29/09/2008
	17d (KP231111)	Italy	29/09/2008	17d|Italy|29/09/2008
	100b (KP231112)	Italy	30/05/2008	100b|Italy|30/05/2008
	115a (KP231113)	Italy	09/01/2009	115a|Italy|09/01/2009
	1748/34/2011 (KP231114)	Italy	05/08/2011	1748/34/2011|Italy|05/08/2011
	1779/2011 (KP231171)	Italy	10/08/2011	1779/2011|Italy|10/08/2011
	345/2012 (KP231101)	Italy	22/02/2012	345/2012|Italy|22/02/2012
	694/12/2012 (KP231115)	Italy	06/04/2012	694/12/2012|Italy|06/04/2012
	1397/2011 (KP231116)	Italy	07/07/2011	1397/2011|Italy|07/07/2011
	2665/2012 (KP231117)	Italy	21/12/2012	2665/2012|Italy|21/12/2012
	1781/2011 (KP231170)	Italy	10/08/2011	1781/2011|Italy|10/08/2011
	1780/2011 (KP231169)	Italy	10/08/2011	1780/2011|Italy|10/08/2011
	3040/2011 (KP231118)	Italy	28/12/2011	3040/2011|Italy|28/12/2011
	1748/33/2011 (KP231119)	Italy	05/08/2011	1748/33/2011|Italy|05/08/2011
	3b (KP231120)	Italy	18/03/2008	3b|Italy|18/03/2008
	1077/2012 (KP231167)	Italy	10/06/2011	1077/2012|Italy|10/06/2011
	2534/30/2011 (KP231121)	Italy	09/11/2011	2534/30/2011|Italy|09/11/2011
	1748/36/2011 (KP231122)	Italy	05/08/2011	1748/36/2011|Italy|05/08/2011
	22945 (KP231123)	Italy	09/10/2013	22945|Italy|09/10/2013
	24212 (KP231124)	Italy	25/10/2013	24212|Italy|25/10/2013
	28027 (KP231125)	Italy	13/12/2013	28027|Italy|13/12/2013
	28030 (KP231126)	Italy	13/12/2013	28030|Italy|13/12/2013
	17453 (KP231127)	Italy	30/07/2013	17453|Italy|30/07/2013
	17534 (KP231128)	Italy	31/07/2013	17534|Italy|31/07/2013
	84a (KP231129)	Italy	06/05/2008	84a|Italy|06/05/2008
	6b (KP231130)	Italy	18/03/2008	6b|Italy|18/03/2008
	82c (KP231131)	Italy	06/05/2008	82c|Italy|06/05/2008
	73b (KP231132)	Italy	21/07/2008	73b|Italy|21/07/2008
	69d (KP231133)	Italy	02/10/2008	69d|Italy|02/10/2008
	5b (KP231134)	Italy	10/03/2008	5b|Italy|10/03/2008
	71b (KP231135)	Italy	29/10/2008	71b|Italy|29/10/2008
	99b (KP231136)	Italy	30/05/2008	99b|Italy|30/05/2008
	23520 (KP231137)	Italy	16/10/2013	23520|Italy|16/10/2013
	26d (KP231138)	Italy	18/08/2008	26d|Italy|18/08/2008
	24d (KP231139)	Italy	18/08/2008	24d|Italy|18/08/2008
	961 (KP231168)	Italy	13/01/2014	961|Italy|13/01/2014
	28031 (KP231140)	Italy	13/12/2013	28031|Italy|13/12/2013
	3044 (KP231141)	Italy	16/12/2009	3044|Italy|16/12/2009
	3016/16 (KP231142)	Italy	16/12/2009	3016/16|Italy|16/12/2009
	2759/16 (KP231143)	Italy	17/11/2009	2759/16|Italy|17/11/2009
	2469/11 (KP231144)	Italy	14/10/2010	2469/11|Italy|14/10/2010
	2449/17 (KP231145)	Italy	12/10/2010	2449/17|Italy|12/10/2010
	2436/76 (KP231146)	Italy	13/10/2010	2436/76|Italy|13/10/2010
	2409 (KP231147)	Italy	05/10/2010	2409|Italy|05/10/2010
	2226/8 (KP231148)	Italy	22/09/2010	2226/8|Italy|22/09/2010
	1816/67 (KP231149)	Italy	09/08/2010	1816/67|Italy|09/08/2010
	1123 (KP231150)	Italy	18/05/2010	1123|Italy|18/05/2010
	1031 (KP231151)	Italy	06/05/2010	1031|Italy|06/05/2010
	666 (KP231152)	Italy	16/03/2010	666|Italy|16/03/2010
	423 (KP231153)	Italy	01/03/2010	423|Italy|01/03/2010
	144b (KP231154)	Italy	05/06/2009	144b|Italy|05/06/2009
	142b (KP231155)	Italy	05/06/2009	142b|Italy|05/06/2009
	176/1 (KP231156)	Italy	04/02/2011	176/1|Italy|04/02/2011
	2542/18 (KP231157)	Italy	25/10/2010	2542/18|Italy|25/10/2010
	426/2 (KP231158)	Italy	10/03/2011	426/2|Italy|10/03/2011
	3014/4 (KP231159)	Italy	28/12/2010	3014/4|Italy|28/12/2010
	2542/16 (KP231160)	Italy	25/10/2010	2542/16|Italy|25/10/2010
	751/45 (KP231100)	Italy	07/04/2010	751/45|Italy|07/04/2010
	1054 (KP231161)	Italy	28/05/2012	1054|Italy|28/05/2012
	1053 (KP231162)	Italy	25/05/2012	1053|Italy|25/05/2012
	1748/35/2011 (KP231163)	Italy	05/08/2011	1748/35/2011|Italy|05/08/2011
	694/11/2012 (KP231164)	Italy	06/04/2012	694/11/2012|Italy|06/04/2012
	21b (KP231165)	Italy	06/03/2008	21b|Italy|06/03/2008
	2864/6 (KP231166)	Italy	01/12/2010	2864/6|Italy|01/12/2010
	EU148503	Denmark	15/06/1980	EU148503|Denmark|15/06/1980
	EU148505	Denmark	15/06/1990	EU148505|Denmark|15/06/1990
	EU148504	Denmark	15/06/1987	EU148504|Denmark|15/06/1987
	KJ094599	Brazil	08/03/2010	KJ094599|Brazil|08/03/2010
	KJ094600	Brazil	08/04/2010	KJ094600|Brazil|08/04/2010
	KJ094601	Brazil	08/04/2010	KJ094601|Brazil|08/04/2010
	KJ094602	Brazil	08/04/2010	KJ094602|Brazil|08/04/2010
	KJ094603	Brazil	08/04/2010	KJ094603|Brazil|08/04/2010
	KJ094604	Brazil	08/05/2010	KJ094604|Brazil|08/05/2010
	KJ094605	Brazil	12/05/2010	KJ094605|Brazil|12/05/2010
	KJ094606	Brazil	13/05/2010	KJ094606|Brazil|13/05/2010

## Sheet: Supplementary_dataset S2
Supplementary_dataset S2: List of ORF2 sequences used for estimation of population dynamics and spreading routes of PCV2a genotype. Accession number, collection country and data are provided.
Accesion Number	Country	Collection Date
345/2012	Italy	2012-02-22	345/2012|Italy|22/02/2012
AF109399	Canada	2000-06-15	AF109399|Canada|15/06/2000
AF201305	Germany	2000-06-15	AF201305|Germany|15/06/2000
AF201306	Germany	2000-06-15	AF201306|Germany|15/06/2000
AF201307	Germany	2000-06-15	AF201307|Germany|15/06/2000
AF364094	Taiwan	2001-06-15	AF364094|Taiwan|15/06/2001
AY035820	China	2001-06-15	AY035820|China|15/06/2001
AY146991	Taiwan	2002-06-15	AY146991|Taiwan|15/06/2002
AY146993	Taiwan	2002-06-15	AY146993|Taiwan|15/06/2002
AY180396	Taiwan	2003-06-15	AY180396|Taiwan|15/06/2003
AY180397	Taiwan	2003-06-15	AY180397|Taiwan|15/06/2003
AY256456	Hungary	2003-06-15	AY256456|Hungary|15/06/2003
AY256458	Hungary	2003-06-15	AY256458|Hungary|15/06/2003
AY288135	China	2003-06-15	AY288135|China|15/06/2003
AY322004	France	2004-06-15	AY322004|France|15/06/2004
AY556474	China	2004-06-15	AY556474|China|15/06/2004
AY874164	Hungary	2002-06-15	AY874164|Hungary|15/06/2002
AY874165	Hungary	2002-06-15	AY874165|Hungary|15/06/2002
AY874167	Hungary	2003-06-15	AY874167|Hungary|15/06/2003
DQ915588	Greece	2004-06-15	DQ915588|Greece|15/06/2004
EU136711	Denmark	2003-06-15	EU136711|Denmark|15/06/2003
EU386606	Sweden	1993-06-15	EU386606|Sweden|15/06/1993
FJ218001	USA	2006-02-15	FJ218001|USA|15/02/2006
FJ218002	USA	2006-02-15	FJ218002|USA|15/02/2006
FJ388889	USA	2006-02-15	FJ388889|USA|15/02/2006
FJ660969	China	2007-04-21	FJ660969|China|21/04/2007
GU001709	China	2009-07-28	GU001709|China|28/07/2009
HM009337	Slovakia	2005-06-15	HM009337|Slovakia|15/06/2005
HM038033	China	2007-12-02	HM038033|China|02/12/2007
HM038034	China	2008-05-11	HM038034|China|11/05/2008
HM776443	China	2009-05-15	HM776443|China|15/05/2009
HQ402903	China	2008-01-05	HQ402903|China|05/01/2008
HQ591366	Croatia	2008-06-15	HQ591366|Croatia|15/06/2008
HQ591374	Croatia	2008-06-15	HQ591374|Croatia|15/06/2008
HQ831520	Portugal	2008-02-08	HQ831520|Portugal|08/02/2008
HQ831522	Portugal	2008-02-22	HQ831522|Portugal|22/02/2008
HQ831533	Portugal	2007-11-08	HQ831533|Portugal|08/11/2007
HQ831536	Portugal	2008-03-13	HQ831536|Portugal|13/03/2008
HQ831539	Portugal	2009-05-03	HQ831539|Portugal|03/05/2009
JF682791	China	2010-06-15	JF682791|China|15/06/2010
JF682793	China	2011-06-15	JF682793|China|15/06/2011
JF682794	China	2011-06-15	JF682794|China|15/06/2011
JF928003	China	2011-03-19	JF928003|China|19/03/2011
JN639856	China	2011-06-20	JN639856|China|20/06/2011
JQ181586	Viet_Nam	2011-06-15	JQ181586|Viet_Nam|15/06/2011
JQ181587	Viet_Nam	2011-06-15	JQ181587|Viet_Nam|15/06/2011
JQ181588	Viet_Nam	2011-06-15	JQ181588|Viet_Nam|15/06/2011
JQ181592	Viet_Nam	2011-06-15	JQ181592|Viet_Nam|15/06/2011
JQ181593	Viet_Nam	2011-06-15	JQ181593|Viet_Nam|15/06/2011
JQ181594	Viet_Nam	2011-06-15	JQ181594|Viet_Nam|15/06/2011
JQ181595	Viet_Nam	2011-06-15	JQ181595|Viet_Nam|15/06/2011
JQ181596	Viet_Nam	2011-06-15	JQ181596|Viet_Nam|15/06/2011
JQ181598	Viet_Nam	2011-06-15	JQ181598|Viet_Nam|15/06/2011
JQ181599	Viet_Nam	2011-06-15	JQ181599|Viet_Nam|15/06/2011
JQ181602	Viet_Nam	2011-06-15	JQ181602|Viet_Nam|15/06/2011
JQ181603	Viet_Nam	2011-06-15	JQ181603|Viet_Nam|15/06/2011
JQ181604	Viet_Nam	2011-06-15	JQ181604|Viet_Nam|15/06/2011
JQ181605	Viet_Nam	2011-06-15	JQ181605|Viet_Nam|15/06/2011
JQ181606	Viet_Nam	2011-06-15	JQ181606|Viet_Nam|15/06/2011
JQ181607	Viet_Nam	2011-06-15	JQ181607|Viet_Nam|15/06/2011
JQ994269	Canada	2007-06-15	JQ994269|Canada|15/06/2007
JX099780	Viet_Nam	2009-06-15	JX099780|Viet_Nam|15/06/2009
JX099781	Viet_Nam	2009-06-15	JX099781|Viet_Nam|15/06/2009
JX099782	Viet_Nam	2009-06-15	JX099782|Viet_Nam|15/06/2009
JX099783	Viet_Nam	2009-06-15	JX099783|Viet_Nam|15/06/2009
JX099784	Viet_Nam	2010-06-15	JX099784|Viet_Nam|15/06/2010
JX099785	Viet_Nam	2010-06-15	JX099785|Viet_Nam|15/06/2010
JX506730	Viet_Nam	2004-06-15	JX506730|Viet_Nam|15/06/2004
JX512854	Switzerland	2000-06-15	JX512854|Switzerland|15/06/2000
JX948774	China	2011-02-16	JX948774|China|16/02/2011
JX982223	China	2011-04-13	JX982223|China|13/04/2011
JX982225	China	2011-11-15	JX982225|China|15/11/2011
KC800634	China	2010-05-21	KC800634|China|21/05/2010
KC800635	China	2011-10-12	KC800635|China|12/10/2011
KC800636	China	2012-03-16	KC800636|China|16/03/2012
KF027495	China	2012-06-15	KF027495|China|15/06/2012
KJ094600	Brazil	2010-04-08	KJ094600|Brazil|08/04/2010
KJ094601	Brazil	2010-04-08	KJ094601|Brazil|08/04/2010
KJ680365	China	2012-05-04	KJ680365|China|04/05/2012
KJ729072	India	2013-03-09	KJ729072|India|09/03/2013
KJ729073	India	2012-04-24	KJ729073|India|24/04/2012
KJ729074	India	2013-07-10	KJ729074|India|10/07/2013
KM067385	China	2014-01-03	KM067385|China|03/01/2014
