# Supplementary material for: Phylodynamic analysis of porcine circovirus type 2: Methodological approach and datasets
Source: Data Brief. 2016 Jun 15;8:549–52. doi: 10.1016/j.dib.2016.06.005 (PMC4962815; doi:10.1016/j.dib.2016.06.005)
Supplement: Supplementary file 2 — Supplementary material [file mmc2.zip]

Archive with 31 entries (22 files):
- Supplementary data 2/
- Supplementary data 2/PV2a_complete/
- Supplementary data 2/PV2a_complete/Pcv2a_intergenic.fas
- Supplementary data 2/PV2a_complete/Pcv2a_ORF2.fas
- Supplementary data 2/PV2a_complete/Pcv2a_ORF1.fas
- Supplementary data 2/PCV2d_complete/
- Supplementary data 2/PCV2d_complete/Pcv2d_ORF2.fas
- Supplementary data 2/PCV2d_complete/Pcv2d_intergenic.fas
- Supplementary data 2/PCV2d_complete/Pcv2d_ORF1.fas
- Supplementary data 2/PCV2c_complete/
- Supplementary data 2/PCV2c_complete/PCV2c_inergenic
- Supplementary data 2/PCV2c_complete/PCV2c_ORF2
- Supplementary data 2/PCV2c_complete/PCV2c_ORF1
- Supplementary data 2/PCV2b_Complete/
- Supplementary data 2/PCV2b_Complete/Pcv2b_intergenic.fas
- Supplementary data 2/PCV2b_Complete/Pcv2b_ORF2.fas
- Supplementary data 2/PCV2b_Complete/Pcv2b_ORF1.fas
- Supplementary data 2/CRF_03/
- Supplementary data 2/CRF_03/CRF03_intergenic.fas
- Supplementary data 2/CRF_03/CRF03_ORF1.fas
- Supplementary data 2/CRF_03/CRF03_ORF2.fas
- Supplementary data 2/CRF_02/
- Supplementary data 2/CRF_02/CRF02_intergenic.fas
- Supplementary data 2/CRF_02/CRF02_ORF1.fas
- Supplementary data 2/CRF_02/CRF02_ORF2.fas
- Supplementary data 2/CRF_01/
- Supplementary data 2/CRF_01/CRF01_Intergenic.fas
- Supplementary data 2/CRF_01/CRF01_ORF1.fas
- Supplementary data 2/CRF_01/CRF01_ORF2.fas
- Supplementary data 2/PCV2a_ORF2/
- Supplementary data 2/PCV2a_ORF2/Orf2_pcv2a.fas
