# Supplementary material for: Phylodynamic analysis of porcine circovirus type 2: Methodological approach and datasets
Source: Data Brief. 2016 Jun 15;8:549–52. doi: 10.1016/j.dib.2016.06.005 (PMC4962815; doi:10.1016/j.dib.2016.06.005)
Supplement: Supplementary file 2 — Supplementary material [file mmc2.zip › Supplementary data 2/PV2a_complete/Pcv2a_ORF2.fas]

>AY035820|China|15/06/2001
ATGACGTATCCAAGGAGGCGTTTCCGCAGACGAAGACACCGCCCCCGCAGCCATCTTGGCCAGATCCTCCGCCGCCGCCCCTGGCTCGTCCACCCCCGCCACCGTTACCGCTGGAGAAGGAAAAATGGCATCTTCAACACCCGCCTCTCCCGCACCTTCGGATATACTGTCAAGAAAACCACAGTCAGAACGCCCTCCTGGGCGGTGGACATGATGAGATTTAATATTAACGATTTCCTTCCCCCAGGAGGGGGCTCAAACCCCCTCACTGTGCCCTTTGAATACTACAGAATAAGAAAGGTTAAGGTTGAATTCTGGCCCTGCTCCCCAATCACCCAGGGTGACAGGGGAGTTGGATCCACTGCTGTTATTCTAGATGATAACTTTGTAACAAAGGCCACAGCCCTGACTTATGATCCCTATGTAAACTACTCCTCCCGCCATACCATAACCCAGCCCTTCTCCTACCACTCCCGGTACTTTACCCCGAAACCTGTTCTTGATTCCACTATTGATTACTTCCAACCAAATAACAAAAGGAATCAGCTTTGGCTGAGGCTACAAACCTCTGCAAATGTGGACCACGTAGGCCTCGGCACTGCGTTCGAAAACAGTATATACGACCAGGACTACAATATCCGTGTAACCATGTATGTACAATTCAGAGAATTTAATCTTAAAGACCCCCCACTTAACCCTAAG----
>HM776443|China|15/05/2009
ATGACGTATCCAAGGAGGCGTTTCCGCAGACGAAGACACCGCCCCCGCAGCCATCTTGGCCAGATCCTCCGCCGCCGCCCCTGGCTCGTCCACCCCCGCCACCGTTACCGCTGGAGAAGGAAAAATGGCATCTTCAACACCCGCCTCTCCCGCACCTTCGGATATACTGTGAAGAAAACCACAGTCAGAACGCCCTCCTGGGCGGTGGACATGATGAGATTTAATATTAACGATTTCCTTCCCCCAGGAGGGGGCTCAAACCCCCTCACTGTGCCCTTTGAATACTACAGAATAAGAAAGGTTAAGGTTGAATTCTGGCCCTGCTCCCCAATCACCCAGGGTGACAGGGGAGTTGGATCCACTGCTGTTATTCTAGATGATAACTTTGTACCAAAGGCCACAGCCCTGACTTATGATCCCTATGTAAACTACTCCTCCCGCCATACCATAACCCAGCCCTTCTCCTACCACTCCCGGTACTTTACCCCCAAACCTGTTCTTGATTCCACTATTGATTACTTCCAACCAAATAACAAAAGGAATCAGCTTTGGCTGAGGCTACAAACCTCTGCAAATGTGGACCACGTAGGCCTCGGCACTGCGTTCGAAAACAGTATATACGACCAGGACTACAATATCCGTGTAACCATGTATGTACAATTCAGAGAATTTAATCTTAAAGACCCCCCACTTCACCCTAAG----
>JX506730|Viet_Nam|15/06/2004
ATGACGTATCCAAGGAGGCGTTTCCGCAGACGAAGACACCGCCCCCGCAGCCATCTTGGCCAGATCCTCCGCCGCCGCCCCTGGCTCGTCCACCCCCGCCACCGTTACCGCTGGAGAAGGAAAAATGGCATCTTCAACACCCGCCTCTCCCGCACCTTCGGATATACTGTGAAGAAAACCACAGTCAGAACGCCCTCCTGGGCGGTGGACATGATGAGATTTAATATTAACGATTTCCTTCCCCCAGGAGGGGGCTCAAACCCCCTCACTGTGCCCTTTGAATACTACAGAATAAGAAAGGTTAAGGTTGAATTCTGGCCCTGCTCCCCAATCACCCAGGGTGACAGGGGAGTTGGATCCACTGCTGTTATTCTAGATGATAACTTTGTACCAAAGGCCACAGCCCTGACTTATGATCCCTATGTAAACTACTCCTCCCGCCATACCATAACCCAGCCCTTCTCCTACCACTCCCGGTACTTTACCCCCAAACCTGTTCTTGATTCCACTATTGATTACTTCCAACCAAATAACAAAAGGAATCAGCTTTGGCTGAGGCTACAAACCTCTGCAAATGTGGACCACGTAGGCCTCGGCACTGCGTTCGAAAACAGTATATACGACCAGGACTACAATATCCGTGTAACCATGTATGTACAATTCAGAGAATTTAATCTTAAAGACCCCCCACTTCACCCTAAG----
>JX099783|Viet_Nam|15/06/2009
ATGACGTATCCAAGGAGGCGTTTCCGCAGACGAAGACACCGCCCCCGCAGCCATCTTGGCCAGATCCTCCGCCGCCGCCCCTGGCTCGTCCACCCCCGCCACCGTTACCGCTGGAGAAGAAAAAATGGCATCTTCAACACCCGCCTCTCCCGCACCTTCGGATATACTGTGAAGAAAACCACAGTCAGAACGCCCTCCTGGGCGGTGGACATGATGAGATTTAATATTAACGATTTCCTTCCCCCAGGAGGGGGCTCAAACCCCCTCACTGTGCCCTTTGAATACTACAGAATAAGAAAGGTTAAGGTTGAATTCTGGCCCTGTTCCCCAATCACCCAGGGTGACAGGGGAATTGGATCCACTGCTGTTGTTCTAGATGATAACTTTGTATCAAAGGCCACAGCCCTGACTTATGATCCCTATGTAAACTACTCCTCCCGCCATACCATAACCCAGCCCTTCTCCTACCACTCCCGGTACTTTACCCCCAAACCTGTTCTTGATTCCACTATTGATTACTTCCAACCGAATAACAAAAGGAATCAGCTTTGGCTGAGGCTACAAACCTCTGCAAATGTGGACCACGTAGGCCTCGGCACTGCCTTCGAAAACAGTATATACGACCAGGACTACAATATCCGTGTAACCATGTATGTACAATTCAGAGAATTTAATCTTAAAGACCCCCCACTTCACCCTAAG----
>JX099781|Viet_Nam|15/06/2009
ATGACGTATCCAAGGAGGCGTTTCCGCAGACGAAGACACCGCCCCCGCAGCCATCTTGGCCAGATCCTCCGCCGCCGCCCCTGGCTCGTCCACCCCCGCCACCGTTACCGCTGGAGAAGGAAAAATGGCATCTTCAACACCCGCCTCTCCCGCACCTTCGGATATACTGTGAAGAAAACCACAGTCAGAACGCCCTCCTGGGCGGTGGACATGATGAGATTTAATATTAACGATTTCCTTCCCCCAGGAGGGGGCTCAAACCCCCTCACTGTGCCCTTTGAATACTACAGAATAAGAAAGGTTAAGGTTGAATTCTGGCCCTGTTCCCCAATCACCCAGGGTGACAGGGGAGTTGGATCCACTGCTGTTATTCTAGATGATAACTTTGTACCAAAGGCCACAGCCCTGACTTATGATCCCTATGTAAACTACTCCTCCCGCCATACCATAACCCAGCCCTTCTCCTACCACTCCCGGTACTTTACCCCCAAACCTGTTCTTGATTCCACTATTGATTACTTCCAACCGAATAACAAAAGGAATCAGCTTTGGCTGAGGCTACAAACCTCTGCAAATGTGGACCACGTAGGCCTCGGCACTGCGTTCGAAAACAGTATATACGACCAGGACTACAATATCCGTGTAACCATGTATGTACAATTCAGAGAATTTAATCTTAAAGACCCCCCACTTCACCCTAAG----
>JQ181596|Viet_Nam|15/06/2011
ATGACGTATCCAAGGAGGCGTTTCCGCAGACGAAGACACCGCCCCCGCAGCCATCTTGGGCAGATCCTCCGCCGCCGCCCCTGGCTCGTCCACCCCCGCCACCGTTACCGCTGGAGAAGGAAAAATGGCATCTTCAACACCCGCCTCTCCCGCACCTTCGGATATACTGTGAAGAAAACCACAGTCAGAACGCCCTCCTGGGCGGTGGACATGATGAGATTTAATATTAACGATTTCCTTCCCCCAGGAGGGGGCTCAAACCCCCTCACTGTGCCCTTTGAATACTACAGAATAAGAAAGGTTAAGGTTGAATTCTGGCCCTGCTCCCCAATCACCCAGGGTGACAGGGGAGTTGGATCCACTGCTGTTATTCTAGATGATAACTTTGTACCAAAGGCCACAGCCCTGACTTATGATCCCTATGTAAACTACTCCTCCCGCCATACCATAACCCAGCCCTTCTCCTACCACTCCCGGTACTTTACCCCCAAACCTGTTCTTGATTCCACTATTGATTACTTCCAACCGAATAACAAAAGAAATCAGCTTTGGCTGAGGCTACAAACCTCTGCAAATGTGGACCACGTAGGCCTCGGCACTGCGTTCGAAAACAGTATATACGACCAAGACTACAACATCCGTGTAACCATGTATGTACAATTCAGAGAATTTAATCTTAAAGACCCCCCACTTCACCCTAAG----
>JQ181599|Viet_Nam|15/06/2011
ATGACGTATCCAAGGAGGCGTTTCCGCAGACGAAGACACCGCCCCCGCAGCCATCTTGGCCAGATCCTCCGCCGCCGCCCCTGGCTCGTCCACCCCCGCCACCGTTACCGCTGGAGAAGGAAAAATGGCATCTTCAACACCCGCCTCTCCCGCACCTTCGGATATACTGTGAAGAAAACCACAGTCAGAACGCCCTCCTGGGCGGTGGACATGATGAGATTTAATATTAACGATTTCCTTCCCCCAGGAGGGGGCTCAAACCCCCTCACTGTGCCCTTTGAATACTACAGAATAAGAAAGGTTAAGGTTGAATTCTGGCCCTGCTCCCCAATCACCCAGGGTGACAGGGGAGTTGGATCCACTGCTGTTATTCTAGATGATAACTTTGTACCAAAGGCCACAGCCCTGACTTATGATCCCTATGTAAACTACTCCTCCCGCCATACCATAACCCAGCCCTTCTCCTACCACTCCCGGTACTTTACCCCCAAACCTGTTCTTGATTCCACTATTGATTACTTCCAACCAAATAACAAAAGGAATCAGCTTTGGCTGAGGCTACAAACCTCTGCAAATGTGGACCACGTAGGCCTCGGCACTGCATTCGAAAACAGTATATACGACCAGGACTACAATATCCGTGTAACCATGTATGTACAATTCAGAGAATTTAATCTTAAAGACCCCCCACTTCACCCTAAG----
>JQ181598|Viet_Nam|15/06/2011
ATGACGTATCCAAGGAGGCGTTTCCGCAGACGAAGACACCGCCCCCGCAGCCATCTTGGCCAGATCCTCCGCCGCCGCCCCTGGCTCGTCCACCCCCGCCACCGTTACCGCTGGAGAAGGAAAAATGGCATCTTCAACACCCGCCTCTCCCGCACCTTCGGATATACTGTGAAGAAAACCACAGTCAGAACGCCCTCCTGGGCGGTGGACATGATGAGATTTAATATTAACGATTTCCTTCCCCCAGGAGGGGGCTCAAACCCCCTCACTGTGCCCTTTGAATACTACAGAATAAGAAAGGTTAAGGTTGAATTCTGGCCCTGCTCCCCAATCACCCAGGGTGACAGGGGAGTTGGATCCACTGCTGTTATTCTAGATGATAACTTTGTACCAAAGGCCACAGCCCTGACTTATGATCCCTATGTAAACTACTCCTCCCGCCATACCATAACCCAGCCCTTCTCCTACCACTCCCGGTACTTTACCCCCAAACCTGTTCTTGATTCCACTATTGATTACTTCCAACCAAATAACAAAAGGAATCAGCTTTGGCTGAGGCTACAAACCTCTGCAAATGTGGACCACGTAGGCCTCGGCACTGCATTCGAAAACAGTATATACGACCAGGACTACAATATCCGTGTAACCATGTATGTACAATTCAGAGAATTTAATCTTAAAGACCCCCCACTTCACCCTAAG----
>JX099784|Viet_Nam|15/06/2010
ATGACGTATCCAAGGAGGCGTTTCCGCAGACGAAGACACCGCCCCCGCAGCCATCTTGGCCAGATCCTCCGCCGCCGCCCCTGGCTCGTCCACCCCCGCCACCGTTACCGCTGGAGAAGGAAAAATGGCATCTTCAACACCCGCCTCTCCCGCACCTTCGGATATACTGTGAAGAAAACCACAGTCAGAACGCCCTCCTGGGCGGTGGACATGATGAGATTTAATATTAACGATTTCCTTCCCCCAGGAGGGGGATCAAACCCCCTCACTGTGCCCTTTGAATACTACAGAATAAGAAAGGTTAAGGTTGAATTCTGGCCCTGCTCCCCAATCACCCAGGGTGACAGGGGAGTTGGATCCACTGCTGTTATTCTAGATGATAACTTTGTACCAAAGGCCACAGCCCTGACTTATGATCCCTATGTAAACTACTCCTCCCGCCATACCATAACCCAGCCCTTCTCCTACCACTCCCGGTACTTTACCCCCAAACCTGTTCTTGATTCCACTATTGATTACTTCCAACCGAATAACAAAAGGAATCAGCTTTGGCTGAGGCTACAAACCTCTGCAAATGTGGACCACGTAGGCCTCGGCACTGCGTTCGAAAACAGTATATACGACCAGGACTACAATATCCGTGTAACCATGTATGTACAATTCAGAGAATTTAATCTTAAAGACCCCCCACTTCACCCTAAA----
>KJ729074|India|10/07/2013
ATGACGTATCCAAGGAGGCGTTTCCGCAGACGAAGACACCGCCCCCGCAGCCATCTTGGCCAGATCCTCCGCCGCCGCCCCTGGCTCGTCCACCCCCGCCACCGTTACCGCTGGAGAAGGAAAAATGGCATCTTCAACACCCGCCTCTCCCGCACCTTCGGATATACTGTGAAGAAAACCACAGTCAGAACGCCCTCCTGGGCGGTGGACATGATGAGATTTAATATTAACGATTTCCTTCCCCCAGGAGGGGGCTCAAACCCCCTCACTGTGCCCTTTGAATACTACAGAATAAGAAAGGTTAAGGTTGAATTCTGGCCCTGCTCCCCAATCACCCAGGGTGACAGGGGAGTTGGATCCACTGCTGTTATTCTAGATGATAACTTTGTACCAAAGGCCACAGCCCTGACTTATGATCCCTATGTAAACTACTCCTCCCGCCATACCATAACCCAGCCCTTCTCCTACCACTCCCGGTACTTTACCCCCAAACCTGTTCTTGATTCCACTATTGATTACTTCCAACCGAATAACAAAAGGAATCAGCTTTGGCTGAGGCTACAAACCTCTGCAAATGTGGACCACGTAGGCCTCGGCACTGCGTTCGAAAACAGTATATACGACCAGGACTACAATATCCGTGTAACCATGTATGTACAATTCAGAGAATTTAATCTTAAAGACCCCCCACTTCACCCTAAG----
>JX099785|Viet_Nam|15/06/2010
ATGACGTATCCAAGGAGGCGTTTCCGCAGACGCAGACACCGCCCCCGCAGCCATCTTGGCCAGATCCTCCGCCGCCGCCCCTGGCTCGTCCACCCCCGCCACCGTTACCGCTGGAGAAGGAAAAATGGCATCTTCAACACCCGCCTCTCCCGCACCTTCGGATATACTGTGAAGAAAACCACAGTCCGAACGCCCTCCTGGGCGGTGGACATGATGAGATTTAATATTAACGATTTCCTTCCCCCAGGAGGGGGCTCAAACCCCCTCACTGTGCCCTTTGAATACTACAGAATAAGAAAGGTTAAGGTTGAATTCTGGCCCTGCTCCCCAATCACCCAGGGTGACAGGGGAGTTGGATCCACTGCTGTTATTCTAGATGATAACTTTGTACCAAAGGCCACAGCCCTGACTTATGATCCCTATGTAAACTACTCCTCCCGCCATACCATAACCCAGCCCTTCTCCTACCACTCCCGGTACTTTACCCCCAAACCTGTTCTTGATTCCACTATTGATTACTTCCAACCGAATAACAAAAGGAATCAGCTTTGGCTGAGGCTACAAACCTCTGCAAATGTAGACCACGTAGGCCTCGGCACTGCGTTCGAAAACAGTATATACGACCAGGACTACAATATCCGTGTAACCATGTATGTACAATTCAGAGAATTTAATCTTAAAGACCCCCCACTTCACCCTAAG----
>JX099780|Viet_Nam|15/06/2009
ATGACGTATCCAAGGAGGCGTTTCCGCAGACGAAGACACCGCCCCCGCAGCCATCTTGGCCAGATCCTCCGCCGCCGCCCCTGGCTCGTCCACCCCCGCCACCGTTACCGCTGGAGAAGGAAAAATGGCATCTTCAACACCCGCCTCTCCCGCACCTTCGGATATACTGTGAAGAAAACCACAGTCAGAACGCCCTCCTGGGCGGTGGACATGATGAGATTTAATATTAACGATTTCCTTCCCCCAGGAGGGGGCTCAAACCCCCTCACTGTGCCCTTTGAATACTACAGAATAAGAAAGGTTAAGGTTGAATTCTGGCCCTGCTCCCCAATCACCCAGGGTGACAGGGGAGTTGGATCCACTGCTGTTGTTCTAGATGATAACTTTGTACCAAAGGCCACAGCCCTGACTTACGATCCCTATGTAAACTACTCCTCCCGCCATACCATAACCCAGCCCTTCTCCTACCACTCCCGGTACTTTACCCCCAAACCTGTTATTGACTCCACTATTGATTACTTCCAACCAAATAACAAAAGGAATCAGCTTTGGCTGAGACTACAAACCTCTGCAAATGTAGACCACGTAGGCCTCGGCACTGCGTTCGAAAACAGTATATACGACCAGGACTACAATATCCGTGTAACCATGTATGTACAATTCAGGGAATTTAATCTTAAAGACCCCCCACTTAACCCTAAG----
>JQ181603|Viet_Nam|15/06/2011
ATGACGTATCCAAGGAGGCGTTTCCGCAGACGAAGACACCGCCCCCGCAGCCATCTTGGCCAAATCCTCCGCCGCCGCCCCTGGCTCCTCCACCCCCGCCACCGCTACCGCTGGAGAAGGAAAAATGGCATCTTCAACACCCGCCTCTCCCGCACCTTCGGATATACTGTGAAGAAAACCACAGTCAGAACGCCTTCCTGGGCGGTGGACATGATGAGATTTAATATTAACGATTTCCTTCCCCCAGGAGGGGGCTCAAACCCCCTCACTGTGCCCTTTGAATACTACAGAATAAGAAAGGTTAAGGTTGAATTCTGGCCCTGCTCCCCAATCACCCAGGGTGACAGGGGAGTTGGATCCACTGCTGTTGTTCTAGATGATAACTTTGTACCAAAGGCCACAGCCCTGACTTATGATCCCTATGTAAACTACTCCTCCCGCCATACCATAACCCAGCCCTTCTCCTACCACTCCCGGTACTTCACCCCCAAACCTGTTCTTGATTCCACTATTGATTACTTCCAACCGAATAACAAAAGGAATCAGCTTTGGCTGAGGCTACAAACCTCTGCAAATGTGGACCACGTAGGCCTCGGCACTGCGTTCGAAAACAGTATATACGACCAGGACTACAATATCCGTGTAACCATGTATGTACAATTCAGAGAATTTAATCTTAAAGACCCCCCACTTAACCCTAAG----
>JX099782|Viet_Nam|15/06/2009
ATGACGTATCCAAGGAGGCGTTTCCGCAGACGAAGACACCGCCCCCGCAGCCATCTTGGCCAGATCCTCCGCCGCCGCCCCTGGCTCGTCCACCCCCGCCACCGCTACCGCTGGAGAAGGAAAAATGGCATCTTCAACACCCGCCTCTCCCGCACCTTCGGATATACTGTGAAGAAAACCACAGTCAGAACGCCCTCCTGGGCGGTGGACATGATGAGATTTAATATTAACGATTTCCTTCCCCCAGGAGGGGGCTCAAACCCCCTCACTGTGCCCTTTGAATACTACAGAATAAGAAAGGTTAAGGTTGAATTCTGGCCCTGCTCCCCAATCACCCAGGGTGACAGGGGAGTTGGATCCACTGCTGTTGTTCTAGATGATAACTTTGTACCAAAGGCCACAGCCCTGACTTATGATCCCTATGTAAACTACTCCTCCCGCCATACCATAACCCAGCCCTTCTCCTACCACTCCCGGTACTTTACCCCCAAACCTGTTCTTGATTCCACTATTGATTACTTCCAACCGAATAACAAAAGGAATCAGCTTTGGCTGAGGCTACAAACCTCTGCAAATGTGGACCACGTAGGCCTCGGCACTGCGTTCGAAAACAGTATATACGACCAGGACTACAATATCCGTGTAACCATGTATGTACAATTCAGAGAATTTAATCTTAAAGACCCCCCACTTAACCCTAAG----
>JQ181604|Viet_Nam|15/06/2011
ATGACGTATCCAAGGAGGCGTTTCCGCAGACGAAGACACCGCCCACGCAGCCATCTTGGCCAGATCCTCCGCCGCCGCCCCTGGCTCGTCCACCCCCGCCACCGCTACCGCTGGAGAAGGAAAAATGGCATCTTCAACACCCGCCTCTCCCGCACCTTCGGATATACTGTGAAGAAAACCACAGTCAGAACGCCCTCCTGGGCGGTGGACATGATGAGATTTAATATTAACGATTTCCTTCCCCCAGGAGGGGGCTCAAACCCCCTCACTGTGCCCTTTGAATACTACAGAATAAGAAAGGTTAAGGTTGAATTCTGGCCCTGCTCCCCAATCACCCAGGGTGACAGGGGAGTTGGATCCACTGCTGTTGTTCTAGATGATAACTTTGTACAAAAGGCCACAGCCCTGACTTATGATCCCTATGTAAACTACTCCTCCCGCCATACCATAACCCAGCCCTTCTCCTACCACTCCCGGTACTTTACCCCCAAACCTGTTCTTGATTCCACTATTGATTACTTCCAACCGAATAACAAAAGGAATCAGCTTTGGCTGAGGCTACAAACCTCTGCAAATGTGGACCACGTAGGCCTCGGCACTGCGTTCGAAAACAGTATATACGACCAGGACTACAATATCCGTGTAACCATGTATGTACAATTCAGAGAATTTAATCTTAAAGACCCCCCACTTAACCCTAAA----
>JQ181605|Viet_Nam|15/06/2011
ATGACGTATCCAAGGAGGCGTTTCCGCAGACGAAGACACCGCCCACGCAGCCATCTTGGCCAGATCCTCCGCCGCCGCCCCTGGCTCGTCCACCCCCGCCACCGCTACCGCTGGAGAAGGAAAAATGGCATCTTCAACACCCGCCTCTCCCGCACCTTCGGATATACTGTGAAGAAAACCACAGTCAGAACGCCCTCCTGGGCGGTGGACATGATGAGATTTAATATTAACGATTTCCTTCCCCCAGGAGGGGGCTCAAACCCCCTCACTGTGCCCTTTGAATACTACAGAATAAGAAAGGTTAAGGTTGAATTCTGGCCCTGCTCCCCAATCACCCAGGGTGACAGGGGAGTTGGATCCACTGCTGTTGTTCTAGATGATAACTTTGTACCAAAGGCCACAGCCCTGACTTATGATCCCTATGTAAACTACTCCTCCCGCCATACCATAACCCAGCCCTTCTCCTACCACTCCCGGTACTTTACCCCCAAACCTGTTCTTGATTCCACTATTGATTACTTCCAACCGAATAACAAAAGGAATCAGCTTTGGCTGAGGCTACAAACCTCTGCAAATGTGGACCACGTAGGCCTCGGCACTGCGTTCGAAAACAGTATATACGACCAGGACTACAATATCCGTGTAACCATGTATGTACAATTCAGAGAATTTAATCTTAAAGACCCCCCACTTAACCCTAAA----
>JQ181606|Viet_Nam|15/06/2011
ATGACGTATCCAAGGAGGCGTTTCCGCAGACGAAGACACCGCCCACGCAGCCATCTTGGCCAGATCCTCCGCCGCCGCCCCTGGCTCGTCCACCCCCGCCACCGCTACCGCTGGAGAAGGAAAAATGGCATCTTCAACACCCGCCTCTCCCGCACCTTCGGATATACTGTGAAGAAAACCACAGTCAGAACGCCCTCCTGGGCGGTGGACATGATGAGATTTAATATTAACGATTTCCTTCCCCCAGGAGGGGGCTCAAACCCCCTCACTGTGCCCTTTGAATACTACAGAATAAGAAAGGTTAAGGTTGAATTCTGGCCCTGCTCCCCAATCACCCAGGGTGACAGGGGAGTTGGATCCACTGCTGTTGTTCTAGATGATAACTTTGTACCAAAGGCCACAGCCCTGACTTATGATCCCTATGTAAACTACTCCTCCCGCCATACCATAACCCAGCCCTTCTCCTACCACTCCCGGTACTTTACCCCCAAACCTGTTCTTGATTCCACTATTGATTACTTCCAACCGAATAACAAAAGGAATCAGCTTTGGCTGAGGCTACAAACCTCTGCAAATGTGGACCACGTAGGCCTCGGCACTGCGTTCGAAAACAGTATATACGACCAGGACTACAATATCCGTGTAACCATGTATGTACAATTCAGAGAATTTAATCTTAAAGACCCCCCACTTAACCCTAAA----
>JQ181594|Viet_Nam|15/06/2011
ATGACGTATCCAAGAAGGCGTTTCCGCAGACGAAGACACCGCCCCCGCAGCCATCTTGGCCAGATCCTCCGCCGCCGCCCCTGGCTCGTCCACCCCCGCCACCGTTACCGCTGGAGAAGGAAAAATGGCATCTTCAACACCCGCCTCTCCCGCACCTTCGGATATACTGTGAAGAAAACCACAGTCAGAACGCCCTCCTGGGCGGTGGACATGATGAGATTTAATATTAACGATTTCCTTCCCCCAGGAGGGGGCTCAAACCCCCTCACTGTGCCCTTTGAATACTACAGAATAAGAAAGGTTAAGGTTGAATTCTGGCCCTGCTCCCCAATCACCCAGGGTGACAGGGGAGTTGGATCCACTGCTGTTATTCTAGATGATAACTTTGTACCAAAGGCCACAGCCCTGACTTATGATCCCTATGTAAACTACTCCTCCCGCCATACCATAACCCAGCCCTTCTCCTACCACTCCCGGTACTTTACCCCCAAACCTGTTCTTGATTCCACTATCGATTACTTCCAACCGAATAACAAAAGGAATCAGCTTTGGCTGAGGCTACAAACCTCTGCAAATGTGGACCACGTAGGCCTCGGCACTGCGTTCGAAAACAGTATATACGACCAGGACTACAATATCCGTGTAACCATGTATGTACAATTCAGAGAATTTAATCTTAAAGACCCCCCACTTAACCCTAAG----
>JQ181588|Viet_Nam|15/06/2011
ATGACGTATCCAAGAAGGCGTTTCCGCAGACGAAGACACCGCCCCCGCAGCCATCTTGGCCAGATCCTCCGCCGCCGCCCCTGGCTCGTCCACCCCCGCCACCGTTACCGCTGGAGAAGGAAAAATGGCATCTTCAACACCCGCCTCTCCCGCACCTTCGGATATACTATCAAGCGAACCACAGTCAAAACGCCCTCCTGGGCGGTGGACATGATGAGATTCAATATTAATGACTTTCCTCCCCCAGGAGGGGGCTCAAACCCCCTCACTGTGCCCTTTGAATACTACAGAATAAGAAAGGTTAAGGTTGAATTCTGGCCCTGCTCCCCAATCACCCAGGGTGACAGGGGAGTTGGATCCACTGCTGTTATTCTAGATGATAACTTTGTACCAAAGGCCACAGCCCTGACTTATGATCCCTATGTAAACTACTCCTCCCGCCATACCATAACCCAGCCCTTCTCCTACCACTCCCGGTACTTTACCCCCAAACCTGTTCTTGATTCCACTATCGATTACTTCCAACCGAATAACAAAAGGAATCAGCTTTGGCTGAGGCTACAAACCTCTGCAAATGTGGACCACGTAGGCCTCGGCACTGCGTTCGAAAACAGTATATACGACCAGGACTACAATATCCGTGTAACCATGTATGTACAATTCAGAGAATTTAATCTTAAAGACCCCCCACTTAACCCTAAG----
>JQ181586|Viet_Nam|15/06/2011
ATGACGTATCCAAGAAGGCGTTTCCGCAGACGAAGACACCGCCCCCGCAGCCATCTTGGCCAGATCCTCCGCCGCCGCCCCTGGCTCGTCCACCCCCGCCACCGTTACCGCTGGAGAAGGAAAAATGGCATCTTCAACACCCGCCTCTCCCGCACCTTCGGATATACTGTGAAGAAAACCACAGTCAGAACGCCCTCCTGGGCGGTGGACATGATGAGATTTAATATTAACGACTTCCTTCCCCCAGGAGGGGGCTCAAACCCCCTCTCTGTGCCCTTTGAATACTACAGAATAAGAAAGGTTAAGGTTGAATTCTGGCCCTGCTCCCCAATCACCCAGGGTGACAGGGGAGTTGGATCCACTGCTGTTATTCTAGATGATAACTTTGTACCAAAGGCCACAGCCCTGACTTATGATCCCTATGTAAACTACTCTTCCCGCCATACCATAACCCAACCCTTCTCCTACCACTCCCGGTACTTTACCCCCAAACCTGTTCTTGATTCCACTATCGATTACTTCCAACCGAATAACAAAAGGAATCAGCTTTGGCTGAGGCTACAAACTTCTGCAAATGTGGACCACGTAGGCCTCGGCACTGCGTTCGAAAACAGTATATACGACCAGGACTACAATATCCGTGTAACCATGTATGTACAATTCAGAGAATTTAATCTTAAAGACCCCCCACTTAACCCTAAG----
>JQ181592|Viet_Nam|15/06/2011
ATGACGTATCCAAGAAGGCGTTTCCGCAGACGAAGACACCGCCCCCGCAGCCATCTTGGCCAGATCCTCCGCCGCCGCCCCTGGCTCGTCCACCCCCGCCACCGTTACCGCTGGAGAAGGAAAAATGGCATCTTCAACACCCGCCTCTCCCGCACCTTCGGATATACTGTGAAGAAAACCACAGTCAGAACGCCCTCCTGGGCGGTGGACATGATGAGATTTAATATTAACGATTTCCTTCCCCCAGGAGGGGGCTCAAACCCCCTCACTGTGCCCTTTGAATACTACAGAATAAGAAAGGTTAAGGTTGAATTCTGGCCCTGCTCCCCAATCACCCAGGGTGACAGGGGAGTTGGATCCACTGCTGTTATTCTAGATGATAACTTTGTACCAAAGGCCACAGCCCTGACTTATGATCCCTATGTAAACTACTCTTCCCGCCATACCATAACCCAACCCTTCTCCTACCACTCCCGGTACTTTACCCCCAAACCTGTTCTTGATTCCACTATCGATTACTTCCAACCGAATAACAAAAGGAATCAGCTTTGGCTGAGGCTACAAACCTCTGCAAATGTGGACCACGTAGGCCTCGGCACTGCGTTCGAAAACAGTATATACGACCAGGACTACAATATCCGTGTAACCATGTATGTACAATTCAGAGAATTTAATCTTAAAGACCCCCCACTTAACCCTAAG----
>JQ181602|Viet_Nam|15/06/2011
ATGACGTATCCAAGAAGGCGTTTCCGCAGACGAAGACACCGCCCCCGCAGCCATCTTGGCCAGATCCTCCGCCGCCGCCCCTGGCTCGTCCACCCCCGCCACCGTTACCGCTGGAGAAGGAAAAATGGCATCTTCAACACCCGCCTCTCCCGCACCTTCGGATATACTGTGAAGAAAACCACAGTCAGAACGCCCTCCTGGGCGGTGGACATGATGAGATTTAATATTAACGATTTCCTTCCCCCAGGAGGGGGCTCAAACCCCCTCACTGTGCCCTTTGAATACTACAGAATAAGAAAGGTTAAGGTTGAATTCTGGCCCTGCTCCCCAATCACCCAGGGTGACAGGGGAGTGGGCTCCACTGCTGTTATTCTAGATGATAACTTTGTACCAAAGGCCACAGCCCTGACTTATGATCCCTATGTAAACTACTCCTCCCGCCATACCATAACCCAGCCCTTCTCCTACCACTCCCGGTACTTTACCCCCAAACCTGTTCTTGATTCCACTATCGATTACTTCCAACCGAATAACAAAAGGAATCAGCTGTGGCTGAGGCTACAAACCTCTGCAAATGTGGACCACGTAGGCCTCGGCACTGCGTTCGAAAACAGTATATACGACCAGGACTACAATATCCGTGTAACCATGTATGTACAATTCAGAGAATTTAATCTTAAAGACCCCCCACTTAACCCTAAG----
>JQ181593|Viet_Nam|15/06/2011
ATGACGTATCCAAGAAGGCGTTTCCGCAGACGAAGACACCGCCCCCGCAGCCATCTTGGCCAGATCCTCCGCCGCCGCCCCTGGCTCGTCCACCCCCGCCACCGTTACCGCTGGAGAAGGAAAAATGGCATCTTCAACACCCGCCTCTCCCGCACCTTCGGATATACTGTGAAGAAAACCACAGTCAGAACGCCCTCCTGGGCGGTGGACATGATGAGATTTAATATTAACGATTTCCTTCCCCCAGGAGGGGGCTCAAACCCCCTCACTGTGCCCTTTGAATACTACAGAATAAGAAAGGTTAAGGTTGAATTCTGGCCCTGCTCCCCAATCACCCAGGGTGACAGGGGAGTTGGATCCACTGCTGTTATTCTAGATGATAACTTTGTACCAAAGGCCACAGCCCTGACTTATGATCCCTATGTAAACTACTCCTCCCGCCATACCATAACCCAGCCCTTCTCCTACCACTCCCGGTACTTTACCCCCAAACCTGTTCTTGATTCCACTATCGATTACTTCCAACCGAATAACAAAAGGAATCAGCTTTGGCTGAGGCTACAAACCTCTGCAAATGTGGACCACGTAGGCCTCGGCACTGCGTTCGAAAACAGTATATACGACCAGGACTACAATATCCGTGTAACCATGTATGTACAATTCAGAGAATTTAATCTTAAAGACCCCCCACTTAACCCTAAG----
>JQ181587|Viet_Nam|15/06/2011
ATGACGTATCCAAGAAGGCGTTTCCGCAGACGAAGACACCGCCCCCGCAGCCATCTTGGCCAGATCCTCCGCCGCCGCCCCTGGCTCGTCCACCCCCGCCACCGTTACCGCTGGAGAAGGAAAAATGGCATCTTCAACACCCGCCTCTCCCGCACCTTCGGATATACTGTGAAGAAAACCACAGTCAGAACGCCCTCCTGGGCGGTGGACATGATGAGATTTAATATTAACGATTTCCTTCCCCCAGGAGGGGGCTCAAACCCCCTCACTGTGCCCTTTGAATACTACAGAATAAGAAAGGTTAAGGTTGAATTCTGGCCCTGCTCCCCAATCACCCAGGGTGACAGGGGAGTTGGATCCACTGCTGTTATTCTAGATGATAACTTTGTACCAAAGGCCACAGCCCTGACTTATGATCCCTATGTAAACTACTCCTCCCGCCATACCATAACCCAGCCCTTCTCCTACCACTCCCGGTACTTTACCCCCAAACCTGTTCTTGATTCCACTATCGATTACTTCCAACCGAATAACAAAAGGAATCAGCTTTGGCTGAGGCTACAAACCTCTGCAAATGTGGACCACGTAGGCCTCGGCACTGCGTTCGAAAACAGTATATACGACCAGGACTACAATATCCGTGTAACCATGTATGTACAATTCAGAGAATTTAATCTTAAAGACCCCCCACTTAACCCTAAG----
>KJ729072|India|09/03/2013
ATGACGTATCCAAGGAGGCGTTTCCGCAGACGAAGACACCGCCCCCGCAGCCATCTTGGCCAGATCCTCCGCCGCCGCCCCTGGCTCGTCCACCCCCGCCACCGTTACCGCTGGAGAAGGAAAAATGGCATCTTCAACACCCGCCTCTCCCGCACCTTCGGATATACTGTGAAGAAAACCACAGTCAGAACGCCCTCCTGGGCGGTGGACATGATGAGATTTAATATTAACGATTTCCTTCCCCCAGGAGGGGGCTCAAACCCCCTCACTGTGCCCTTTGAATACTACAGAATAAGAAAGGTTAAGGTTGAATTCTGGCCCTGCTCCCCAATCACCCAGGGTGACAGGGGAGTTGGATCCACTGCTGTTATTCTAGATGATAACTTTGTACCAAAGGCCACAGCCCTGACTTATGATCCCTATGTAAACTACTCCTCCCGCCATACCATAACCCAGCCCTTCTCCTACCACTCCCGGTACTTTACCCCCAAACCTGTTCTTGATTCCACTATTGATTACTTCCAACCGAATAACAAAAGGAATCAGCTTTGGCTGAGGCTACAAACCTCTGCAAATGTGGACCACGTAGGCCTCGGCACTGCGTTCGAAAACAGTATATACGACCAGGACTACAATATCCGTGTAACCATGTATGTACAATTCAGAGAATTTAATCTTAAAGACCCCCCACTTCACCCTAAG----
>JQ181607|Viet_Nam|15/06/2011
ATGACGTATCCAAGGAGGCGTTTCCGCAGACGAAGACACCGCCCCCGCAGCCATCTTGGCCAGATCCTCCGCCGCCGCCCCTGGCTCGTCCACCCCCGCCACCGTTACCGCTGGAGAAGGAAAAATGGCATCTTCAACACCCGCCTCTCCCGCACCTTCGGATATACTGTGAAGAAAACCACAGTCAGAACGCCCTCCTGGGCGGTGGACATGATGAGATTTAATATTAACGATTTCCTTCCCCCAGGAGGGGGCTCAAACCCCCTCACTGTGCCCTTTGAATATTACAGAATAAGAAAGGTTAAGGTAGAATTCTGGCCCTGCTCCCCAATCACCCAGGGTGACAGGGGAGTTGGATCCACTGCTGTTATTCTAGATGATAACTTTGTACCAAAGGCCACAGCCCTGACTTATGATCCCTATGTAAACTACTCCTCCCGCCATACCATAACCCAGCCCTTCTCCTACCACTCCCGGTACTTTACCCCCAAACCTGTTCTTGATTCCACTATTGATTACTTCCAACCGAATAACAAAAGGAATCAGCTTTGGCTGAGGCTACAAACCTCTGGAAATGTGGACCACGTAGGCCTCGGCACTGCGTTCGAAAACAGTATATACGACCAGGACTACAATATCCGTGTAACCATGTATGTACAATTCAGAGAATTTAATCTTAAAGACCCCCCACTTCACCCTAAG----
>AY146991|Taiwan|15/06/2002
ATGACGTATCCAAGGAGGCGTTTCCGCAGACGAAGACACCGCCCCCGCAGCCATCTTGGCCAGATCCTCCGCCGCCGCCCCTGGCTCGTCCACCCCCGCCACCGTTACCGCTGGAGAAGGAAAAATGGCATCTTCAACACCCGCCTCTCCCGCACCTTCGGATATACTGTCAAGGCTACCACAGTCAGAACGCCCTCCTGGGCGGTGGACATGATGAGATTTAATATTAACGACTTTGTTCCCCCGGGAGGGGGGACCAACAAAATCTCTATACCCTTTGAATACTACAGAATAAGAAAGGTTAAGGTTGAATTCTGGCCCTGCTCCCCAATCACCCAGGGTGACAGGGGAGTGGGCTCCACTGCTGTTATTCTAGATGATAACTTTGTAACTAAGGCCACAGCCCTAACCTATGACCCCTATGTAAACTACTCCTCCCGCCATACAATCCCCCAACCCTTCTCCTACCACTCCCGGTACTTTACCCCCAAACCTGTCCTTGATTCCACTATTGATTACTTCCAACCAAACAACAAAAGGAATCAGCTTTGGCTGAGGCTACAAACCTCGGCAAATGTGGACCACGTAGGCCTCGGCACTGCGTTCGAAAACAGTAAATACGACCAGGACTACAATATCCGTGTAACTATGTATGTACAATTCCGAGAATTTAATCTTAAAGACCCCCCACTTAAACCC-------
>FJ483938|China|01/09/2005
ATGACGTATCCAAGGAGGCGTTTCCGCAGACGAAGACACCGCCCCCGCAGCCATCTTGGCCTGATCCTCCGCCGCCGCCCCTGGCTCGTCCACCCCCGCCACCGTTACCGCTGGAGAAGGAAAAATGGCATCTTCAACACCCGCCTCTCCCGCACCTTCGGATATACTGTCAAGGCTACCACAGTCAGAACGCCCTCCTGGGCGGTGGACATGATGAGATTTAATATTAACGACTTTGTTCCCCCGGGAGGGGGGACCAACAAAATCTCTATACCCTTTGAATACTACAGAATAAGAAAGGTTAAGGTTGAATTCTGGCCCTGCTCCCCAATCACCCAGGGTGACAGGGGAGTGGGCTCCACTGCTGTTATTCTAGATGATAACTTTGTAACTAAGGCCACAGCCCTAACCTATGACCCCTATGTAAACTACTCCTCCCGCCATACAATCCCCCAACCCTTCTCCTACCACTCCCGGTACTTTACCCCCAAACCTGTCCTTGATTCCACTATTGATTACTTCCAACCAAACAACAAAAGGAATCAGCTTTGGCTGAGACTACAAACCTCGGCAAATGTGGACCACGTAGGCCTCGGCACTGCGTTCGAAAACAGTAAATACGACCAGGACTACAATATCCGGGTAACTATGTATGTACAATTCAGAGAATTTAATCTTAAAGACCCCCCACTTAAACCC-------
>JF682791|China|15/06/2010
ATGACGTATCCAAGGAGGCGTTTCCGCAGACGAAGACACCGCCCCCGCAGCCATCTTGGCCTGATCCTCCGCCGCCGCCCCTGGCTCGTCCACCCCCGCCACCGTTACCGCTGGAGAAGGAAAAATGGCATCTTCAACACCCGCCTCTCCAGCACCTTCGGATATACTGTCAAGGCTACCACAGTCAGAACGCCCTCCTGGACGGTGGACATGATTAGATTTAATATTAACGACTTTGTTCCCCCGGGAGGGGGGACCAACAAAATCTCTATACCCTTTCAATACTACAGAATAAGGAAGGTTAAGGTTGAATTCTGGCCCTGCTCCCCAATCATCCAGGGTGACAGGGGAGTGGGCTCCACTGCTGTTATTCTAGATGATAACTTTGTAACTAAGGCCACAGCCCTAACCTATGACCCCTATGTAAACTACTCCTCCCGCCATACAATCCCCCAACCCTTCTCCTACCACTCCCGGTACTTTACCCCCAAACCTGTCCTTGATTCCACTATTGATTACTTCCAACCAAACAACAAAAGGAATCAGCTTTGGCTGAGACTACAAACCTCGGCAAATGTGGACCACGTAGGCCTCGGCATTGCGTTCGAAAACAGTAAATACGACCAGGACTACAATATCCGGGTAACTATGTATGTACAATTCAGAGAATTTAATCTTAAAGACCCCCCACTTAAACCC-------
>HM038033|China|02/12/2007
ATGACGTATCCAAGGAGGCGTTTCCGCAGACGAAGACACCGCCCCCGCAGCCATCTTGGCCTGATCCTCCGCCGCCGCCCCTGGCTCGTCCACCCCCGCCACCGTTACCGCTGGAGAAGGAAAAATGGCATCTTCAACACCCGCCTCTCCAGCACCTTCGGATATACTGTCAAGGCTACCACAGTCAGAACGCCCTCCTGGACGGTGGACATGATTAGATTTAATATTAACGACTTTGTTCCCCCGGGAGGGGGGACCAACAAAATCTCTATACCCTTTCAATACTACAGAATAAGGAAGGTTAAGGTTGAATTCTGGCCCTGCTCCCCAATCATCCAGGGTGACAGGGGAGTGGGCTCCACTGCTGTTATTCTAGATGATAACTTTGTAACTAAGGCCACAGCCCTAACCTATGACCCCTATGTAAACTACTCCTCCCGCCATACAATCCCCCAACCCTTCTCCTACCACTCCCGGTACTTTACCCCCAAACCTGTCCTTGATTCCACTATTGATTACTTCCAACCAAACAACAAAAGGAATCAGCTTTGGCTGAGACTACAAACCTCGGCAAATGTGGACCACGTAGGCCTCGGCATTGCGTTCGAAAACAGTAAATACGACCAGGACTACAATATCCGGGTAACTATGTATGTACAATTCAGAGAATTTAATCTTAAAGACCCCCCACTTAAACCC-------
>HQ402903|China|05/01/2008
ATGACGTATCCAAGGAGGCGTTTCCGCAGACGAAGACACCGCCCCCGCAGCCATCTTGGCCTGATCCTCCGCCGCCGCCCCTGGCTCGTCCACCCCCGCCACCGTTACCGCTGGAGAAGGAAAAATGGCATCTTCAACACCCGCCTCTCCTGCACCTTCGGATATACTGTCAAGGCTACCACAGTCAGAACGCCCTCCTGGGCGGTGGACATGATGAGATTTAATATTAACGACTTTGTTCCCCCGGGAGGGGGGACCAACAAAATCTCTATACCCTTTGAATACTACAGAATAAGAAAGGTTAAGGTTGAATTCTGGCCCTGCTCCCCAATCACCCAGGGTGACAGGGGAGTGGGCTCCACTGCTGTTATTCTAGATGATAACTTTGTAACTAAGGCCACAGCCCTAACCTATGACCCCTATGTAAACTACTCCTCCCGCCATACAATCCCCCAACCCTTCTCCTACCACTCCCGGTACTTTACCCCCAAACCTGTCCTTGATTCCACTATTGATTACTTCCAACCAAACAACAAAAGGAATCAGCTTTGGCTGAGACTACAAACCTCGGCAAATGTGGACCACGTAGGCCTCGGCATTGCGTTCGAAAACAGTACATACGACCAGGACTACAATATCCGGGTAACTATGTATGTACAATTCAGAGAATTTAATCTTAAAGACCCCCCACTTAAACCC-------
>HM038034|China|11/05/2008
ATGACGTATCCAAGGAGGCGTTTCCGCAGACGAAGACACCGCCCCCGCAGCCATCTTGGCCTGATCCTCCGCCGCCGCCCCTGGCTCGTCCACCCCCGCCACCGTTACCGCTGGAGAAGGAAAAATGGCATCTTCAACACCCGCCTCTCCTGCACCTTCGGATATACTGTCAAGGCTACCACAGTCAGAACGCCCTCCTGGGCGGTGGACATGATGAGATTTAATATTAACGACTTTGTTCCCCCGGGAGGGGGGACCAACGAAATCTCTATACCCTTTGAATACTACAGAATAAGAAAGGTTAAGGTTGAATTCTGGCCCTGCTCCCCAATCACCCAGGGTGACAGGGGAGTGGGCTCCACTGCTGTTATTCTAGATGATAACTTTGTAACTAGGGCCACAGCCCTAACCTATGGCCCCTATGTAAACTACTCCTCCCGCCATACAATCCCCCAACCCTTCTCCTACCACTCCCGGTACTTTACCCCCAAACCTGTCCTTGATTCCACTATTGATTACTTCCAACCAAACAACAAAAGGAATCAGCTTTGGCTGAGACTACAAACCTCGGCAAATGTGGACCACGTAGGCCTCGGCATTGCGTTCGAAAACAGTACATACGACCAGGACTACAATATCCGGGTAACTATGTATGTACAATTCAGAGAATTTAATCTTAAAGACCCCCCACTTAAACCC-------
>KJ094601|Brazil|08/04/2010
ATGACGTATCCAAGGAGGCGTTACCGCAGAAGAAGACACCGCCCCCGCAGCCATCTTGGCCAGATCCTCCGCCGCCGCCCCTGGCTCGTCCACCCCCGCCACCGCTACCGTTGGAGAAGGAAAAATGGCATCTTCAACACCCGCCTCTCCCGCACCTTCGGATATACTGTCAAGCGTACCACAGTCACCACGCCCTCCTGGGCGGTGGACATGATGAGATTTAATATTGATGACTTTGTTCCCCCGGGAGGGGGGCTCAACAAAATCTCTAAACCCTTTGAATACTACAGAATAAGAAAGGTTAAGGTTGAATTCTGGCCCTGCTCCCCGATCACTCAGGGTGATAGGGGAGTGGGCTCCAGTGCTGTTATTCTAGATGATAACTTTGTAACAAAGGCCACAGCCCTCACCTATGACCCCTATGTAAACTACTCCTCCCGCCATACCATCCCCCAGCCCTTCTCCTACCACTCCCGTTACTTTACCCCCAAACCTGTTCTTGATTCCACTATTGATTACTTCCAACCAAATAACAAAAGGAATCAGCTTTGGCTGAGACTACAAACCTCTGGAAATGTGGACCACGTAGGCCTCGGCGCTGCGTTCGAAAACAGTATATACGACCAGGACTACAATATCCGTGTGACCATGTATGTACAATTCAGAGAATTTAATCTTAAAGACCCCCCACTTAAACCC-------
>AY874169|Hungary|15/06/2003
ATGACGTATCCAAGGAGGCGTTTCCGCAGACGAAGACACCGCCCCCGCAGCCATCTTGGCCAGATCCTCCGCCGCCGCCCCTGGCTCGTCCACCCCCGCCACCGTTACCGCTGGAGAAGGAAAAATGGCATCTTCAACACCCGCCTCTCCCGCACCTTCGGATATACTGTCAAGGCTACCACAGTCACAACGCCCTCCTGGGCGGTGGACATGCTGAGATTTAATATTAATGACTTTGTTCCCCCGGGAGGGGGGACCAACAAAATCTCTATACCCTTTGAATACTACAGAATAAGAAAGGTTAAGGTTGAATTCTGGCCCTGCTCCCCAATCACCCAGGGTGACAGGGGAGTTGGATCCAGTGCTGTTATTCTAGATGATAACTTTGTAACAAAGACCACAGCCCTAACCTACGACCCCTATGTAAACTACTCCTCCCGCCATACCATAACCCAGCCCTTCTCCTACCACTCCCGCTATTTCACCCCCAAACCGGTCCTTGATGGGACAATCGATTACTTCCAACCCAATAACAAAAGAAATCAACTCTGGCTAAGACTACAAACCTCTGCAAATGTGGACCACGTAGGCCTCGGCACTGCGTTCGAAAACAGTAAATACGACCAGGACTACAATATCCGTGTAACCATGTATGTACAATTCAGAGAATTTAATCTTAAAGACCCCCCACTTAAACCC-------
>EU886638|Australia|20/12/2007
ATGACGTATCCAAGGAGGCGTTACCGCAGACGAAGACACCGCCCCCGCAGCCATCTTGGCCAGATCCTCCGCCGCCGCCCCTGGCTCGTCCACCCCCGCCACCGTTACCGCTGGAGAAGGAAAAATGGCATCTTCAACACCCGCCTCTCCCGCACCTTCGGATATACTGTCAAGCGTACCACAGTCACAACGCCCTCCTGGGCGGTGGACATGCTGAGATTTAAAATTGACGACTTTGTTCCCCCGGGAGGGGGGACCAACAAAATCTCTATACCCTTTGAATACTACAGAATAAGAAAGGTTAAGGTTGAATTCTGGCCCTGCTCCCCAATCACCCAGGGTGACAGGGGAGTTGGATCCAGTGCTGTTATTCTAGATGATAACTTTGTAACAAAGGCAACAGCCCTAACCTATGACCCCTATGTAAACTACTCCTCCCGCCATACCATAACCCAACCCTTCTCCTACCACTCCCGCTATTTCACCCCCAAACCTGTCCTTGATGGGACAATCGATTACTTCCAACCCAATAACAAAAGAAATCAACTCTGGCTGAGACTACAAACTACTGGAAATGTAGACCATGTAGGCCTCGGCACTGCGTTCGAAAACAGTAAATACGACCAGGACTACAATATCCGTGTAACCATGTATGTACAATTCAGAGAATTTAATCTTAAAGACCCCCCACTTAACCCC-------
>JX512853|Switzerland|15/06/1994
ATGACGTATCCAAGGAGGCGTTACCGCAGACGAAGACACCGCCCCCGCAGCCATCTTGGCCAGATCCTCCGCCGCCGCCCCTGGCTCGTCCACCCCCGCCACCGTTACCGCTGGAGAAGGAAAAATGGCATCTTCAACACCCGCCTCTCCCGCACCTTCGGATATACTGTCAAGGCTACCACAGTCACAACGCCCTCCTGGGCGGTGGACATGCTGAGATTTAAAATTGACGACTTTGTTCCCCCGGGAGGGGGGACCAACAAAATCTCTATACCCTTTGAATACTACAGAATAAGAAAGGTTAAGGTTGAATTCTGGCCCTGCTCCCCAATCACCCAGGGTGACAGGGGAGTTGGATCCAGTGCTGTTATTCTAGATGATAACTTTGTAACAAAGGCCACAGCCCTAACCTATGACCCCTATGTAAACTACTCCTCCCGCCATACCATAACCCAACCCTTCTCCTACCACTCCCGCTATTTCACCCCCAAACCTGTCCTTGATGGGACAATCGATTACTTCCAACCCAATAACAAAAGAAATCAACTCTGGCTGAGACTACAAACTACTGGAAATGTAGACCATGTAGGCCTCGGCACTGCGTTCGAAAACAGTAAATACGACCAGGACTACAATATCCGTGTAACCATGTATGTACAATTCAGAGAATTTAATCTTAAAGACCCCCCACTTAAACCC-------
>AY754018|Australia|15/06/2000
ATGACGTTTCCAAGGAGGCGTTACCGCAGACGAAGACACCGCCCCCGCAGCCATCTTGGCCAGATCCTCCGCCGCCGCCCCTGGCTCGTCCACCCCCGCCACCGTTACCGCTGGAGAAGGAAAAATGGCATCTTCAACACCCGCCTCTCCCGCACCTTCGGATATACTGTTAAGGCTACCACTGTCACAACGCCCTCCTGGGCGGTGGACATGCTGAGATTTAAAATTGACGACTTTGTTCCCCCGGGAGGGGGGACCAACAAAATCTCTATACCCTTTGAATACTACAGAATAAGAAAGGTTAAGGTTGAATTCTGGCCCTGCTCCCCAATCACCCAGGGTGACAGGGGAGTTGGATCCAGTGCTGTTATTCTAGATGATAACTTTGTAACAAAGGCCACAGCCCTAACCTATGACCCCTATGTAAACTACTCCTCCCGCCATACCATAACCCAGCCCTTCTCCTACCACTCCCGCTACTTCACCCCCAAACCTGTCCTTGATGGGACAATCGATTACTTCCAACCCAATAACAAAAGAAATCAACTCTGGCTGAGACTACAAACTACTGGAAATGTAGACCATGTAGGCCTCGGCACTGCGTTCGAAAACAGTAAATACGACCAGGACTACAATATCCGTGTAACCATGTATGTACAATTCAGAGAATTTAATCTTAAAGACCCCCCACTTAAACCC-------
>AY754016|Australia|15/06/1999
ATGACGTTTCCAAGGAGGCGTTACCGCAGACGAAGACACCGCCCCCGCAGCCATCTTGGCCAGATCCTCCGCCGCCGCCCCTGGCTAGTCCACCCCCGCCACCGTTACCGCTGGAGAAGGAAAAATGGCATCTTCAACACCCGCCTCTCCCGCACCTTCGGATATACTGTCAAGGCTACCACAGTCACAACGCCCTCCTGGGCGGTGGACATGCTGAGATTTAAAATTGACGACTTTGTTCCCCCGGGAGGGGGGACCAACAAAATCTCTATACCCTTTGAATACTACAGAATAAGAAAGGTTAAGGTTGAATTCTGGCCCTGCTCCCCAATCACCCAGGGTGACAGGGGAGTTGGATCCAGTGCTATTATTCTAGATGATAACTTTGTAACAAAGGCCACAGCCCTAACCTATGACCCCTATGTAAACTACTCCTCCCGCCATACCATAACCCAGCCCTTCTCCTACCACTCTCGCTATTTCACCCCCAAACCTGTCCTTGATGGGACAATCGATTACTTCCAACCCAATAACAAAAGAAATCAACTCTGGCTGAGACTACAAACTACTGGAAATGTAGACCATGTAGGCCTGGGCACTGCGTTCGAAAACAGTAAATACGACCAGGACTACAATATCCGTGTAACCATGTATGTACAATTCAGAGAATTTAATCTTAAAGACCCCCCACTTAAACCC-------
>AY754021|Australia|15/06/2000
ATGACGTATCCAAGGAGGCGTTACCGCAGACGAAGACACCGCCCCCGCAGCCATCTTGGCCAGATCCTCCGCCGCCGCCCCTGGCTCGTCCACCCCCGCCACCGTTACCGCTGGAGAAGGAAAAATGGCATCTTCAACACCCGCCTCTCCCGCACCTTCGGATATACTGTCAAGCGTACCACAGTCACAACGCCCTCCTGGGCGGTGGACATGCTGAGATTTAAACTTGACGACTTTGTTCCCCCGGGAGGGGGGACCAACAAAATCTCTATACCCTTTGAATACTACAGAATAAGAAAGGTTAAGGTTGAATTCTGGCCCTGCTCCCCAATCACCCAGGGTGACAGGGGAATTGGATCCAGTGCTGTTATTCTAGATGATAACTTTGTAACAAAGGCCACAGCCCTAACCTATGACCCCTATGTAAACTACTCCTCCCGCCATACCATAACCCAGCCCTTCTCCTACCACTCCCGCTACTTCACCCCCAAACCTGTCCTTGATGGGACAATAGATTACTTCCAACCCAATAACAAAAGAAATCAACTCTGGCTCAGACTACAAACTACTGGAAATGTAGACCATGTAGGCCTCGGCACTGCGTTCGAAAACAGTAAATACGACCAGGACTACAATATCCGTGTAACCATGTATGTACAATTCAGAGAATTTAATCTTAAAGACCCCCCACTTAAACCC-------
>AY754019|Australia|15/06/2000
ATGACGTATCCAAGGAGGCGTTACCGCAGACGAAGACACCGCCCCCGCAGCCATCTTGGCCAGATCCTCCGCCGCCGCCCCTGGCTCCTCCACCCCCGCCACCGTTACCGCTGGAGAAGGAAAAATGGCATCTTCAACACCCGCCTCTCCCGCACCTTCGGATATACTGTCAAGCGTACCACAGTCAAAACGCCCTCCTGGGCGGTGGACATGCTGAGATTTAAAATTGACGACTTTGTTCCCCCGGGAGGGGGGACTAACAAAATCTCTATACCCTTTGAATACTACAGAATAAGAAAGGTTAAGGTTGAATTCTGGCCCTGCTCCCCAATCACCCAGGGTGACAGGGGAGTTGGATCCAGTGCTGTTATTCTAGATGATAACTTTGTAACAAAGGCCACAGCCCTAACCTATGACCCCTATGTAAACTACTCCTCCCGCCATACCATAACCCAACCCTTCTCCTACCACTCCCGCTATTTCACCCCCAAACCTGTCCTTGATGGGACAATCGATTACTTCCAACCCAATAACAAAAGAAATCAACTCTGGCTGAGACTACAAACTACTGGAAATGTAGACCATGTAGGCCTCGGCACTGCGTTCGAAAACAGTATATACGACCAGGACTACAATATCCGTGTAACCATGTATGTACAATTCAGAGAATTTAATCTTAAAGACCCCCCACTTAAACCA-------
>AY754020|Australia|15/06/2000
ATGACGTATCCAAGGAGGCGTTACCGCAGACGAAGACACCGCCCCCGCAGCCATCTTGGCCAGATCCTCCGCCGCCGCCCCTGGCTCCTCCACCCCCGCCACCGTTACCGCTGGAGAAGGAAAAATGGCATCTTCAACACCCGCCTCTCCCGCACCTTCGGATATACTGTCAAGCGTACCACAGTCAAAACGCCCTCCTGGGCGGTGGACATGCTGAGATTTAAAATTGACGACTTTGTTCCCCCGGGAGGGGGGACTAACAAAATCTCTATACCCTTTGAATACTACAGAATAAGAAAGGTTAAGGTTGAATTCTGGCCCTGCTCCCCAATCACCCAGGGTGACAGGGGAGTTGGATCCAGTGCTGTTATTCTAGATGATAACTTTGTAACAAAGGCCACAGCCCTAACCTATGACCCCTATGTAAACTACTCCTCCCGCCATACCATAACCCAACCCTTCTCCTACCACTCCCGCTATTTCACCCCCAAACCTGTCCTTGATGGGACAATCGATTACTTCCAACCCAATAACAAAAGAAATCAACTCTGGCTGAGACTACAAACTACTGGAAATGTAGACCATGTAGGCCTCGGCACTGCGTTCGAAAACAGTATATACGACCAGGACTACAATATCCGTGTAACCATGTATGTACAATTCAGAGAATTTAATCTTAAAGACCCCCCACTTAAACCA-------
>AY754017|Australia|15/06/2000
ATGACGTATCCAAGGAGGCGTTACCGCAGACGAAGACACCGCCCCCGCAGCCATCTTGGCCAGATCCTCCGCCGCCGCCCCTGGCTCGTCCACCCCCGCCAGCGTTACCGCTGGAGAAGGAAAAATGGCATCTTCAACACCCGCCTCTCCCGCACCTTCGGATATACTGTCAAGGCTACCACAGTCAGAACGCCCTCCTGGGCGGTGGACATGCTGAGATTTAAAATTGACGACTTTGTTCCCCCAGGAGGGGGGACCAACAAAATCTCTATACCCTTTGAATACTACAGAATAAGAAAGGTTAAGGTTGAATTCTGGCCCTGCTCCCCAATCACCCAAGGTGACAGGGGAGTTGGATCCAGTGCTGTTATTCTAGATGATAACTTTGTAACAAAGGCCACAGCCCTAACCTATGACCCCTATGTAAACTACTCCTCCCGCCATACCATAACCCAGCCCTTCTCCTACCACTCCCGCTATTTCACCCCCAAACCTGTCCTTGATGGGACAATCGATTACTTCCAACCCAATAACAAAAGAAATCAACTCTGGCTGAGACTACAAACTACTGGAAATGTAGACCATGTAGGCCTCGGCACTGCATTCGAAAACAGTAAATACGACCAGGACTACAATATCCGTGTAACCATGTATGTACAATTCAGAGAATTTAATCTTAAAGACCCCCCACTTAAACCC-------
>AF117753|Canada|15/06/2000
ATGACGTTTCCAAGGAGGCGTTACCGCAGACGAAGACACCGCCCCCGCAGCCATCTTGGCCAGATCCTCCGCCGCCGCCCCTGGTTCCTCCACCCCCGCCACCGTTACCGCTGGAGAAGGAAAAATGGCATCTTCAACACCCGCCTCTCCCGCACCTTCGGATATACTGTCAAGGCTACCACAGTCAGAACGCCCTCCTGGGCGGTAGACATGCTGAGATTTAAAATAGACGACTTTGTTCCCCCGGGAGGGGGGACCAACAAAATCTCTATACCCTTTGAATACTACAGAATAAGAAAGGTTAAGGTTGAATTCTGGCCCTGCTCCCCAATCACCCAGGGTGACAGGGGAGTTGGATCCAGTGCTGTTATTCTAGATGATAACTTTTTCCCAAAGAGCACAGCCCTAACCTATGACCCCTATGTAAACTACTCCTCCCGCCATACCATAACCCAACCCTTTTCCTACCACTCCCGTTAcTTCACACCCAAACCTGTCCTTGATTCGACAATCGATTACTTCCAGCCCAATAACAAAAGAAATCAACTCTGGCTGAGACTACAAACTACTGGAAATGTAGACCATGTAGGCCTCGGCACTGCGTTCGAAAACAGTATATACGACCAGGACTACAATATCCGTGTAACCATGTATGTACAATTCAGAGAATTTAATCTTAAAGACCCCCCACTTAAACCC-------
>EU148506|Denmark|15/06/1993
ATGACGTATCCAAGGAGGCGTTACCGCAGACGAAGACACCGCCCCCGAAGCCATCTTGGCCAGATCCTCCGCCGCCGCCCCTGGCTCGTCCACCCCCGCCACCGTTACCGCTGGAGAAGGAAAAATGGCATCTTCAACACCCGCCTCTCCCGCACCTTCGGATATACTGTCAAGGCTACCACAGTCAGAACGCCCTCCTGGGCGGTGGACATGCTGAGATTTAAAATTGACGACTTTGTTCCCCCGGGAGGGGGGACCAACAAAATCTCTATACCCTTTGAATACTACAGAATAAGAAAGATTAAGGTTGAATTCTGGCCCTGCTCCCCAATCACCCAGGGTGACAGGGGAGTTGGATCCAGTGCTGTTATTCTAGATGATAACTTTGTACCAAAGGCCACAGCCCTAACCTATGACCCCTATGTAAACTACTCCTCCCGCCATACCATAACCCAGCCCTTCTCCTACCACTCCCGCTATTTCACCCCCAAACCTGTCCTTGATGGGACAATCGATTACTTCCAACCCAATAACAAAAGAAATCAACTCTGGCTGAGACTACAAACTACTGGAAATGTAGACCATGTAGGCCTCGGCACTGCGTTCGAAAACAGTAAATACGACCAGGACTACAATATCCGTGTAACCATGTATGTACAATTCAGAGAATTTAATCTTAAAGACCCCCCACTTAAACCC-------
>AY874164|Hungary|15/06/2002
ATGACGTATCCAAGGAGGCGTTTCCGCAGACGAAGACACCGCCCCCGCAGCCATCTTGGCCAGATCCTCCGCCGCCGCCCCTGGCTCGTCCACCCCCGCCACCGTTACCGCTGGAGAAGGAAAAATGGCATCTTCAACACCCGCCTCTCCCGCACCTTCGGATATACTGTCAAGGCTACCACAGTCACAACGCCCTCCTGGGCGGTGGACATGCTGAGATTTAATATTAATGACTTTGTTCCCCCGGGAGGGGGGACCAACAAAATCTCTATACCCTTTGAATACTACAGAATAAGAAAAGTTAAGGTTGAATTCTGGCCCTGCTCCCCAATCACCCAGGGTGACAGGGGAGTTGGATCCAGTGCTGTTATTCTAGATGATAATTTTATACCAAAGGCCACAGCCCTAACCTATGACCCCTATGTAAACTACTCCTCCCGCCATACCATCACCCAACCCTTCTCCTACCACTCCCGTTACTTCACCCCCAAACCTGTGCTGGATTCCACTATTGATTACTTCCAGCCAAACAACAAAAGAAATCAGATTTGGCTGAGGCTACAAACCTCTGCAAATGTGGACCATGTAGGACTCGGCACTGCGTTCGAAAACAGTAAATACGACCAGGACTACAATATCCGTGTAACCATGTATGTACAATTCAGAGAATTTAATCTGAAAGACCCCCCACTTAAACCC-------
>EU386606|Sweden|15/06/1993
ATGACGTATCCAAGGAGGCGTTTCCGCAGACGAAGACACCGCCCCCGCAGCCATCTTGGCCAGATCCTCCGCCGCCGCCCCTGGCTCGTCCACCCCCGCCACCGTTACCGCTGGAGAAGGAAAAATGGCATCTTCAACACCCGCCTCTCCCGCACCTTCGGATATACTGTCAAGGCTACCACAGTCACAACGCCCTCCTGGGCGGTGGACAGGATGAGATTTAATATTAACGACTTTGTTCCCCCGGGAGGGGGGACCAACAAAATCTCTATACCCTTTGAATACTACAGAATAAGAAAGGTTAAGGTTGAATTCTGGCCCTGCTCCCCAATCACCCAGGGTGACAGGGGAGTGGGCTCCACTGCTGTTATTCTAGATGATAACTTTGTAACAAAGGCCACTGCCCTAACCTATGACCCCTATGTAAACTACTCCTCCCGCCATACAATCCCCCAACCCTTCTCCTACCACTCCCGTTACTTCACACCCAAACCTGTACTGGATAGAACTATTGATTACTTCCAGCCAAACAACAAAAAAAATCAGCTTTGGCTGAGGCTACAAACCTCTGCAAATGTAGACCACGTAGGCCTCGGCACTGCGTTCGAAAACAGTAAATACGACCAGGACTACAATATCCGTGTAACCATGTATGTACAATTCAGAGAATTTAATCTTAAAGACCCCCCACTTAAACCC-------
>AY874167|Hungary|15/06/2003
ATGACGTATCCAAGGAGGCGTTTCCGCAGACGAAGACACCGCCCCCGCAGCCATCTTGGCCAGATCCTTCGCCGCCGCCCCTGGCTCGTCCACCCCCGCCACCGTTACCGCTGGAGAAGGAAAAATGGCATCTTCACCACCCGCCTCTCCCGCACCTTCGGATATACTGTCAAGGCTACCACAGTCAGAACGCCCTCCTGGGCGGTGGATATGCTGAGATTTAATATTAACGACTTTCTTCCCCCAGGAGGGGGCTCAAACCCCCTCACTGTGCCCTTTGAATACTACAGAATAAGAAAGGTTAAGGTTGAATTCTGGCCCTGCTCCCCAATCACCCAGGGTGACAGGGGAATTGGATCCAGTGCTGTTGTTCTAGATGATAATTTTGTAACAAAGGCCACAGCCCTAACCTATGACCCCTATGTAAACTACTCCTCCCGCCATTCCATCCCCCAACCCTTCTCCTACCACTCCCGTTACTTCACCCCCAAACCTGTGCTGGATAGAACTATTGATTACTTCCAGCCCAACAACAAAAGAAATCAGCTTTGGCTGAGGCTACAAACCTCTGCAAATGTGGACCATGTAGGCCTCGGCACTGCGTTCGAAAACAGTATATACGACCAGGAATACAATATCCGTGTAACCATGTATGTACAATTCAGAGAATTTAATCTTAAAGACCCCCCACTTAACCCT-------
>AY288135|China|15/06/2003
ATGACGTATCCTAGGAGGCGTTACCGAAGACGAAGACACCGCCCCCGCAGCCATCTTGGCCAAATCCTCCGCCGCCGCCCCTGGCTCGTCCACCCCCGCCACCGTTACCGCTGGAGAAGGAAAAATGGCATCTTCAACACCCGCCTCTCCCGCACCATCGGTTATACTGTCAAGGCTACCACAGTCAGCACGCCCTCCTGGGCGGTGGACATGCTGAGATTTAATCTTGACGACTTTGTTCCCCCGGGAGGGGGGACCAACAAAATCTCTATACCCTTTGAATACTACAGAATAAGAAAGGTTAAGGTTGAATTCTGGCCCTGCTCCCCGATCACCCAGGGTGACAGGGGAGTTGGATCCAGTGCTATTATTCTAGATGACAACTTTGTAATAAAGGCCACAGCCCAAACCTATGACCCCTATGTAAACTACTCCTCCCGCCATACAATCCCCCAACCCTTCTCCTACCACTCCCGTTACTTCACACCCAAACCTGTTCTTGATTCCACTATTGATTACTTCCAACCAAATAACAAAAGGAATCAGCTGTGGATGAGACTCCAAACCAGTAGAAATGTGGACCACGTAGGCCTCGGCACTGCGTTCGAAAACAGTAAATACGACCAGGACTACAATATCCGTGTAACCATGTATGTACAATTCAGAGAATTTAATCTTAAAGACCCCCCACTTAAACCC-------
>DQ915588|Greece|15/06/2004
ATGACGTATCCAAGAAGGCGTTTCCGCAGACGAAGACACCGCCCCCGCAGCCATCTTGGCCAGATCCTCCGCCGCCGCCCCTGGCTCGTCCACCCCCGCCACCGTTACCGCTGGAGAAGGAAAAATGGCATCTTCAACGCCCGCCTCTCCCGCACCTTCGGATATACTGTCAAGGGTACCACAGTCAGCACGCCCTCCTGGGCGGTGGACATGCTGAGATTTAATCTTGACGACTTTGTTCCCCCGGGAGGGGGCTCCAACAAAATCTCTATACCCTTTGAATACTACAGAATAAGAAAGGTTAAGGTTGAATTCTGGCCTTGCTCGCCGATCACCCAGGGTGACAGGGGAGTTGGATCCAGTGCTATTATTTTAGATGACAACTTTGTAATAAAGGCCACAGCCCAAACCTATGACCCCTATGTAAACTACTCCTCCCGCCATACCATCCCCCAACCCTTCTCCTACCACTCCCGTTACTTCACACCCAAACCTGTTCTTGATTCCACTATTGATTACTTCCAACCAAATAACAAAAGGAATCAGCTGTGGATGAGACTCCAAACTAGTAGAAATGTGGACCACGTAGGCCTCGGCACTGTGTTCGAAAACAGTAAATACGACCAGGACTACAATATCCGTGTAACCATGTATGTACAATTCAGAGAATTTAATCTTAAAGACCCCCCACTTAAACCC-------
>KJ094600|Brazil|08/04/2010
ATGACGTATCCAAGGAGGCGTTACCGGAGAAGAAGACACCGCCCCCGCAGCCATCTTGGCCATATCCTCCGCCGCCGCCCCTGGCTCGTCGACCCACGCCACCGCTACCGCTGGAGAAGGAAAAATGGAATCTTCAATGCCCGCCTCTCCCGCACCTTCGGATATACTGTCAAGGCTACCACAGTCACAACGCCCTCCTGGGCGGTGGACATGCTGAGATTTAATATTGATGACTTTCTTCCCCCGGGAGGGGGGACCAACAAATCCTCTGTGCCCTTTGAATACTACAGAATAAGAAAGGTTAAGGTTGAATTCTGGCCCTGTTCCCCAATCACCCAGGGTGACAGGGGAGTGGGCTCGAGTGCTGTTGTTCTAGATGATAACTTTGTAACAAAGGCCACAGCCCTAACCTATGACCCCTACGTAAACTACTCCTCCCGCCATACAATCCCCCAACCCTTCTCCTACCACTCCCGGTACTTTACACCCAAACCTGTTCTTGATTCCACTCTTGATTACTTCCAACCAAATAACAAAAGGAATCAGCTGTGGATGAGACTTCAAACCACTGGAAATGTAGACCACGTAGGCCTCGGCACTGCGTTCGAAAACAGTAAATACGACCAGGACTACAATGTCCGTATAACCATGTATGTACAATTTAGAGAATTTAATCTTAAAGACCCCCCTCTTAAACCC-------
>KC800636|China|16/03/2012
ATGACGTATCCAAGGAGGCGTTACCGGAGAAGAAGACTCCGCCCCCGCAGCCATCTTGGCCAAATCCTCCGCCGCCGCCCCTGGCTCGTCCACCCCCGCCACCGTTACCGCTGGAGAAGGAAAAATGGCATTTTCAACGGCCGCCTCTCCCGCACCTTCGGATATACTGTCAAGGCTACCACAGTCACCACGCCCTCCTGGGCGGTGGACATGCTGAGATTTAATCTTGACGACTTTGTTCCCCCGGGAGGGGGGACCAACAAAATCTCTATACCCTTTGAATACTACAGAATAAGAAAGGTTAAGGTTGAATTCTGGCCCTGCTCCCCAATCACCCAGGGTGACAGGGGAGTTGGATCCAGTGCTGTTATTCTAGATGATAACTTTTTAACAAAGGCCACAGCCCTAACCTATGACCCCTACGTAAACTACTCCTCCCGCCATACCATAACCCAGCCCTTCTCCTACCACTCCCGGTACTTTACCCCCAAACCTGTCCTAGATTCCACCATTGATTACTTCCAACCAAACAACAAAAGAAATCAGCTGTGGATGAGACTTCAAACTAGTGAAAATGTAGACCACGTAGGCCTCGGCACTGCGTTCGAAAACAGTATATACGACCAGGAATACAATATCCGTGTAACCATGTATGTACAATTCAGAGAATTTAATCTTAAAGACCCCCCACTTAACCCT-------
>KC800635|China|12/10/2011
ATGACGTATCCAAGGAGGCGTTACCGGAGAAGAAGACACCGCCCCCGCAGCCATCTTGGCCAGATCCTCCGCCGCCGCCCCTGGCTCATCCACCCCCGCCACCGTTACCGCTGGAGAAGGAAAAATGGCATTTTCAACGGCCGCCTCTCCCGCACCTTCGGATATACTGTCAAGGCTACCACAGTCACCACGCCCTCCTGGGCGGTGGACATGCTGAGATTTAATCTTGACGACTTTGTTCCCCCGGGAGGGGGGACCAACAAAATATCTATACCCTTTGAATACTACAGAATAAGAAAGGTTAAGGTTGAATTCTGGCCCTGCTCCCCAATCACCCAGGGTGACAGGGGAGTTGGATCCAGTGCTGTTATTCTAGATGATAACTTTTTAACAAAGGCCACAGCCCTAACCTATGACCCCTACGTAAACTACTCCTCCCGCCATACGATAACCCAGCCCTTCTCCTACCACTCCCGGTACTTTACCCCCAAACCTGTCCTAGATTCCACCATTGATTACTTCCAACCAAACAACAAAAGAAATCAGCTGTGGATGAGACTTCAAACTAGTGAAAATGTAGACCACGTAGGCCTCGGCACTGCGTTCGAAAACAGTATATACGACCAGGAATACAATATCCGTGTAACCATGTATGTACAATTCAGAGAATTTAATCTGAAAGACCCCCCACTTAACCCT-------
>KC800634|China|21/05/2010
ATGACGTATCCAAGGAGGCGTTACCGGAGAAGAAGACACCGCCCCCGCAGCCATCTTGGCCAGATCCTCCGCCGCCGCCCCTGGCTCATCCACCCCCGCCACCGTTACCGCTGGAGAAGGAAAAATGGCATTTTCAACGGCCGCCTCTCCCGCACCTTCGGATATACTGTCAAGGCTACCACAGTCACCACGCCCTCCTGGGCGGTGGACATGCTGAGATTTAATCTTGACGACTTTGTTCCCCCGGGAGGGGGGACCAACAAAATATCTATACCCTTTGAATACTACAGAATAAGAAAGGTTAAGGTTGAATTCTGGCCCTGCTCCCCAATCACCCAGGGTGACAGGGGAGTTGGATCCAGTGCTGTTATTCTAGATGATAACTTTTTAACAAAGGCCACAGCCCTAACCTATGACCCCTACGTAAACTACTCCTCCCGCCATACGATAACCCAGCCCTTCTCCTACCACTCCCGGTACTTTACCCCCAAACCTGTCCTAGATTCCACCATTGATTACTTCCAACCAAACAACAAAAGAAATCAGCTGTGGATGAGACTTCAAACTAGTGAAAATGTAGACCACGTAGGCCTCGGCACTGCGTTCGAAAACAGTATATACGACCAGGAATACAATATCCGTGTAACCATGTATGTACAATTCAGAGAATTTAATCTGAAAGACCCCCCACTTAACCCT-------
>KC823058|China|13/12/2010
ATGACGTATCCAAGGAGGCGTTACCGGAGAAGAAGACACCGCCCCCGCAGCCATCTTGGCCAAATCCTCCGCCGCCGCCCCTGGCTCGTCCACCCCCGCCACCGTTACCGCTGGAGAAGGAAAAATGGCATTTTCAACAGCCGCCTCTCCCGCACCTTCGGATATACTGTCAAGGCTACCACAGTCACAACGCCCTCCTGGGCGGTGGACATGATGAGATTCAATATTAATGACTTTCTTCCCCCAGGAGGGGGCTCAAACCCCCGCTCTGTGCCCTTTGAATACTACAGAATAAGAAAGGTTAAGGTTGAATTCTGGCCCTGCTCCCCCATCACCCAGGGTGAGAGGGGAGTGGGCTCCAGTGCTGTTATTCTAGATGATAACTTTTTACCTAAGTCCACAGCCCTAACCTATGACCCCTACGTAAACTACTCCTCCCGCCATACCATACCCCAGCCCTTCTCCTACCACTCCCGGTACTTTACCCCCAAACCTGTCCTTGATTCCACCATTGATTACTTCCAACCAAATAACAAAAGGAATCAGCTGTGGATGAGAATTCAAACCAGTAAAAATGTAGACCACGTAGGCCTCGGCACTGCGTTCGAAAACAGTAAATACGACCAGGACTACAATATCCGTGTAACCATGTATGTACAATTCAGAGAATTTAATCTTAAAGACCCCCCACTTAACCCTAAA----
>KJ680365|China|04/05/2012
ATGACGTATCCAAGGAGGCGTTACCGGAGAAGAAGACACCGCCCCCGCAGCCATCTTGGCCAAATCCTCCGCCGCCGCCCCTGGCTCGTCCACCCCCGCCACCGTTACCGCTGGAGAAGGAAAAATGGGATTTTCAACAGCCGCCTCTCCCGCACCTTCGGATATACTGTCAAGGCTACCACAGTCACAACGCCCTCCTGGGCGGTAGACATGCTGAGATTTAATATTGACGACTTTCTTCCCCCGGGAGGGGGGACCAACAAAATCTCTATACCCTTTGAATACTACAGAATAAGAAAGGTTAAGGTGGAATTCTGGCCCTGCTCCCCAATCACCCAGGGTGACAGGGGAGTTGGATCCAGTGCTGTTATTCTAGATGATAACTTCTTCCCTAAGTCCACAGCCCTAACCTATGACCCCTACGTAAACTACTCCTCCCGCCATACCATACCCCAGCCCTTCTCCTACCACTCCCGGTACTTTACCCCCAAACCTGTCCTTGATTCCACCATTGATTACTTCCAACCAAATAACAAAAGGAATCAGCTGTGGATGAGAATTCAAACCAGTAAAAATGTAGACCACGTAGGCCTCGGCACTGCGTTCGAAAACAGTAAATACGACCAGGACTACAATATCCGTGTAACCATGTATGTACAATTCAGAGAATTTAATCTTAAAGACCCCCCACTTAACCCTAAA----
>AY556474|China|15/06/2004
ATGACGTATCCAAGGAGGCGTTACCGGAGAAGAAGACTCCGCCCCCGCAGCCATCTTGGCCATATCCTCCGCCGCCGCCCCTGGCTCGTCCACCCCCGCCACCGTTACCGCTGGAGAAGGAAAAATGGCATTTTCAACAGCCGCCTCTCCCGCACCTTCGGATATACTGTCAAGGCTACCACAGTCACAACGCCCTCCTGGGCGGTGGACATGCTGAGATTTAATATTGACGACTTTCTTCCCCCGGGAGGGGGGACCAACAAAATCTCGATACCCTTTGAATACTACAGAATAAGAAAGGTTAAGGTTGAATTCTGGCCCTGCTCCCCAATCACCCAGGGTGACAGGGGAGTTGGATCCAGTGCTGTTATTCTAGATGATAACTTTTTCCCTAAGTCCACAGCCCTAACCTATGACCCCTACGTAAACTACTCCTCCCGCCATACCATACCCCAGCCCTTCTCCTACCACTCCCGGTACTTTACCCCCAAACCTGTCCTTGATTCCACCATTGATTACTTCCAACCAAATAACAAAAGGAATCAGCTGTGGATGAGAATTCAAACCAGTAAAAATGTAGACCACGTAGGCCTCGGCACTGCGTTCGAAAACAGTAAATACGACCAGGACTACAATATCCGTGTAACCATGTATGTACAATTCAGAGAATTTAATCTTAAAGACCCCCCACTTAAACCC-------
>JX982225|China|15/11/2011
ATGACGTATCCAAGGAGGCGTTACCGGAGAAGAAGACACCGCCCCCGCAGCCATCTTGGCCAAATCCTCCGCCGCCGCCCCTGGCTCGTCCACCCCCGCCACCGTTACCGCTGGAGAAGGAAAAATGGCATTTTCAACAGCCGCCTCTCTCGCACCTTCGGATATACTGTCAAGGCTACCACAGTCACAACGCCCTCCTGGGCGGTGGACATGCTGAGATTTAATATTGACGACTTTCTTCCCCCGGGAGGGGGGACCAACAAAATCTCTATACCCTTTGAATACTACAGAATAAGAAAAGTTAAGGTTGAATTCTGGCCCTGCTCCCCAATCACCCAGGGTGACAGGGGAGTTGGATCCAGTGCTGTTATTCTAGATGATAACTTTTTCCCTAAGTCCACAGCCCTAACCTATGACCCCTACGTAAACTACTCCTCCCGCCATACCATACCCCAGCCCTTCTCCTACCACTCCCGGTACTTTACCCCCAAACCTGTCCTTGATTCCACCATTGATTACTTCCAACCAAATAACAAAAGGAATCAGCTGTGGATGAGAATTCAAACCAGTAAAAATGTAGACCACGTAGGCCTCGGCACTGCGTTCGAAAACAGTAAATACGACCAGGACTACAATATCCGTGTAACCATGTATGTACAATTCAGAGAATTTAATCTTAAAGACCCCCCACTTAAACCC-------
>GU001709|China|28/07/2009
ATGACGTATCCAAGGAGGCGTTACCGGAGAAGAAGACACCGCCCCCGCAGCCATCTTGGCCAAATCCTCCGCCGCCGCCCCTGGCTCGTCCACCCCCGCCACCGTTACCGCTGGAGAAGGAAAAATGGCATTTTCAACAGCCGCCTCTCCCGCACCTTCGGATATACTGTCAAGGCTACCACAGTCACAACGCCCTCCTGGGCGGTGGACATGCTGAGATTTAATATTGACGACTTTCTTCCCCCGGGAGGGGGGACCAACAAAATCTCTATACCCTTTGAATACTACAGAATAAGAAAGGTTAAGGTTGAATTCTGGCCCTGCTCCCCAATCACCCAGGGTGACAGGGGAGTTGGATCCAGTGCTGTTATTCTAGATGATAACTTTTTCCCTAAGTCCACAGCCCTAACCTATGACCCCTACGTAAACTACTCCTCCCGCCATACCATACCCCAGCCCTTCTCCTACCACTCCCGGTACTTTACCCCCAAACCTGTCCTTGATTCCACCATTGATTACTTCCAACCAAATAACAAAAGGAATCAGCTGTGGATGAGAATTCAAACCAGTAAAAATGTAGACCACGTAGGCCTCGGCACTGCGTTCGAAAACAGTAAATACGACCAGGACTACAATATCCGTGTAACCATGTATGTACAATTCAGAGAATTTAATCTTAAAGACCCCCCACTTAAACCC-------
>JX948774|China|16/02/2011
ATGACGTATCCAAGGAGGCGTTACCGGAGAAGAAGACACCGCCCCCGCAGCCATCTTGGCCAAATCCTCCGCCGCCGCCCCTGGCTCGTCCACCCCCGCCACCGTTACCGCTGGAGAAGGAAAAATGGCATTTTCAACAGCCGCCTCTCCCGCACCTTCGGATATACTGTCAAGGCTACCACAGTCACAACGCCCTCCTGGGCGGTGGACATGCTGAGATTTAATATTGACGACTTTCTTCCCCCGGGAGGGGGGACCAACAAAATCTCTATACCCTTTGAATACTACAGAATAAGAAAGGTTAAGGTTGAATTCTGGCCCTGCTCCCCAATCACCCAGGGTGACAGGGGAGTTGGATCCAGTGCTGTTATTCTAGATGATAACTTTTTCCCTAAGTCCACAGCCCTAACCTATGACCCCTACGTAAACTACTCCTCCCGCCACACCATACCCCAGCCCTTCTCCTACCACTCCCGGTACTTTACCCCCAAACCTGTCCTTGATTCCACCATTGATTACTTCCAACCAAATAACAAAAGGAATCAGCTGTGGATGAGAATTCAAACCAGTAAAAATGTAGACCACGTAGGCCTCGGCACTGCGTTCGAAAACAGTAAATACGACCAGGACTACAATATCCGTGTAACCATGTATGTACAATTCAGAGAATTTAACCTTAAAGACCCCCCACTTAAACCC-------
>FJ660969|China|21/04/2007
ATGACGTATCCAAGGAGGCGTTACCGGAGAAGAAGACACCGCCCCCGCAGCCATCTTGGCTCCATCCTCCGCCGCCGCCCCTGGCTCGTCCACCCACGCCACCGCTACCGCTGGAGAAGGAAAAATGGAATCTTCAATGCCCGCCTCTCCCGCACCTTCGGATATACTGTCAAGGCTACCACAGTCAGAACGCCCTCCTGGGCGGTGGACATGATGAGATTTAATATTGACGACTTCCTTCCCCCGGGAGGGGGGACCAACAAAATCTCTATACCCTTTGAATACTACAGAATAAGAAAGGTTAAGGTTGAATTCTGGCCCTGCTCCCCAATCACCCAGGGTGACAGGGGAGTTGGATCCAGTGCTGTTATTCTAGATGATAACTTTTTCCCTAAGTCCACAGCCCTAACCTATGACCCCTACGTAAACTACTCCTCCCGCCACACCATACCCCAGCCCTTCTCCTACCACTCCCGGTACTTTACCCCCAAACCTGTCCTTGATTCCACCATTGATTACTTCCAACCAAATAACAAAAGGAATCAGCTGTGGATGAGAATTCAAACCAGTAAAAATGTAGACCACGTAGGCCTCGGCACTGCGTTCGAAAACAGTAAATACGACCAGGACTACAATATCCGTGTAACCATGTATGTACAATTCAGAGAATTTAATCTTAAAGACCCCCCACTTAACCCTAAG----
>KF027495|China|15/06/2012
ATGACGTATCCAAGGAGGCGTTACCGGAGAAGAAGACACCGCCCCCGCAGCCATCTTGGCCAAATCCTCCGCCGCCGCCCCTGGCTCGTCCACCCCCGCCACCGTTACCGCTGGAGAAGGAAAAATGGCATTTTCAACAGCCGCCTCTCCCGCACCTTCGGATATACTGTCAAGGCTACCACAGTCACAACGCCCTCCTGGGCGGTGGACATGCTGAGATTTAATATTGACGACTTTCTTCCCCCGGGAGGGGGGACCAACAAAATCTCTTTACCCTTTGAATACTACAGAATAAGAAAGGTTAAGGTTGAATTCTGGCCCTGCTCCCCAATCACCCAGGGTGACAGGGGAGTTGGATCCAGTGCTGTTATTCTAGATGATAACTTTTTCCCTAAGTCCACAGCCCTAACCTATGACCCCTACGTAAACTACTCCTCCCGCCACACCATACCCCAGCCCTTCTCCTACCACTCCCGGTACTTTACCCCCAAACCTGTCCTTGATTCCACCATTGATTACTTCCAACCAAATAACAAAAGGAATCAGCTGTGGATGAGAATTCAAACCAGTAAAAATGTAGACCACGTAGGCCTCGGCACTGCGTTCGAAAACAGTAAATACGACCAGGACTACAATATCCGTGTAACCATGTATGTACAATTCAGAGAATTTAATCTTAAAGACCCCCCACTTAACCCTAAA----
>JX982223|China|13/04/2011
ATGACGTATCCAAGGAGGCGTTACCGGAGAAGAAGACACCGCCCCCGCAGCCATCTTGGCCAAATCCTCCGCCGCCGCCCCTGGCTCGTCCACCCCCGCCACCGTTACCGCTGGAGAAGGAAAAATGGCATTTTCAACAGCCGCCTCTCCCGCACCTTCGGATATACTGTCAAGGCTACCACAGTCACAACGCCCTCATGGGCGGTGGACATGCTGAGATTTAATATTGACGACTTTCTTCCCCCGGGAGGGGGGACCAACAAAATCTCTATACCCTTTGAATACTACAGAATAAGAAAGGTTAAGGTTGAATTCTGGCCCTGCTCCCCAATCACCCAGGGTGACAGGGGAGTTGGATCCAGTGCTGTTATTCTAGATGATAACTTTTTCCCTAAGTCCACAGCCCTAACCTATGACCCCTACGTAAACTACTCCTCCCGCCACACCATACCCCAGCCCTTCTCCTACCACTCCCGGTACTTTACCCCCAAACCTGTCCTTGATTCCACCATTGATTACTTCCAACCAAATAACAAAAGGAATCAGCTGTGGATGAAAATTCAAACCAGTAAAAATGTAGACCACGTAGGCCTCGGCACTGCGTTCGAAAACAGTAAATACGACCAGGACTACAATATCCGTGTAACCATGTATGTACAATTCAGAGAATTTAATCTTAAAGACCCCCCACTTAAACCC-------
>JF928003|China|19/03/2011
ATGACGTATCCAAGGAGGCGTTACCGGAGAAGAAGACACCGCCCCCGCAGCCATCTTGGCCAAATCCTCCGCCGCCGCCCCTGGCTCGTCCACCCCCGCCACCGTTACCGCTGGAGAAGGAAAAATGGCATTTTCAACAGCCGCCTCTCCCGCACCTTCGGATATACTGTCAAGGCTACCACAGTCACAACGCCCTCCTGGGCGGTGGACATGCTGAGATTTAATATTGACGACTTTCTTCCCCCGGGAGGGGGGACCAACGAAATCTCTATACCCTTTGAATACTACAGAATAAGAAAGGTTAAGGTTGAATTCTGGCCCTGCTCCCCAATCACCCAGGGTGACAGGGGAGTTGGATCCAGTGCGGTTATTCTAGATGATAACTTTTTCCCTAAGTCCACAGCCCTAACCTATGACCCCTACGTAAACTACTCCTCCCGCCACACCATACCCCAGCCCTTCTCCTACCACTCCCGGTACTTTACCCCCAAACCTGTCCTTGATTCCACCATTGATTACTTCCAACCAAATAACAAAAGGAATCAGCTGTGGATGAGAATTCAAACCAGTAAAAATGTAGACCACGTAGGCCTCGGCACTGCCTTCGAAAACAGTAAATACGACCAGGACTACAATATCCGTGTAACCATGTATGTACAATTCAGAGAATTTAATCTTAAAGACCCCCCACTTAAACCC-------
