# Supplementary material for: Phylodynamic analysis of porcine circovirus type 2: Methodological approach and datasets
Source: Data Brief. 2016 Jun 15;8:549–52. doi: 10.1016/j.dib.2016.06.005 (PMC4962815; doi:10.1016/j.dib.2016.06.005)
Supplement: Supplementary file 2 — Supplementary material [file mmc2.zip › Supplementary data 2/PCV2d_complete/Pcv2d_intergenic.fas]

>JX294717|China|02/04/2012
ACCAGCGCACTTCGGCAGCGGCAGCACCTCGGCAGCACCTCAGCAGCAACTGAGTCTTTTTTATCACTTCGTAATGGTTTTTATTATTCATTACGCTGAAAACGAAAGAAGTGCGCTGTAAGTATT
>JF827599|China|08/08/2010
ACCAGCGCACTTCGGCAGCGGCAGCACCTCGGCAGCACCTCAGCAGCAACTGAGTCTTTTTTATCACTTCGTAATGGTTTTTATTATTCATTAATCTGAAAACGAAAGAAGTGCGCTGTAAGTATT
>KJ511871|China|15/06/2013
ACCAGCGCACTTCGGCAGCGGCAGCACCTCGGCAGCACCTCAGCAGCAACTGAGTCTTTTTTATCACTTCGTAATGGTTTTTATTATTCATTACGCTGAAAACGAAAGAAGTGCGCTGTAAGTATT
>KJ680356|China|20/11/2010
ACCAGCGCACTTCGGCAGCGGCAGCACCTCGGCAGCACCTCAGCAGCAACTGAGTCTTTTTTATCACTTCGTAATGGTTTTTATTATTCACTTCGCTGAAAACGAAAGAAGTGCGCTGTAAGTATT
>JX982220|China|10/03/2011
ACCAGCGCACTTCGGCAGCGGCAGCACCTCGGCAGCACCTCAGCAGCAACTGAGTCTTTTTTATCACTTCGTAATGGTTTTTATTATTCACTTCGCTGAAAACGAAAGAAGTGCGCTGTAAGTATT
>JQ181600|Viet_Nam|15/06/2011
ACCAGCGCACTTCGGCAGCGGCAGCACCTCGGCAGCACCTCAGCAGCAACTGAGTCTTTTTTATCACTTCGTAATGGTTTTTATTATTCACTTCGCTGAAAACGAAAGAAGTGCGCTGTAAGTATT
>KF027492|China|15/06/2012
ACCAGCGCACTTCGGCAGCGGCAGCACCTCGGCAGCACCTCAGCAGCAACTGAGTCTTTTTTATCACTTCGTAATGGTTTTTATTATTCACTTCGCTGAAAACGAAAGAAGTGCGCTGTAAGTATT
>KF027497|China|15/06/2012
ACCAGCGCACTTCGGCAGCGGCAGCACCTCGGCAGCACCTCAGCAGCAACTGAGTCTTTTTTATCACTTCGTAATGGTTTTTATTATTCACTTCGCTGAAAACGAAAGAAGTGCGCTGTAAGTATT
>KF027493|China|15/06/2012
ACCAGCGCACTTCGGCAGCGGCAGCACCTCGGCAGCACCTCAGCAGCAACTGAGTCTTTTTTATCACTTCGTAATGGTTTTTATTATTCACTTCGCTGAAAACGAAAGAAGTGCGCTGTAAGTATT
>KJ680355|China|20/11/2010
ACCAGCGCACTTCGGCAGCGGCAACACCTCGGCAGCACCTCAGCAGCAACTGAGTCTTTTTTATCACTTCGTAATGGTTTTTATTATTCACTTCGCCGAAAACGAAAGAAGTGCGCTGTAAGTATT
>KC800640|China|16/11/2011
ACCAGCGCACTTCGGCAGCGGCAGCACCTCGGCAGCACCTCAGCAGCAACTGAGTCTTTTTTATCACTTCGTAATGGTTTTTATTATTCATTACGCTGAAAACGAAAGAAGTGCGCTGTAAGTATT
>KC800637|China|20/09/2011
ACCAGCGCACTTCGGCAGCGGCAGCACCTCGGCAGCACCTCAGCAGCAACTGAGTCTTTTTTATCACTTCGTAATGGTTTTTATTATTCATTACGCTGAAAACGAAAGAAGTGCGCTGTAAGTATT
>KC800639|China|16/11/2011
ACCAGCGCACTTCGGCAGCGGCAGCACCTCGGCAGCACCTCAGCAGCAACTGAGTCTTTTTTATCACTTCGTAATGGTTTTTATTATTCATTACGCTGAAAACGAAAGAAGTGCGCTGTAAGTATT
>KC823056|China|15/03/2012
ACCAGCGCACTTCGGCAGCGGCAGCACCTCGGCAGCACCTCAGCAGCAACTGAGTCTTTTTTATCACTTCGTAATGGTTTTTATTATTCACTTCGCTGAAAACGAAAGAAGTGCGCTGTAAGTATT
>KC823057|China|20/03/2012
ACCAGCGCACTTCGGCAGCGGCAGCACCTCGGCAGCACCTCAGCAGCAACTGAGTCTTTTTTATCACTTCGTAATGGTTTTTATTATTCACTTCGCTGAAAACGAAAGAAGTGCGCTGTAAGTATT
>JQ002671|China|15/06/2011
ACCAGCGCACTTCGGCAGCGGCAGCACCTCGGCAGCACCTCAGCAGCAACTGAGTCTTTTTTATCACTTCGTAATGGTTTTTATTATTCACTTATCTGAAAACGAAAGAAGTGCGCTGTAAGTATT
>JX982224|China|19/06/2011
ACCAGCGCACTTCGGCAGCGGCAGCACCTCGGCAGCACCTCAGCAGCAACTGAGTCTTTTTTATCACTTCGTAATGGTTTTTATTATTCACTTCGCTGAAAACGAAAGAAGTGCGCTGTAAGTATT
>KC823054|China|10/03/2012
ACCAGCGCACTTCGGCAGCGGCAGCACCTCGGCAGCACCTCAGCAGCAACTGAGTCTTTTTTATCACTTCGTAATGGTTTTTATTATTCACTTCGCTGAAAACGAAAGAAGTGCGCTGTAAGTATT
>KC823055|China|17/03/2012
ACCAGCGCACTTCGGCAGCGGCAGCACCTCGGCAGCACCTCAGCAGCAACTGAGTCTTTTTTATCACTTCGTAATGGTTTTTATTATTCACTTCGCTGAAAACGAAAGAAGTGCGCTGTAAGTATT
>961|Italy|13/01/2014
ACCAGCGCACTTCGGCAGCGGCAGCACCTCGGCAGCACCTCAGCAGCAACTGAGTCTTTTTTATCACTTCGTAATGGTTTTTATTATTCACTTCGCTGAAAACGAAAGAAGTGCGCTGTAAGTATT
>HQ113119|China|14/09/2009
ACCAGCGCACTTCGGCAGCGGCAGCGCCTCGGCAGCACCTCAGCAGCAACTGAGTCTTTTTTATCACTTCGTAATGGTTTTTATTATTCACTTCGCTGAAAACGAAAGAAGTGCGCTGTAAGTATT
>HM038017|China|10/12/2008
ACCAGCGCACTTCGGCAGCGGCAGCACCTCGGCAGCACCTCAGCAGCAACTGAGTCTTTTTTATCACTTCGTAATGGTTTTTATTATTCACTTCGCTGAAAACGAAAGAAGTGCGCTGTAAGTATT
>JX535297|USA|15/05/2012
ACCAGCGCACTTCGGCAGCGGCAGCACCTCGGCAGCACCTCAGCAGCAACTGAGTCTTTTTTATCACTTCGTAATGGTTTTTATTATTCACTTCGCTGAAAACGAAAGAAGTGCGCTGTAAGTATT
>KC249977|China|15/06/2009
ACCAGCGCACTTCGGCAGCGGCAGCACCTCGGCAGCACCTCAGCAGCAACTGAGTCTTTTTTATCACTTCGTAATGGTTTTTATTATTCACTTCGCTGAAAACGAAAGAAGTGCGCTGTAAGTATT
>JX682407|China|13/04/2011
ACCAGCGCACTTCGGCAGCGGCAGCACCTCGGCAGCACCTCAGCAGCAACTGAGTCTTTTTTATCACTTCGTAATGGTTTTTATTATTCACTTCGCTGAAAACGAAAGAAGTGCGCTGTAAGTATT
>KJ680359|China|31/01/2011
ACCAGCGCACTTCGGCAGCGGCAGCACCTCGGCAGCACCTCAGCAGCAACTGAGTCTTTTTTATCACTTCGTAATGGTTTTTATTATTCACTTCGCTGAAAACGAAAGAAGTGCGCTGTAAGTATT
>HQ113117|China|24/09/2009
ACCAGCGCACTTCGGCAGCGGCAGCACCTCGGCAGCACCTCAGCAGCAACTGAGTCTTTTTTATCACTTCGTAATGGTTTTTATTATTCACTTCGCTGAAAACGAAAGAAGTGCGCTGTAAGTATT
>JX679498|China|15/06/2006
ACCAGCGCACTTCGGCAGCGGCAGCACCTCGGCAGCACCTCAGCAGCAACTGAGTCTTTTTTATCACTTCGTAATGGTTTTTATTATTCACTTCGCTGAAAACGAAAGAAGTGCGCTGTAAGTATT
>KJ680368|China|03/02/2012
ACCAGCGCACTTCGGCAGCGGCAGCACCTCGGCAGCACCTCAGCAGCAACTGAGTCTTTTTTATCACTTCGTAATGGTTTTTATTATTCACTTCGCTGAAAACGAAAGAAGTGCGCTGTAAGTATT
>KJ680369|China|18/10/2012
ACCAGCGCACTTCGGCAGCGGCAGCACCTCGGCAGCACCTCAGCAGCAACTGAGTCTTTTTTATCACTTCGTAATGGTTTTTATTATTCACTTCGCTGAAAACGAAAGAAGTGCGCTGTAAGTATT
>KJ680367|China|01/01/2012
ACCAGCGCACTTCGGCAGCGGCAGCACCTCGGCAGCACCTCAGCAGCAACTGAGTCTTTTTTATCACTTCGTAATGGTTTTTATTATTCACTTCGCTGAAAACGAAAGAAGTGCGCTGTAAGTATT
>JX204386|China|30/05/2012
ACCAGCGCACTTCGGCAGCGGCAGCACCTCGGCAGCACCTCAGCAGCAACTGAGTCTTTTTTATCACTTCGTAATGGTTTTTATTATTCACTTCGCTGAAAACGAAAGAAGTGCGCTGTAAGTATT
>KJ596438|China|17/05/2013
ACCAGCGCACTTCGGCAGCGGCAGCACCTCGGCAGCACCTCAGCAGCAACTGAGTCTTTTTTATCACTTCGTAATGGTTTTTATTATTCACTTCGCTGAAGACGAAAGAAGTGCGCTGTAAGTATT
>GU083583|China|07/05/2009
ACCAGCGCACTTCGGCAGCGGCAGCACCTCGGCAGCACCTCAGCAGCAACTGAGTCTTTTTTATCACTTCGTAATGGTTTTTATTATTCACTTCGCTGAAAACGAAAGAAGTGCGCTGTAAGTATT
>KJ680354|China|09/01/2012
ACCAGCGCACTTCGGCAGCGGCAGCACCTCGGCAGCACCTCAGCAGCAACTGAGTCTTTTTTATCACTTCGTAATGGTTTTTATTATTCACTTCGCTGAAAACGAAAGAAGTGCGCTGTAAGTATT
>GQ359009|China|04/01/2008
ACCAGCGCACTTCGGCAGCGGCAGCACCTCGGCAGCACCTCAGCAGCAACTGAGTCTTTTTTATCACTTCGTAATGGTTTTTATTATTCACTTCGCTGAAAACGAAAGAAGTGCGCTGTAAGTATT
>GQ359010|China|18/03/2008
ACCAGCGCACTTCGGCAGCGGCAGCACCTCGGCAGCACCTCAGCAGCAACTGAGTCTTTTTTATCACTTCGTAATGGTTTTTATTATTCACTTCGCTGAAAACGAAAGAAGTGCGCTGTAAGTATT
>FJ426398|China|01/02/2007
ACCAGCGCACTTCGGCAGCGGCAGCACCTCGGCAGCACCTCAGCAGCAACTGAGTCTTTTTTATCACTTCGTAATGGTTTTTATTATTCACTTCGCTGAAAACGAAAGAAGTGCGCTGTAAGTATT
>KF742552|China|03/11/2013
ACCAGCGCACTTCGGCAGCGGCAGCACCTCGGCAGCACCTCAGCAGCAACTGAGTCTTTTTTATCACTTCGTAATGGTTTTTATTATTCACTTCGCTGAAAACGAAAGAAGTGCGCTGTAAGTATT
>1780/2011|Italy|10/08/2011
ACCAGCGCACTTCGGCAGCGGCAGCACCTCGGCAGCACCTCAGCAGCAACTGAGTCTTTTTTATCACTTCGTAATGGTTTTTATTATTCACTTCGCTGAAAACGAAAGAAGTGCGCTGTAAGTATT
>1781/2011|Italy|10/08/2011
ACCAGCGCACTTCGGCAGCGGCAGCACCTCGGCAGCACCTCAGCAGCAACTGAGTCTTTTTTATCACTTCGTAATGGTTTTTATTATTCACTTCGCTGAAAACGAAAGAAGTGCGCTGTAAGTATT
>2864/6|Italy|01/12/2010
ACCAGCGCACTTCGGCAGCGGCAGCACCTCGGCAGCACCTCAGCAGCAACTGAGTCTTTTTTATCACTTCGTAATGGTTTTTATTATTCACTTCGCTGAAAACGAAAGAAGTGCGCTGTAAGTATT
>1779/2011|Italy|10/08/2011
ACCAGCGCACTTCGGCAGCGGCAGCACCTCGGCAGCACCTCAGCAGCAACTGAGTCTTTTTTATCACTTCGTAATGGTTTTTATTATTCACTTCGCTGAAAACGAAAGAAGTGCGCTGTAAGTATT
>JN176181|China|15/06/2010
ACCAGCGCACTTCGGCAGCGGCAGCACCTCGGCAGCACCTCAGCAGCAACTGAGTCTTTTTTATCACTTCGTAATGGTTTTTATTATTCACTTCGCTGAAAACGAAAGAAGTGCGCTGTAAGTATT
>KJ187306|Brazil|15/09/2013
ACCAGCGCACTTCGGCAGCGGCAGCACCTCGGCAGCACCTCAGCAGCAACTGAGTCTTTTTTATCACTTCGTAATGGTTTTTATTATTCACTTCGCTGAAAACGAAAGAAGTGCGCTGTAAGTATT
>KJ680342|China|13/12/2007
ACCAGCGCACTTCGGCAGCGGCAGCACCTCGGCAGCACCTCAGCAGCAACTGAGTCTTTTTTATCACTTCGTAATGGTTTTTATTATTCACTTCGCTGAAAACGAAAGAAGTGCGCTGTAAGTATT
>KJ680353|China|20/10/2012
ACCAGCGCACTTCGGCAGCGGCAGCACCTCGGCAGCACCTCAGCAGCAACTGAGTCTTTTTTATCACTTCGTAATGGTTTTTATTATTCACTTCGCTGAAAACGAAAGAAGTGCGCTGTAAGTATT
>KJ680352|China|30/05/2011
ACCAGCGCACTTCGGCAGCGGCGGCACCTCGGCAGCACCTCAGCAGCAACTGAGTCTTTTTTATCACTTCGTAATGGTTTTTATTATTCACTTCGCTGAAAACGAAAGAAGTGCGCTGTAAGTATT
>KJ680343|China|31/03/2010
ACCAGCGCACTTCGGCAGCGGCAGCACCTCGGCAGCACCTCAGCAGCAACTGAGTCTTTTTTATCACTTCGTAATGGTTTTTATTATTCACTTCGCTGAAAACGAAAGAAGTGCGCTGTAAGTATT
>KJ680340|China|30/05/2011
ACCAGCGCACTTCGGCAGCGGCAGCACCTCGGCAGCACCTCAGCAGCAACTGAGTCTTTTTTATCACTTCGTAATGGTTTTTATTATTCACTTCGCTGAAAACGAAAGAAGTGCGCTGTAAGTATT
>KJ680349|China|09/12/2009
ACCAGCGCACTTCGGCAGCGGCAGCACCTCGGCAGCACCTCAGCAGCAACTGAGTCTTTTTTATCACTTCGTAATGGTTTTTATTATTCACTTCGCTGAAAACGAAAGAAGTGCGCTGTAAGTATT
>KJ680345|China|09/11/2008
ACCAGCGCACTTCGGCAGCGGCAGCACCTCGGCAGCACCTCAGCAGCAACTGAGTCTTTTTTATCACTTCGTAATGGTTTTTATTATTCACTTCGCTGAAAACGAAAGAAGTGCGCTGTAAGTATT
>KJ680346|China|18/01/2012
ACCAGCGCACTTCGGCAGCGGCAGCACCTCGGCAGCACCTCAGCAGCAACTGAGTCTTTTTTATCACTTCGTAATGGTTTTTATTATTCACTTCGCTGAAAACGAAAGAAGTGCGCTGTAAGTATT
>JX982221|China|17/05/2011
ACCAGCGCACTTCGGCAGCGGCAGCACCTCGGCAGCACCTCAGCAGCAACTGAGTCTTTTTTATCACTTCGTAATGGTTTTTATTATTCACTTCGCTGAAAACGAAAGAAGTGCGCTGTAAGTATT
>JX948783|China|04/07/2011
ACCAGCGCACTTCGGCAGCGGCAGCACCTCGGCAGCACCTCAGCAGCAACTGAGTCTTTTTTATCACTTCGTAATGGTTTTTATTATTCACTTCGCTGAAAACGAAAGAAGTGCGCTGTAAGTATT
>JF899334|China|08/03/2011
ACCAGCGCACTTCGGCAGCGGCAGCACCTCGGCAGCACCTCAGCAGCAACTGAGTCTTTTTTATCACTTCGTAATGGTTTTTATTATTCACTTCGCTGAAAACGAAAGAAGTGCGCTGTAAGTATT
>HQ693093|China|13/04/2010
ACCAGCGCACTTCGGCAGCGGCAGCACCTCGGCAGCACCTCAGCAGCAACTGAGTCTTTTTTATCACTTCGTAATGGTTTTTATTATTCACTTCGCTGAAAACGAAAGAAGTGCGCTGTAAGTATT
>GU325769|China|15/06/2009
ACCAGCGCACTTCGGCAGCGGCAGCACCTCGGCAGCACCTCAGCAGCAACTGAGTCTTTTTTATCACTTCGTAATGGTTTTTATTATTCACTTCGCTGAAAACGAAAGAAGTGCGCTGTAAGTATT
>HM776437|China|15/04/2009
ACCAGCGCACTTCGGCAGCGGCAGCACCTCGGCAGCACCTCAGCAGCAACTGAGTCTTTTTTATCACTTCGTAATGGTTTTTATTATTCACTTCGCTGAAAACGAAAGAAGTGCGCTGTAAGTATT
>KC800642|China|16/11/2011
ACCAGCGCACTTCGGCAGCGGCAGCACCTCGGCAGCACCTCAGCAGCAACTGAGTCTTTTTTATCACTTCGTAATGGTTTTTATTATTCATTACGCTGAAAACGAAAGAAGTGCGCTGTAAGTATT
>KC800641|China|16/11/2011
ACCAGCGCACTTCGGCAGCGGCAGCACCTCGGCAGCACCTCAGCAGCAACTGAGTCTTTTTTATCACTTCGTAATGGTTTTTATTATTCATTACGCTGAAAACGAAAGAAGTGCGCTGTAAGTATT
>JF718784|China|15/11/2010
ACCAGCGCACTTCGGCAGCGGCAGCACCTCGGCAGCACCTCAGCAGCAACTGAGTCTTTTTTATCACTTCGTAATGGTTTTTATTTTTCACTTCGCTGAAAACGAAAGAAGTGCGCTGTAAGTATT
>KF027494|China|15/06/2012
ACCAGCGCACTTCGGCAGCGGCAGCACCTCGGCAGCACCTCAGCAGCAACTGAGTCTTTTTTATCACTTCGTAATGGTTTTTATTATTCACTTCGCTGAAAACGAAAGAAGTGCGCTGTAAGTATT
>KF742548|China|09/11/2009
ACCAGCGCACTTCGGCAGCGGCAGCACCTCGGCAGCACCTCAGCAGCAACTGAGTCTTTTTTATCACTTCGTAATGGTTTTTATTATTCACTTCGCTGAAAACGAAAGAAGTGCGCTGTAAGTATT
>JF272498|China|09/12/2009
ACCAGCGCACTTCGGCAGCGGCAGCACCTCGGCAGCACCTCAGCAGCAATTGAGTCTTTTTTATCACTTCGTAATGGTTTTTATTATTCACTTCGCTGAAAACGAAAGAAGTGCGCTGTAAGTATT
>GU252370|China|15/11/2007
ACCAGCGCACTTCGGCAGCGGCGGCACCTCGGCAGCACCTCAGCAGCAACTGAGTCTTTTTTATCATTTCGTAATGGTTTTTATTATTCACTTCGCTGAAAACGAAAGAAGTGCGCTGTAAGTATT
>KC473166|China|24/12/2008
ACCAGCGCACTTCGGCAGCGGCAGCACCTCGGCAGCACCTCAGCAGCAACTGAGTCTTTTTTATCACTTCGTAATGGTTTTTATTATTCACTTCGCTGAAAACGAAAGAAGTGCGCTGTAAGTATT
>GU325767|China|15/06/2009
ACCAGCGCACTTCGGCAGCGGCAGCACCTCGGCAGCACCTCGGCAGCAACTGAGTCTTTTTTATCACTTCGTAATGGTTTTTATTATTCACTTCGCTGAAAACGAAAGAAGTGCGCTGTAAGTATT
>HM776453|China|15/06/2008
ACCAGCGCACTTCGGCAGCGGCAGCACCTCGGCAGCACCTCAGCAGCAACTGAGTCTTTTTTATCACTTCGTAATGGTTTTTATTATTCACTTCGCTGAAAACGAAAGAAGTGCGCTGTAAGTATT
>FJ712215|China|15/07/2007
ACCAGCGCACTTCGGCAGCGGCAGCACCTCGGCAGCACCTCAGCAGCAACTGAGTCTTTTTTATCACTTCGTAATGGTTTTTATTATTCACTTCGCTGAAAACGAAAGAAGTGCGCTGTAAGTATT
>KF742547|China|16/04/2013
ACCAGCGCACTTCGGCAGCGGCAGCACATCGGCAGCACCTCAGCAGCAACTGAGTCTTTTTTATCACTTCGTAATGGTTTTTATTATTCACTTCGCTGAAAACGAAAGAAGTGCGCTGTAAGTATT
>JX912914|China|02/08/2011
ACCAGCGCACTTCGGCAGCGGCAGCACCTCGGCAGCACCTCAGCAGCAACTGAGTCTTTTTTATCACTTCGTAATGGTTTTTATTATTCACTTCGCTGAAAACGAAAGAAGTGCGCTGTAAGTATT
>GU325763|China|15/06/2009
ACCAGCGCACTTCGGCAGCGGCAGCACCTCGGCAGCACCTCAGCAGCAACTGAGTCTTTTTTATCACTTCGTAATGGTTTTTATTATTCACTTCGCTGAAAACGAAAGAAGTGCGCTGTAAGTATT
>JX948785|China|29/04/2011
ACCAGCGCACTTCGGCAGCGGCAGCACCTCGGCAGCACCTCAGCAGCAACTGAGTCTTTTTTATCACTTCGTAATGGTTTTTATTATTCACTTCGCTGAAAACGAAAGAAGTGCGCTGTAAGTATT
>FJ712216|China|15/05/2007
ACCAGCGCACTTCGGCAGCGGCAGCACCTCGGCAGCACCTCAGCAGCAACTGAGTCTTTTTTATCACTTCGTAATGGTTTTTATTATTCACTTCGCTGAAAACGAAAGAAGTGCGCTGTAAGTATT
>KC153106|China|16/01/2012
ACCAGCGCACTTCGGCAGCGGCAGCACCTCGGCAGCACCTCAGCAGCAACTGAGTCTTTTTTATCACTTCGTAATGGTTTTTATTATTCACTTCGCTGAAAACGAAAGAAGTGCGCTGTAAGTATT
>GU325762|China|15/06/2009
ACCAGCGCACTTCGGCAGCGCCAGCACCTCGGCAGCACCTCAGCAGCAACTGAGTCTTTTTTATCACTTCGTAATGGTTTTTATTATTCACTTCGCTGAAAACGAAAGAAGTGCGCTGTAAGTATT
>GU325768|China|15/06/2009
ACCAGCGCACTTCGGCTGCGGCAGCACCTCGGCAGCACCTCAGCAGCAAATGAGTCTTTTTTATCACTTCGTAATGGTTTTTATTATTCACTTCGCTGAAAACGAAAGAAGTGCGCTGTAAGTATT
>GU325756|China|15/06/2009
ACCAGCGCACTTCGGCAGCGGCAGCACCTCGGCAGCACCTCAGCAGCAACTGAGTCTTTTTTATCACTTCGTAATGGTTTTTATTATTCACTTCGCTGAAAACGAAAGAAGTGCGCTGTAAGTATT
>KC447454|China|01/09/2010
ACCAGCGCACTTCGGCAGCGGCAGCACCTCGGCAGCACCTCAGCAGCAACTGAGTCTTTTTTATCACTTCGTAATGGTTTTTATTATTCACTTCGCTGAAAACGAAAGAAGTGCGCTGTAAGTATT
>GU124593|China|08/05/2008
ACCAGCGCACTTCGGCAGCGGCAGCACCTCGGCAGCACCTCAGCAGCAACTGAGTCTTTTTTATCACTTCGTAATGGTTTTTATTATTCACTTCGCTGAAAACGAAAGAAGTGCGCTGTAAGTATT
>GU325755|China|15/06/2008
ACCAGCGCACTTCGGCAGCGGCAGCACCTCGGCAGCACCTCAGCAGCAACTGAGTCTTTTTTATCACTTCGTAATGGTTTTTATTATTCACTTCGCTGAAAACGAAAGAAGTGCGCTGTAAGTATT
>JX982219|China|10/03/2011
ACCAGCGCACTTCGGCAGCGGCAGCACCTCGGCAGCACCTCAGCAGCAACTGAGTCTTTTTTATCACTTTGTAATGGTTTTTATTATTCACTTCGCTGAAAACGAAAGAAGTGCGCTGTAAGTATT
>KC788504|China|15/05/2012
ACCAGCGCACTTCGGCAGCGGCAGCACCTCGGCAGCACCTCAGCAGCAACTGAGTCTTTTTTATCACTTCGTAATGGTTTTTATTATTCACTTCGCTGAAAACGAAAGAAGTGCGCTGTAAGTATT
>GU325760|China|15/06/2009
ACCAGCGCACTTCGGCAGCGGCAGCACCTCGGCAGCACCTCAGCAGCAACTGAGTCTTTTTTATCACTTCGTAATGGTTTTTATTATTCACTTCGCTGAAAACGAAAGAAGTGCGCTGTAAGTATT
>GU325770|China|15/06/2009
ACCAGCGCACTTCGGCAGCGGCAGCACCTCGGCAGCACCTCAGCAGCAACTGAGTCTTTTTTATCACTTCGTAATGGTTTTTATTATTCACTTCGCTGAAAACGAAAGAAGTGCGCTGTAAGTATT
>JX982228|China|09/11/2010
ACCAGCGCACTTCGGCAGCGGCAGCACCTCGGCAGCACCTCAGCAGCAACTGAGTCTTTTTTATCACTTCGTAATGGTTTTTATTATTCACTTCGCTGAAAACGAAAGAAGTGCGCTGTAAGTATT
>KC823059|China|18/03/2011
ACCAGCGCACTTCGGCAGCGGCAGCACCTCGGCAGCACCTCAGCAGCAACTGAGTCTTTTTTATCACTTCGTAATGGTTTTTATTATTTACTTCGCTGAAAACGAAAGAAGTGCGCTGTAAGTATT
>JX406420|China|29/09/2011
ACCAGCGCACTTCGGCAGCGGCAGCACCTCGGCAGCACCTCAGCAGCAACTGAGTCTTTTTTATCACTTCGTAATGGTTTTTATTATTCACTTCGCTGAAAACGAAAGAAGTGCGCTGTAAGTATT
>KC821781|China|06/03/2013
ACCAGCGCACTTCGGCAGCGGCAGCACCTCGGCAGCACCTCAGCAGCAACTGAGTCTTTTCTATCACTTCGTAATGGTTTTTATTATTCACTTCGCTGAAAACGAAAGAAGTGCGCTGTAAGTATT
>KC821783|China|06/03/2013
ACCAGCGCACTTCGGCAGCGGCAGCACCTCGGCAGCACCTCAGCAGCAACTGAGTCTTTTCTATCACTTCGTAATGGTTTTTATTATTCACTTCGCTGAAAACGAAAGAAGTGCGCTGTAAGTATT
>KC821782|China|06/03/2013
ACCAGCGCACTTCGGCAGCGGCAGCACCTCGGCAGCACCTCGGCAGCAACTGAGTCTTTTCTATCACTTCGTAATGGTTTTTATTATTCACTTCGCTGAAAACGAAAGAAGTGCGCTGTAAGTATT
>KC821784|China|06/03/2013
ACCAGCGCACTTCGGCAGCGGCAGCACCTCGGCAGCACCTCAGCAGCAACTGAGTCTTTTCTATCACTTCGTAATGGTTTTTATTATTCACTTCGCTGAAAACGAAAGAAGTGCGCTGTAAGTATT
>KC821785|China|06/03/2013
ACCAGCGCACTTCGGCAGCGGCAGCACCTCGGCAGCACCTCAGCAGCAACTGAGTCTTTTTTATCACTTCGTAATGGTTTTTATTATTCACTTCGCTGAAAACGAAAGAAGTGCGCTGTAAGTATT
>JX948782|China|17/10/2011
ACCAGCGCACTTCGGCAGCGGCAGCACCTCGGCAGCACCTCAGCAGCAACTGAGTCTTTTTTATCACTTCGTAATGGTTTTTATTATTCACTTCGCTGAAAACGAAAGAAGTGCGCTGTAAGTATT
>JX948771|China|18/11/2011
ACCAGCGCACTTCGGCAGCGGCAGCACCTCGGCAGCACCTCAGCAGCAACTGAGTCTTTTTTATCACTTCGTAATGGTTTTTATTATTCACTTCGCTGAAAACGAAAGAAGTGCGCTGTAAGTATT
>JX948776|China|13/11/2011
ACCAGCGCACTTCGGCAGCGGCAGCACCTCGGCAGCACCTCAGCAGCAACTGAGTCTTTTTTATCACTTCGTAATGGTTTTTATTATTCACTTCGCTGAAAACGAAAGAAGTGCGCTGTAAGTATT
>JX948770|China|13/10/2011
ACCAGCGCACTTCGGCAGCGGCAGCACCTCGGCAGCACCTCAGCAGCAACTGAGTCTTTTTTATCACTTCGTAATGGTTTTTATTATTCACTTCGCTGAAAACGAAAGAAGTGCGCTGTAAGTATT
>JQ390467|Taiwan|15/06/2006
ACCAGCGCACTTCGGCAGCGGCAGCACCTCGGCAGCACCTCAGCAGCAACTGAGTCTTTTTTATCACTTCGTAATGGTTTTTATTATTCACTTCGCTGAAAACGAAAGAAGTGCGCTGTAAGTATT
>KF530837|China|20/03/2012
ACCAGCGCACTTCGGCAGCGGCAGCACCTCGGCAGCACCTCAGCAGCAACTGAGTCTTTTTTATCACTTCGTAATGGTTTTTATTATTCACTTCGCTGAAAACGAAAGAAGTGCGCTGTAAGTATT
>KF530836|China|20/03/2012
ACCAGCGCACTTCGGCAGCGGCAGCACCTCGGCAGCACCTCAGCAGCAACTGAGTCTTTTTTATCACTTCGTAATGGTTTTTATTATTCACTTCGCTGAAAACGAAAGAAGTGCGCTGTAAGTATT
>KM035760|China|26/04/2014
ACCAGCGCACTTCGGCAGCGGCAGCACCTCGGCAGCACCTCAGCAGCAACTGAGTCTTTTTTATCACTTCGTAATGGTTTTTATTATTCACTTCGCTGAAAACGAAAGAAGTGCGCTGTAAGTATT
>KJ133547|South_Korea|15/08/2013
ACCAGCGCACTTCGGCAGCGGCAGCACCTCGGCAGCACCTCAGCAGCAACTGAGTCTTTTTTATCACTTCGTAATGGTTTTTATTATTCACTTCGCTGAAAACGAAAGAAGTGCGCTGTAAGTATT
>FJ644931|China|15/04/2008
ACCAGCGCACTTCGGCAGCGGCAGCACCTCGGCAGCACCTCAGCAGCAACTGAGTCTTTTTTATCACTTCGTAATGGTTTTTATTATTCACTTCGCTGAAAACGAAAGAAGTGCGCTGTAAGTATT
>JX406422|China|30/03/2011
ACCAGCGCACTTCGGCAGCGGCAGCACCTCGGCAGCACCTCAGCAGCAACTGAGTCTTTTTTATCACTTCGTAATGGTTTTTATTATTCACTTCGCTGAAAACGAAAGAAGTGCGCTGTAAGTATT
>FJ644929|China|15/04/2008
ACCAGCGCACTTCGGCAGCGGCAGCACCTCGGCAGCACCTCAGCAGCAACTGAGTCTTTTTTATCACTTCGTAATGGTTTTTATTATTCACTTCGCTGAAAACGAAAGAAGTGCGCTGTAAGTATT
>FJ870970|China|15/06/2008
ACCAGCGCACTTCGGCAGCGGCAGCACCTCGGCAGCACCTCAGCAGCAACTGAGTCTTTTTTATCACTTCGTAATGGTTTTTATTATTCACTTCGCTGAAAACGAAAGAAGTGCGCTGTAAGTATT
>HM102350|China|15/06/2009
ACCAGCGCACTTCGGCAGCGGCAGCACCTCGGCAGCACCTCAGCAGCAACTGAGTCTTTTTTATCACTTCGTAATGGTTTTTATTATTCACTTCGCTGAAAACGAAAGAAGTGCGCTGTAAGTATT
>KM245558|China|16/02/2014
ACCAGCGCACTTCGGCAGCGGCAGCACCTCGGCAGCACCTCAGCAGCAACTGAGTCTTTTTTATCACTTCGTAATGGTTTTTATTATTCACTTCGCTGAAAACGAAAGAAGTGCGCTGTAAGTATT
>JF928006|China|19/03/2011
ACCAGCGCACTTCGGCAGCGGCAGCACCTCGGCAGCACCTCAGCAGCAACTGAGTCTTTTTTATCACTTCGTAATGGTTTTTATTATTCACTTCGCTGAAAACGAAAGAAGTGCGCTGTAAGTATT
>JF928004|China|19/03/2011
ACCAGCGCACTTCGGCAGCGGCAGCACCTCGGCAGCACCTCAGCAGCAACTGAGTCTTTTTTATCACTTCGTAATGGTTTTTATTATTCACTTCGCTGAAAACGAAAGAAGTGCGCTGTAAGTATT
>HM776449|China|15/03/2009
ACCAGCGCACTTCGGCAGCGGCAGCACCTCGGCAGCACCTCAGCAGCAACTGAGTCTTTTTTATCACTTCGTAATGGTTTTTATTATTCACTTCGCTGAAAACGAAAGAAGTGCGCTGTAAGTATT
>JN615187|China|16/04/2011
ACCAGCGCACTTCGGCAGCGGCAGCACCTCGGCAGCACCTCAGCAGCAACTGAGTCTTTTTTATCACTTCGTAATGGTTTTTATTATTCACTTCGCTGAAAACGAAAGAAGTGCGCTGTAAGTATT
>KJ680344|China|19/11/2011
ACCAGCGCACTTCGGCAGCGGCAGCACCTCGGCAGCACCTCAGCAGCAACTGAGTCTTTTTTATCACTTCGTAATGGTTTTTATTATTCACTTCGCTGAAAACGAAAGAAGTGCGCTGTAAGTATT
>JX948781|China|03/01/2010
ACCAGCGCACTTCGGCAGCGGCAGCACCTCGGCAGCACCTCAGCAGCAACTGAGTCTTTTTTATCACTTCGTAATGGTTTTTATTATTCACTTCGCTGAAAACGAAAGAAGTGCGCTGTAAGTATT
>JX535296|USA|15/05/2012
ACCAGCGCACTTCGGCAGCGGCAGCACCTCGGCAGCACCTCAGCAGCAACTGAGTCTTTTTTATCACTTCGTAATGGTTTTTATTATTCACTTCGCTGAAAACGAAAGAAGTGCGCTGTAAGTATT
>JF928002|China|19/03/2011
ACCAGCGCACTTCGGCAGCGGCAGCACCTCGGCAGCACCTCAGCAGCAACTGAGTCTTTTTTATCACTTCGTAGTGGTTTTTATTATTCACTTCGCTGAAAACGAAAGAAGTGCGCTGTAAGTATT
>HM776440|China|15/09/2008
ACCAGCGCACTTCGGCAGCGGCAGCACCTCGGCAGCACCTCAGCAGCAACTGAGTCTTTTTTATCACTTCGTAATGGTTTTTATTATTCACTTCGCTGAAAACGAAAGAAGTGCGCTGTAAGTATT
>HM776439|China|15/09/2008
ACCAGCGCACTTCGGCAGCGGCAGCACCTCGGCAGCACCTCAGCAGCAACTGAGTCTTTTTTATCACTTCGTAATGGTTTTTATTATTCACTTCGCTGAAAACGAAAGAAGTGCGCTGTAAGTATT
>HM776447|China|15/05/2009
ACCAGCGCACTTCGGCAGCGGCAGCACCTCGGCAGCACCTCAGCAGCAACTGAGTCTTTTTTATCACTTCGTAATGGTTTTTATTATTCACTTCGCTGAAAACGAAAGAAGTGCGCTGTAAGTATT
>KC753770|China|15/06/2012
ACCAGCGCACTTCGGCAGCGGCAGCACCTCGGCAGCACCTCAGCAGCAACTGAGTCTTTTTTATCACTTCGTAATGGTTTTTATTATTCACTTCGCTGAAAACGAAAGAAGTGCGCTGTAAGTATT
>KC753771|China|15/06/2012
ACCAGCGCACTTCGGCAGCGGCAGCACCTCGGCAGCACCTCAGCAGCAACTGAGTCTTTTTTATCACTTCGTAATGGTTTTTATTATTCACTTCGCTGAAAACGAAAGAAGTGCGCTGTAAGTATT
>JQ413808|China|15/03/2011
ACCAGCGCACTTCGGCAGCGGCAGCACCTCGGCAGCACCTCAGCAGCAACTGAGTCTTTTTTATCACTTCGTAATGGTTTTTATTATTCACTTCGCTGAAAACGAAAGAAGTGCGCTGTAAGTATT
>GQ359011|China|24/12/2008
ACCAGCGCACTTCGGCAGCGGCAGCACCTCGGCAGCACCTCAGCAGCAACTGAGCCTTTTTTATCACTTCGTAATGGTTTTTATTATTCACTTCGCTGAAAACGAAAGAAGTGCGCTGTAAGTATT
>HM776441|China|15/03/2009
ACCAGCGCACTTCGGCAGCGGCAGCACCTCGGCAGCACCTCAGCAGCAACTGAGTCTTTTTTATCACTTCGTAATGGTTTTTATTATTCACTTCGCTGAAAACGAAAGAAGTGCGCTGTAAGTATT
>KC336418|China|09/12/2010
ACCAGCGCACTTCGGCAGCGGCAGCACCTCGGCAGCACCTCAGCAGCAACTGAGTCTTTTTTATCACTTCGTAATGGTTTTTATTATTCACTTCGCTGAAAACGAAAGAAGTGCGCTGTAAGTATT
>KJ680362|China|08/03/2011
ACCAGCGCACTTCGGCAGCGGCAGCACCTCGGCAGCACCTCAGCAGCAACTGAGTCTTTTTTATCACTTCGTAATGGTTTTTATTATTCACTTCGCTGAAAACGAAAGAAGTGCGCTGTAAGTATT
>KC533811|China|15/06/2012
ACCAGCGCACTTCGGCAGCGGCAGCACCTCGGCAGCACCTCAGCAGCAACTGAGTCTTTTTTATCACTTCGTAATGGTTTTTATTATTCACTTCGCTGAAAACGAAAGAAGTGCGCTGTAAGTATT
>JX406421|China|22/05/2011
ACCAGCGCACTTCGGCAGCGGCAGCACCTCGGCAGCACCTCAGCAGCAACTGAGTCTTTTTTATCACTTCGTAATGGTTTTTATTATTCACTTCGCTGAAAACGAAAGAAGTGCGCTGTAAGTATT
>KC473167|China|03/09/2008
ACCAGCGCACTTCGGCAGCGGCAGCACCTCGGCAGCACCTCAGCAGCAACTGAGTCTTTTTTATCACTTCGTAATGGTTTTTATTATTCACTTCGCTGAAAACGAAAGAAGTGCGCTGTAAGTATT
>JX948777|China|17/05/2011
ACCAGCGCACTTCGGCAGCGGCAGCACCTCGGCAGCACCTCAGCAGCAACTGAGTCTTTTTTATCACTTCGTAATGGTTTTTATTATTCACTTCGCTGAAAACGAAAGAAGTGCGCTGTAAGTATT
>KJ680347|China|08/11/2011
ACCAGCGCACTTCGGCAGCGGCAGCACCTCGGCAGCACCTCAGCAGCAACTGAGTCTTTTTTATCACTTCGTAATGGTTTTTATTATTCACTTCGCTGAAAACGAAAGAAGTGCGCTGTAAGTATT
>KJ680348|China|08/11/2011
ACCAGCGCACTTCGGCAGCGGCAGCACCTCGGCAGCACCTCAGCAGCAACTGAGTCTTTTTTATCATTTCGTAATGGTTTTTATTATTCACTTCGCTGAAAACGAAAGAAGTGCGCTGTAAGTATT
>KJ680350|China|17/11/2011
ACCAGCGCACTTCGGCAGCGGCAGCACCTCGGCAGCACCTCAGCAGCAACTGAGTCTTTTTTATCATTTCGTAATGGTTTTTATTATTCACTTCGCTGAAAACGAAAGAAGTGCGCTGTAAGTATT
>KJ680351|China|22/10/2011
ACCAGCGCACTTCGGCAGCGGCAGCACCTCGGCAGCACCTCAGCAGCAACTGAGTCTTTTTTATCTCTTCGTAATGGTTTTTATTATTCACTTCGCTGAAAACGAAAGAAGTGCGCTGTAAGTATT
>KJ680370|China|20/12/2011
ACCAGCGCACTTCGGCAGCGGCAGCACCTCGGCAGCACCTCAGCAGCAACTGAGTCTTTTTTATCACTTCGTAATGGTTTTTATTATTCACTTCGCTGAAAACGAAAGAAGTGCGCTGTAAGTATT
>KJ680341|China|19/11/2011
ACCAGCGCACTTCGGCAGCGGCAGCACCTCGGCAGCACCTCAGCAGCAACTGAGTCTTTTTTATCACTTCGTAATGGTTTTTATTATTCACTTCGCTGAAAACGAAAGAAGTGCGCTGTAAGTATT
>FJ870973|China|15/06/2008
ACCAGCGCACTTCGGCAGCGGCAGCACCTCGGCAGCACCTCAGCAGCAACTGAGTCTTTTTTATCACTTCGTAATGGTTTTTATTATTCACTTCGCTGAAAACGAAAGAAGTGCGCTGTAAGTATT
>KJ437506|South_Korea|04/01/2014
ACCAGCGCACTTCGGCAGCGGCAGCACCTCGGCAGCACCTCAGCAGCAACTGAGTCTTTTTTATCACTTCGTAATGGTTTTTATTATTCACTTCGCTGAAAACGAAAGAAGTGCGCTGTAAGTATT
>HQ113118|China|14/09/2009
ACCAGCGCACTTCGGCAGCGGCAGCACCTCGGCAGCACCTCAGCAGCAACTGAGTCTTTTTTATCACTTCGTAATGGTTTTTATTATTCACTTCGCTGAAAACGAAAGAAGTGCGCTGTAAGTATT
>GU938302|China|07/12/2009
ACCAGCGCACTTCGGCAGCGGCAGCACCTCGGCAGCACCTCAGCAGCAACTGAGTCTTTTTTATCACTTCGTAATGGTTTTTATTATTCACTTCGCTGAAAACGAAAGAAGTGCGCTGTAAGTATT
>GU001710|China|28/07/2009
ACCAGCGCACTTCGGCAGCGGCAGCACCTCGGCAGCACCTCAGCAGCAACTGAGTCTTTTTTATCACTTCGTAATGGTTTTTATTATTCACTTCGCTGAAAACGAAAGAAGTGCGCTGTAAGTATT
>1077/2012|Italy|10/06/2011
ACCAGCGCACTTCGGCAGCGGCAGCACCTCGGCAGCACCTCAGCAGCAACTGAGTCTTTTTTATCACTTCGTAATGGTTTTTATTATTCACTTCGCTGAAAACGAAAGAAGTGCGCTGTAAGTATT
>KC860786|China|05/04/2005
ACCAGCGCACTTCGGCAGCGGCAGCACCTCGGCAGCACCTCAGCAGCAACTGAGTCTTTTTTATCACTTCGTAATGGTTTTTATTATTCACTTCGCTGAAAACGAAAGAAGTGCGCTGTAAGTATT
>KC860786|China|05/04/2012
ACCAGCGCACTTCGGCAGCGGCAGCACCTCGGCAGCACCTCAGCAGCAACTGAGTCTTTTTTATCACTTCGTAATGGTTTTTATTATTCACTTCGCTGAAAACGAAAGAAGTGCGCTGTAAGTATT
>KJ680363|China|14/05/2012
ACCAGCGCACTTCGGCAGCGGCAGCACCTCGGCAGCACCTCAGCAGCAACTGAGTCTTTTTTATCACTTCGTAATGGTTTTTATTATTCACTTCGCTGAAAACGAAAGAAGTGCGCTGTAAGTATT
>JX948778|China|07/06/2011
ACCAGCGCACTTCGGCAGCGGCAGCACCTCGGCAGCACCTCAGCAGCAACTGAGTCTTTTTTATCACTTCGTAATGGTTTTTATTATTCACTTCGCTGAAAACGAAAGAAGTGCGCTGTAAGTATT
>KC473168|China|10/03/2009
ACCAGCGCACTTCGGCAGCGGCAGCACCTCGGCAGCACCTCAGCAGCAACTGAGTCTTTTTTATCACTTCGTAATGGTTTTTATTATTCACTTCGCTGAAAACGAAAGAAGTGCGCTGTAAGTATT
>FJ870971|China|15/06/2008
ACCAGCGCACTTCGGCAGCGGCAGCACCTCGGCAGCACCTCAGCAGCAACTGAGTCTTTTTTATCACTTCGTAATTGTTTTCATTATTCACTTCGCTGAAAACGAAAGAAGTGCGCTGTAAGTATT
>FJ598045|China|15/06/2008
ACCAGCGCACTTCGGCAGCGGCAGCACCTCGGCAGCACCTCAGCAGCAACTGAGTCTTTTTTATCACTTCGTAATTGTTTTCATTATTCACTTCGCTGAAAACGAAAGAAGTGCGCTGTAAGTATT
>JF317586|South_Korea|15/06/2010
ACCAGCGCACTTCGGCAGCGGCAGCACCTCGGCAGCACCTCAGCAGCAACTGAGTCTTTTTTATCACTTCGTAATGGTTTTTATTATTCACTTCGCTGAAAACGAAAGAAGTGCGCTGTAAGTATT
>FJ870972|China|15/06/2008
ACCAGCGCACTTCGGCAGCGGCAGCACCTCGGCAGCACCTCAGCAGCAACTGAGTCTTTTTTATCACTTCGTAATGGTTTTTATTATTCACTTCGCTGAAAACGAAAGAAGTGCGCTGTAAGTATT
>KC533812|China|15/06/2011
ACCAGCGCACTTCGGCAGCGGCAGCACCTCGGCAGCACCTCAGCAGCAACTGAGTCTTTTTTATCACTTCGTAATGGTTTTTATTATTCATTTCGCTGAAAACGAAAGAAGTGCGCTGTAAGTATT
>KJ511874|China|15/06/2013
ACCAGCGCACTTCGGCAGCGGCAGCACCTCGGCAGCACCTCAGCAGCAACTGAGTCTTTTTTATCACTTCGTAATGGTTTTTATTATTCACTTCGCTGAAAACGAAAGAAGTGCGCTGTAAGTATT
>KJ511870|China|15/06/2013
ACCAGCGCACTTCGGCAGCGGCAGCACCTCGGCAGCACCTCAGCAGCAACTGAGTCTTTTTTATCACTTCGTAATGGTTTTTATTATTCACTTCGCTGAAAACGAAAGAAGTGCGCTGTAAGTATT
>JQ653449|China|15/06/2006
ACCAGCGCACTTCGGCAGCGGCAGCACCTCGGCAGCACCTCAGCAGCAACTGAGTCTTTTTTATCACTTCGTAATGGTTTTTATTATTCACTTCGCTGAAAACGAAAGAAGTGCGCTGTAAGTATT
>JX948775|China|28/03/2011
ACCAGCGCACTTCGGCAGCGGCAGCACCTCGGCAGCACCTCAGCAGCAACTGAGTCGTTTTTATCACTTCGTAATGGTTTTTATTATTCACTTCGCTGAAAACGAAAGAAGTGCGCTGTAAGTATT
>JX948786|China|17/11/2011
ACCAGCGCACTTCGGCAGCGGCAGCACCTCGGCAGCACCTCAGCAGCAACTGAGTCGTTTTTATCACTTCGTAATGGTTTTTATTATTCACTTCGCTGAAAACGAAAGAAGTGCGCTGTAAGTATT
>KF742551|China|04/06/2012
ACCAGCGCACTTCGGCAGCGGCAGCACCTCGGCAGCACCTCAGCAGCAACTGAGTCTTTTTTATCACTTCGTAATGGTTTTTATTATTCACTTAGCTGAAAACGAAAGAAGTGCGCTGTAAGTATT
>HQ378158|Serbia|19/01/2010
ACCAGCGCACTTCGGCAGCGGCAGCACCTCGGCAGCACCTCAGCAGCAACTGAGTCTTTTTTATCACTTCGTAATGGTTTTTATTATTCACTTAGCTGAAAACGAAAGAAGTGCGCTGTAAGTATT
>KF742542|China|20/10/2007
ACCAGCGCACTTCGGCAGCGGCAGCACCTCGGCAGCACCTCAGCAGCAACTGAGTCTTTTTTATCACTTCGTAATGGTTTTTATTATTCACTTAGCTGAAAACGAAAGAAGTGCGCTGTAAGTATT
>AY556473|China|15/06/2004
ACCAGCGCACTTCGGCAGCGGCAGCACCTCGGCAGCACCTCAGCAGCAACTGAGTCTTTTTTATCACTTCGTAATGGTTTTTATTATTCACTTAGCTGAAAACGAAAGAAGTGCGCTGTAAGTATT
>KC907703|China|05/12/2008
ACCAGCGCACTTCGGCAGCGGCAGCACCTCGGCAGCACCTCAGCAGCAACTGAGTCTTTTTTATCACTTCGTAATGGTTTTTATTATTCACTTAGCTGAAAACGAAAGAAGTGCGCTGTAAGTATT
>KF742543|China|20/10/2007
ACCAGCGCACTTCGGCAGCGGCAGCACCTCGGCAGCACCTCAGCAGCAACTGAGTCTTTTTTATCACTTCGTAATGGTTTTTATTATTCACTTAGCTGAAAACGAAAGAAGTGCGCTGTAAGTATT
>AY291317|China|15/06/2003
ACCAGCGCACTTCGGCAGCGGCAGCACCTCGGCAGCACCTCAGCAGCAACTGAGTCTTTTTTATCACTTCGTAATGGTTTTTATTATTCACTTAGCTGAAAACGAAAGAAGTGCGCTGTAAGTATT
>AY943819|China|15/06/2005
ACCAGCGCACTTCGGCAGCGGCAGCACCTCGGCAGCACCTCAGCAGCAACTGAGTCTTTTTTATCACTTCGTAATGGTTTTTATTATTCACTTAGCTGAAAACGAAAGAAGTGCGCTGTAAGTATT
>FJ644560|China|15/06/2005
ACCAGCGCACTTCGGCAGCGGCAGCACCTCGGCAGCACCTCAGCAGCAACTGAGTCTTTTTTATCACTTCGTAATGGTTTTTATTATTCACTTAGCTGAAAACGAAAGAAGTGCGCTGTAAGTATT
>AY682991|China|15/06/2004
ACCAGCGCACTTCGGCAGCGGCAGCACCTCGGCAGCACCTCAGCAGCAACTGAGTCTTTTTTATCACTTCGTAATGGTTTTTATTATTCACTTATCTGAAAACGAAAGAAGTGCGCTGTAAGTATT
>AY682996|China|15/06/2004
ACCAGCGCACTTCGGCAGCGGCAGCACCTCGGCAGCACCTCAGCAGCAACTGAGTCTTTTTTATCACTTCGTAATGGTTTTTATTATTCACTTATCTGAAAACGAAAGAAGTGCGCTGTAAGTATT
>AY682994|China|15/06/2004
ACCAGCGCACTTCGGCAGCGGCAGCACCTCGGCAGCACCTCAGCAGCAACTGAGTCTTTTTTATCACTTCGTAATGGTTTTTATTATTCACTTATCTGAAAACGAAAGAAGTGCGCTGTAAGTATT
>EU909686|Belgium|15/06/2008
ACCAGCGCACTTCGGCAGCGGCAGCACCTCGGCAGCACCTCAGCAGCAACTGAGTCTTTTTTATCACTTCGTAATGGTTTTTATTATTCACTTAGCTGAAAACGAAAGAAGTGCGCTGTAAGTATT
>AY181946|China|15/06/2003
ACCAGCGCACTTCGGCAGCGGCAGCACCTCGGCAGCACCTCAGCAGCAACTGAGTCTTTTTTATCACTTCGTAATGGTTTTTATTATTCACTTAGCTGAAAACGAAAGAAGTGCGCTGTAAGTATT
>AY484410|Netherlands|15/06/2004
ACCAGCGCACTTCGGCAGCGGCAGCACCTCGGCAGCACCTCAGCAGCAACTGAGTCTTTTTTATCACTTCGTAATGGTTTTTATTATTCACTTAGCTGAAAACGAAAGAAGTGCGCTGTAAGTATT
>GU808525|India|15/06/2007
ACCAGCGCACTTCGGCAGCGGCAGCACCTCGGCAGCACCTCAGCAGCAATTGAGTCTTTTTTATCACTTCGTAATGGTTTTTATTATTCACTTAGCTGAAAACGAAAGAAGTGCGCTGTAAGTATT
>AY510375|China|15/06/2004
ACCAGCGCACTTCGGCAGCGGCAGCACCTCGGCAGCACCTCAGCAGCAACTGAGTCTTTTTTATCACTTCGTAATGGTTTTTATTATTCACTTAGCTGAAAACGAAAGAAGTGCGCTGTAAGTATT
>AY181947|China|15/06/2003
ACCAGCGCACTTCGGCAGCGGCAGCACCTCGGCAGCACCTCAGCAGCAACTGAGTCTTTTTTATCACTTCGTAATGGTTTTTATTATTCACTTAGCTGAAAACGAAAGAAGTGCGCTGTAAGTATT
>FJ158604|China|15/06/2006
ACCAGCGCACTTCGGCAGCGGCAGCACCTCGGCAGCACCTCAGCAGCAACTGAGTCTTTTTTATCACTTCGTAATGGTTTTTATTATTCACTTAGCTGAAAACGAAAGAAGTGCGCTGTAAGTATT
>FJ158607|China|06/06/2006
ACCAGCGCACTTCGGCAGCGGCAGCACCTCGGCAGCACCTCAGCAGCAACTGAGTCTTTTTTATCACTTCGTAATGGTTTTTATTATTCACTTAGCTGAAAACGAAAGAAGTGCGCTGTAAGTATT
>AY686763|China|15/06/2004
ACCAGCGCACTTCGGCAGCGGCAGCACCTCGGCAGCACCTCAGCAGCAACTGAGTCTTTTTTATCACTTCGTAATGGTTTTTATTATTCACTTAGCTGAAAACGAAAGAAGTGCGCTGTAAGTATT
>AY556476|China|15/06/2004
ACCAGCGCACTTCGGCAGCGGCAGCACCTCGGCAGCACCTCAGCAGCAACTGAGTCTTTTTTATCACTTCGTAATGGTTTTTATTATTCACTTAGCTGAAAACGAAAGAAGTGCGCTGTAAGTATT
>AY686765|China|15/06/2004
ACCAGCGCACTTCGGCAGCGGCAGCACCTCGGCAGCACCTCAGCAGCAACTGAGTCTTTTTTATCACTTCGTAATGGTTTTTATTATTCACTTAGCTGAAAACGAAAGAAGTGCGCTGTAAGTATT
>JX512856|Switzerland|15/06/1999
ACCAGCGCACTTCGGCAGCGGCAGCACCTCGGCAGCACCTCAGCAGCAACTGAGTCTTTTTTATCACTTCGTAATGGTTTTTATTATTCATTTACCTGAAAACGAAAGAAGTGCGCTGTAAGTATT
>AY713470|Germany|15/06/2005
ACCAGCGCACTTCGGCAGCGGCAGCACCTCGGCAGCACCTCAGCAGCAACTGAGTCTTTTTTATCACTTCGTAATGGTTTTTATTATTCATTTACCTGAAAACGAAAGAAGTGCGCTGTAAGTATT
>FJ998185|China|15/06/2005
ACCAGCGCACTTCGGCAGCGGCAGCACCTCGGCAGCACCTCAGCAGCAACTGAGTCTTTTTTATCACTTCGTAATGGTTTTTATTATTCACTTACCTGAAAACGAAAGAAGTGCGCTGTAAGTATT
>JX948768|China|09/10/2011
ACCAGCGCACTTCGGCAGCGGCAGCACCTCGGCAGCACCTCAGCAGCAACTGAGTCTTTTTTATCACTTCGTAATGGTTTTTATTATTCACTTACCTGAAAACGAAAGAAGTGCGCTGTAAGTATT
>JX099786|Viet_Nam|15/06/2008
ACCAGCGCACTTCGGCAGCGGCAGCACCTCGGCAGCACCTCAGCAGCAACTGAGTCTTTTTTATCACTTCGTAATGGTTTTTATTATTCACTTACCTGAAAACGAAAGAAGTGCGCTGTAAGTATT
>JX982222|China|27/06/2011
ACCAGCGCACTTCGGCAGCGGCAGCACCTCGGCAGCACCTCAGCAGCAACTGAGTCTTTTTTATCACTTCGTAATGGTTTTTATTATTCACTTCGCTGAAAACGAAAGAAGTGCGCTGTAAGTATT
>KC800638|China|02/01/2012
ACCAGCGCACTTCGGCAGCGGCAGCACCTCGGCAGCACCTCAGCAGCAACTGAGTCTTTTTTATCACTTCGTAATGGTTTTTATTATTCATTACGCTGAAAACGAAAGAAGTGCGCTGTAAGTATT
>JX982226|China|06/05/2010
ACCAGCGCACTTCGGCAGCGGCAGCACCTCGGCAGCACCTCAGCAGCAACTGAGTCTTTTTTATCACTTCGTAATGGTTTTTATTATTCACTTCGCTGAAAACGAAAGAAGTGCGCTGTAAGTATT
>FJ948168|China|15/12/2008
ACCAGCGCACTTCGGCAGCGGCAGCACCTCGGCAGCACCTCAGCAGCAACTGAGTCTTTTTTATCACTTCGTAATGGTTTTTATTATTCACTTCGCTGAAAACGAAAGAAGTGCGCTGTAAGTATT
>KJ680358|China|02/04/2012
ACCAGCGCACTTCGGCAGCGGCAGCACCTCGGCAGCACCTCAGCAGCAACTGAGTCTTTTTTATCACTTCGTAATGGTTTTTATTATTCACTTCGCTGAAAACGAAAGAAGTGCGCTGTAAGTATT
>KJ680364|China|02/04/2012
ACCAGCGCACTTCGGCAGCGGCAGCACCTCGGCAGCACCTCAGCAGCAACTGAGTCTTTTTTATCATTTCGTAATGGTTTTTATTATTCACTTCGCTGAAAACGAAAGAAGTGCGCTGTAAGTATT
>JX912915|China|20/07/2011
ACCAGCGCACTTCGGCAGCGGCAGCACCTCGGCAGCACCTCAGCAGCAACTGAGTCTTTTTTATCACTTCGTAATGGTTTTTATTATTCACTTCGCTGAAAACGAAAGAAGTGCGCTGTAAGTATT
>KF027496|China|15/06/2012
ACCAGCGCACTTCGGCAGCGGCAGCACCTCGGCAGCACCTCAGCAGCAACTGAGTCTTTTTTATCACTTCGTAATGGTTTTTATTATTCACTTCGCTGAAAACGAAAGAAGTGCGCTGTAAGTATT
>KC753769|China|15/06/2012
ACCAGCGCACTTCGGCAGCGGCAGCACCTCGGCAGCACCTCAGCAGCAACTGAGTCTTTTTTATCACTTCGTAATGGTTTTTATTATTCACTTCGCTGAAAACGAGAGAAGTGCGCTGTAAGTATT
>KJ511876|China|15/06/2013
ACCAGCGCACTTCGGCAGCGGCAGCACCTCGGCAGCACCTCAGCAGCAACTGAGTCTTTTTTATCACTTCGTAATGGTTTTTATTATTCACTTCGCTGAAAACGAAAGAAGTGCGCTGTAAGTATT
>KJ729075|India|06/06/2013
ACCAGCGCACTTCGGCAGCGGCAGCACCTCGGCAGCACCTCAGCAGCAACTGAGTCTTTTTTATCACTTCGTAATGGTTTTTATTATTTACTTCGCTGAAAACGAAAGAAGTGCGCTGTAAGTATT
>KC753768|China|15/06/2012
ACCAGCGCACTTCGGCAGCGGCAGCACCTCGGCAGCACCTCAGCAGCAACTGAGTCTTTTTTATCACTTCGTAATGGTTTTTATTATTCACTTCGCTGAAAACGAAAGAAGTGCGCTGTAAGTATT
>JN119255|China|19/04/2011
ACCAGCGCACTTCGGCAGCGGCAGCACCTCGGCAGCACCTCAGCAGCAACTGAGTCTTTTTTATCACTTCGTAATGGTTTTTATTATTCACTTCGCTGAAAACGAAAGAAGTGCGCTGTAAGTATT
>KJ511875|China|15/06/2013
ACCAGCGCACTTCGGCAGCGGCAGCACCTCGGCAGCACCTCAGCAGCAACTGAGTCTTTTTTATCACTTCGTAATGGTTTTTATTATTCACTTCGCTGAAAACGAAAGAAGTGCGCTGTAAGTATT
>HQ650833|China|20/08/2010
ACCAGCGCACTTCGGCAGCGGCAGCACCTCGGCAGCACCTCAGCAGCAACTGAGTCTTTTTTATCACTTCGTAATGGTTTTTATTATTCACTTCGCTGAAAACGAAAGAAGTGCGCTGTAAGTATT
>KJ680361|China|08/03/2011
ACCAGCGCACTTCGGCAGCGGCAGCACCTCGGCAGCACCTCAGCAGCAACTGAGTCTTTTTTATCACTTCGTAATGGTTTTTATTATTCACTGCGCTGAAAACGAAAGAAGTGCGCTGTAAGTATT
>KJ511873|China|15/06/2013
ACCAGCGCACTTCGGCAGCGGCAGCACCTCGGCAGCACCTCAGCAGCAACTGAGTCTTTTTTATCACTTCGTAATGGTTTTTATTATTCACTGCGCTGAAAACGAAAGAAGTGCGCTGTAAGTATT
>KC753772|China|15/06/2012
ACCAGCGCACTTCGGCAGCGGCAGCACCTCGGCAGCACCTCAGCAGCAACTGAGTCTTTTTTATCACTTCGTAATGGTTTTTATTATTCACTTCGCTGAAAACGAAAGAAGTGCGCTGTAAGTATT
>JX982227|China|17/04/2011
ACCAGCGCACTTCGGCAGCGGCAGCACCTCGGCAGCACCTCAGCAGCAACTGAGTCTTTTTTATCACTTCGTAATGGTTTTTATTATTCACTTCGCTGAAAACGAAAGAAGTGCGCTGTAAGTATT
>GQ915288|China|15/04/2009
ACCAGCGCACTTCGGCAGCGGCAGCACCTCGGCAGCACCTCAGCAGCAACTGAGTCTTTTTTATCACTTCGTAATGGTTTTTATTATTCACTTCGCTGAAAACGAAAGAAGTGCGCTGTAAGTATT
>JX406419|China|19/05/2011
ACCAGCGCACTTCGGCAGCGGCAGCACCTCGGCAGCACCTCAGCAGCAACTGAGTCTTTTTTATCACTTCGTAATGGTTTTTATTATTCACTTCGCTGAAAACGAAAGAAGTGCGCTGTAAGTATT
>KC800644|China|09/01/2012
ACCAGCGCACTTCGGCAGCGGCAGCACCTCGGCAGCACCTCAGCAGCAACTGAGTCTTTTTTATCACTTCGTAATGGTTTTTATTATTCATTACGCTGAAAACGAAAGAAGTGCGCTGTAAGTATT
>KC800643|China|19/09/2011
ACCAGCGCACTTCGGCAGCGGCAGCACCTCGGCAGCACCTCAGCAGCAACTGAGTCTTTTTTATCACTTCGTAATGGTTTTTATTATTCATTACGCTGAAAACGAAAGAAGTGCGCTGTAAGTATT
>KC800645|China|05/12/2011
ACCAGCGCACTTCGGCAGCGGCAGCACCTCGGCAGCACCTCAGCAGCAACTGAGTCTTTTTTATCACTTCGTAATGGTTTTTATTATTCATTACGCTGAAAACGAAAGAAGTGCGCTGTAAGTATT
>KC800646|China|23/12/2011
ACCAGCGCACTTCGGCAGCGGCAGCACCTCGGCAGCACCTCAGCAGCAATTGAGTCTTTTTTATCACTTCGTAATGGTTTTTATTATTCATTACGCTGAAAACGAAAGAAGTGCGCTGTAAGTATT
>KF850460|China|02/04/2010
ACCAGCGCACTTCGGCAGCGGCAGCACCTCGGCAGCACCTCAGCAGCAACTGAGTCTTTTTTATCACTTCGTAATGGTTTTTATTATTCATTAACCTGAAAACGAAAGAAGTGCGCTGTAAGTATT
>KF850467|China|13/04/2011
ACCAGCGCACTTCGGCAGCGGCAGCACCTCGGCAGCACCTCAGCAGCAACTGAGTCTTTTTTATCACTTCGTAATGGTTTTTATTATTCATTAACCTGAAAACGAAAGAAGTGCGCTGTAAGTATT
>KF850462|China|02/11/2010
ACCAGCGCACTTCGGCAGCGGCAGCACCTCGGCAGCACCTCAGCAGCAACTGAGTCTTTTTTATCACTTCGTAATGGTTTTTATTATTCATTAACCTGAAAACGAAAGAAGTGCGCTGTAAGTATT
>KF850459|China|13/01/2010
ACCAGCGCACTTCGGCAGCGGCAGCACCTCGGCAGCACCTCAGCAGCAACTGAGTCTTTTTTATCACTTCGTAATGGTTTTTATTATTCATTAACCTGAAAACGAAAGAAGTGCGCTGTAAGTATT
>KF850464|China|02/01/2011
ACCAGCGCACTTCGGCAGCGGCAGCACCTCGGCAGCACCTCAGCAGCAACTGAGTCTTTTTTATCACTTCGTAATGGTTTTTATTATTCATTAACCTGAAAACGAAAGAAGTGCGCTGTAAGTATT
>KF850469|China|13/12/2009
ACCAGCGCACTTCGGCAGCGGCAGCACCTCGGCAGCACCTCAGCAGCAACTGAGTCTTTTTTATCACTTCGTAATGGTTTTTATTATTCATTAACCTGAAAACGAAAGAAGTGCGCTGTAAGTATT
