# Supplementary material for: Phylodynamic analysis of porcine circovirus type 2: Methodological approach and datasets
Source: Data Brief. 2016 Jun 15;8:549–52. doi: 10.1016/j.dib.2016.06.005 (PMC4962815; doi:10.1016/j.dib.2016.06.005)
Supplement: Supplementary file 2 — Supplementary material [file mmc2.zip › Supplementary data 2/PCV2c_complete/PCV2c_ORF2]

>EU148503|Denmark|15/06/1980
ATGACGTATCCAAGGAGGCGTTACCGGAGAAGAAGACACCGCCCCCGCAGCCATCTTGGCCATATCCTCCGCCGCCGCCCCTGGCTCGTCCACCCCCGCCACCGCTACCGTTGGAGAAGGAAAAATGGAATCTTCAATGCCCGCCTCTCCCGCTCCTTTGTTTATACCGTTAATGCCTCACAGGTCTCACCACCCTCTTGGGCGGTGGACATGATGAGATTTAATATTAACCAATTTCTTCCCCCAGGAGGGGGCTCAAACCCCCTCACTGTGCCCTTTGAATACTACAGAATAAGAAAGGTTAAAGTGGAATTCTTTGCAAGATCCCCCATCACCCAAGGTGACAGGGGAGTGGGCTCCACTGCTGTTATTCTAAATGATAACTTTGTAACAAAGGCCACAGCCCTAACCTATGACCCCTATGTAAACTACTCCTCCCGCCATACCATAACCCAACCCTTCTCCTACCACTCCCGCTACTTTACCCCCAAACCTGTCCTTGATTCCACTATTGATTACTTCCAACCAAATAACAAAAGAAATCAGCTGTGGATGAGACTACAAACTACTGGAAATGTAGACCATGTAGGCCTCGGACACGCCTTTCAAAACAGTACAAATGCCCAGGCCTACAATGTCCGTGTAACCATGTATGTACAATTCAGAGAATTTAATCTTAAAGACCCCCCACTTAACCCTAAG
>EU148505|Denmark|15/06/1990
ATGACGTATCCAAGGAGGCGTTACCGGAGAAGAAGACACCGCCCCCGCAGCCATCTTGGCCATATCCTCCGCCGCCGCCCCTGGCTCGTCCACCCCCGCCACCGCTACCGTTGGAGAAGGAAAAATGGAATCTTCAATGCCCGCCTCTCCCGCTCCTTTGTTTATACCGTTAATGCCTCACAGGTCTCACCACCCTCTTGGGCGGTGGACATGATGAGATTTAATATTAATCAATTTCTTCCCCCAGGAGGGGGCTCAAACCCCCTCACTGTGCCCTTTGAATACTACAGAATAAGAAAGGTTAAAGTGGAATTCTTTGCCAGATCCCCCATCACCCAAGGTGACAGGGGAGTGGGCTCCACTGCTGTAATTCTAGATGATAACTTTGTAACAAAGGCCACAGCCCTAACCTATGACCCCTATGTAAACTACTCCTCCCGCCATACCATAACCCAGCCCTTCTCCTACCACTCCCGCTACTTTACCCCCAAACCCGTCCTTGATTCCACTATTGATTACTTCCAACCAAATAACAAAAGAAATCAGCTGTGGATGAGACTACAAACTACTGGAAATGTAGACCATGTAGGCCTCGGACACGCCTTTCAAAACAGTACAAATGCCCAGGCCTACAATGTCCGTGTAACCATGTATGTACAATTCAGAGAATTTAATCTTAAAGACCCCCCACTTAACCCTAAG
>EU148504|Denmark|15/06/1987
ATGACGTATCCAAGGAGGCGTTACCGGAGAAGAAGACACCGCCCCCGCAGCCATCTTGGCCATATCCTCCGCCGCCGCCCCTGGCTCGTCCACCCCCGCCACCGCTACCGTTGGAGAAGGAAAAATGGAATCTTCAATGCCCGCCTCTCCCGCTCCTTTGTTTATACCGTTAATGCCTCACAGGTCTCACCACCCTCTTGGGCGGTGGACATGATGAGATTTAATATTAACCAATTTCTTCCCCCAGGAGGGGGCTCAAACCCCCTCACTGTGCCCTTTGAATACTACAGAATAAGAAAGGTTAAAGTGGAATTCTTTGCCAGATCCCCCATCACCCAAGGTGACAGGGGAGTGGGCTCCACTGCTGTTATTCTAGATGATAACTTTGTAACCAAGGCCACAGCCCTTACCTATGACCCCTATGTAAACTACTCCTCCCGCCATACCATAACCCAACCCTTCTCCTACCACTCCCGCTACTTTACCCCCAAACCTGTCCTTGATTCCACTATTGATTACTTCCAACCAAATAACAAAAGAAATCAGCTGTGGATGAGACTACAAACTACTGGAAATGTAGACCATGTAGGCCTCGGACACGCCTTTCAAAACAGTACAAATGCCCAGGCCTACAATGTCCGTGTAACCATGTATGTACAATTCAGAGAATTTAATCTTAAAGACCCCCCACTTAACCCTAAG
>KJ094599|Brazil|08/03/2010
ATGACGTATCCAAGGAGGCGTTACCGGAGAAGAAGACACCGCCCCCGCAGCCATCTTGGCCATATCCTCCGCCGCCGCCCCTGGCTCGTCCACCCCCGCCACCGCTACCGTTGGAGAAGGAAAAATGGAATCTTCAATGCCCGCCTCTCCCGCTCCTTTGTTTATACCGTTAATGCCTCACAGGTCTCACCACCCTCTTGGGCGGTGGACATGATGAGATTTAATATTAACCAATTTCTTCCCCCAGGAGGGGGCTCAAACCCCCTCACTGTGCCCTTTGAATACTACAGAATAAGAAAGGTTAAAGTGGAATTCTTTGCCAGATCCCCCATCACCCAAGGTGACAGGGGAGTGGGCTCCACTGCTGTTATTCTAGATGATAACTTTGTAACAAAGGCCACAGCCCTAACCTATGACCCCTATGTAAACTACTCCTCCCGCCATACCATAACCCAACCCTTCTCCTACCACTCCCGCTACTTTACCCCCAAACCTGTCCTTGATTCCACTATTGATTACTTCCAACCAAATAACAAAAGAAATCAGCTGTGGATGAGACTACAAACTACTGGAAATGTAGACCATGTAGGCCTCGGACACGCCTTTCAAAACAGTACAAATGCCCAGGCCTACAATGTCCGTGTGACCATGTATGTACAATTCAGAGAATTTAATCTTAAAGACCCCCCACTTAACCCT---
