# Supplementary material for: Phylodynamic analysis of porcine circovirus type 2: Methodological approach and datasets
Source: Data Brief. 2016 Jun 15;8:549–52. doi: 10.1016/j.dib.2016.06.005 (PMC4962815; doi:10.1016/j.dib.2016.06.005)
Supplement: Supplementary file 2 — Supplementary material [file mmc2.zip › Supplementary data 2/PCV2b_Complete/Pcv2b_intergenic.fas]

>23520|Italy|16/10/2013
ACCAGCGCACTTCGGCAGCGGCAGCACCTCGGCAGCACCTCAGCAGCAACTGAGTCTTTTTTATCACTTCGTAATGGTTTTTATTATTCATTAATCTGAAAACGAAAGAAGTGCGCTGTAAGTATT
>FJ905467|South_Korea|15/06/2007
ACCAGCGCACTTCGGCAGCGGCAGCACCTCGGCAGCACCTCAGCAGCAACTGAGTCTTTTTTATCACTTCGTAATGGTTTTTATTATTCATTAATCTGAAAACGAAAGAAGTGCGCTGTAAGTATT
>FJ905468|South_Korea|15/06/2007
ACCAGCGCACTTCGGCAGCGGCAGCACCTCGGCAGCACCTCAGCAGCAACTGAGTCTTTTTTATCACTTCGTAATGGTTTTTATTTTTCATTAATCTGAAAACGAAAGAAGTGCGCTGTAAGTATT
>JQ002672|China|15/06/2011
ACCAGCGCACTTCGGCAGCGGCAGCACCTCGGCAGCACCTCAGCAGCAACTGAGTCTTTTTTATCACTTCGTAATGGTTTTTATTATTCATTAATCTGAAAACGAAAGAAGTGCGCTGTAAGTATT
>GU083582|China|14/04/2009
ACCAGCGCACTTCGGCAGCGGCAGCACCTCGGCAGCACCTCAGCAGCAACTGAGTCTTTTTTATCACTTCGTAATGGTTTTTATTATTCATTAATCTGAAAACGAAAGAAGTGCGCTGTAAGTATT
>DQ141322|China|15/06/2005
ACCAGCGCACTTCGGCAGCGGCAGCACCTCGGCAGCACCTCAGCAGCAACTGAGTCTTTTTTATCACTTCGTAATGGTTTTTATTATTCATTAATCTGAAAACGAAAGAAGTGCGCTGTAAGTATT
>EF565362|Denmark|15/06/2003
ACCAGCGCACTTCGGCAGCGGCAGCACCTCGGCAGCACCTCAGCAGCAACTGAGTCTTTTTTATCACTTCGTAATGGTTTTTATTATTCATTAATCTGAAAACGAAAGAAGTGCGCTGTAAGTATT
>GU247987|China|15/12/2005
ACCAGCGCACTTCGGCAGCGGCAGCACCTCGGCAGCACCTCAGCAGCAACTGAGTCTTTTTTATCACTTCGTAATGGTTTTTATTATTCATTAATCTGAAAACGAAAGAAGTGCGCTGTAAGTATT
>HM038028|China|17/12/2008
ACCAGCGCACTTCGGCGGCGGCAGCACCTCGGCAGCACCTCAGCAGCAACTGAGTCTTTTTTATCACTTCGTAATGGTTTTTATTATTCATTAATCTGAAAGCGAAAGAAGTGCGCTGTAAGTATT
>JX512857|Switzerland|15/06/2005
ACCAGCGCACTTCGGCAGCGGCAGCACCTCGGCAGCACCTCAGCAGCAACTGAGTCTTTTTTATCACTTCGTAATGGTTTTTATTATTCATTAATCTGAAAACGAAAGAAGTGCGCTGTAAGTATT
>HQ831527|Portugal|18/10/2006
ACCAGCGCACTTCGGCAGCGGCAGCACCTCGGCAGCACCTCAGCAGCAACTGAGTCTTTTTTATCACTTCGTAATGGTTTTTATTATTCATTAATCTGAAAACGAAAGAAGTGCGCTGTAAGTATT
>AY424404|Austria|15/06/2003
ACCAGCGCACTTCGGCAGCGGCAGCACCTCGGCAGCACCTCAGCAGCAACTGAGTCTTTTTTATCACTTCGTAATGGTTTTTATTATTCATTAATCTGAAAACGAAAGAAGTGCGCTGTAAGTATT
>EF565366|Denmark|15/06/2003
ACCAGCGCACTTCGGCAGCGGCAGCACCTCGGCAGCACCTCAGCAGCAACTGAGTCTTTTTTATCACTTCGTAATGGTTTTTATTATTCATTAATCTGAAAACGAAAGAAGTGCGCTGTAAGTATT
>AY322002|France|15/06/2004
ACCAGCGCACTTCGGCAGCGGCAGCACCTCGGCAGCACCTCAGCAGCAACTGAGTCTTTTTTATCACTTCGTAATGGTTTTTATTATTCATTAATCTGAAAACGAAAGAAGTGCGCTGTAAGTATT
>EF565355|Denmark|15/06/2003
ACCAGCGCACTTCGGCAGCGGCAGCACCTCGGCAGCACCTCAGCAGCAACTGAGTCTTTTTTATCACTTCGTAATGGTTTTTATTATTCATTAATCTGAAAACGAAAGAAGTGCGCTGTAAGTATT
>EF565364|Denmark|15/06/2003
ACCAGCGCACTTCGGCAGCGGCAGCACCTCGGCAGCACCTCAGCAGCAACTGAGTCTTTTTTATCACTTCGTAATGGTTTTTATTATTCATTAATCTGAAAACGAAAGAAGTGCGCTGTAAGTATT
>EF565350|Denmark|15/06/2003
ACCAGCGCACTTCGGCAGCGGCAGCACCTCGGCAGCACCTCAGCAGCAACTGAGTCTTTTTTATCACTTCGTAATGGTTTTTATTATTCATTAATCTGAAAACGAAAGAAGTGCGCTGTAAGTATT
>HQ378160|Serbia|06/10/2009
ACCAGCGCACTTCGGCAGCGGCAGCACCTCGGCAGCACCTCAGCAGCAACTGAGTCTTTTTTATCACTTCGTAATGGTTTTTATTATTCATTAATCTGAAAACGAAAGAAGTGCGCTGTAAGTATT
>AY484409|Netherlands|15/06/2004
ACCAGCGCACTTCGGCAGCGGCAGCACCTCGGCAGCACCTCAGCAGCAACTGAGTCTTTTTTATCACTTCGTAATGGTTTTTATTATTCATTAATCTGAAAACGAAAGAAGTGCGCTGTAAGTATT
>AY969004|China|15/06/2005
ACCAGCGCACTTCGGCAGCGGCAGCACCTCGGCAGCACCTCAGCAGCAACTGAGTCTTTTTTATCACTTCGTAATGGTTTTTATTATTCATTAATCTGAAAACGAAAGAAGTGCGCTGTAAGTATT
>DQ861899|Brazil|15/06/2003
-------------------------------------------CAGCAACTGAGTCTTTTTTATCACTTCGTAATGGTTTTTATTATTCATTAATCTGAAAACGAAA-------------------
>JX512859|Switzerland|15/06/2005
ACCAGCGCACTTCGGCAGCGGCAGCACCTCGGCAGCACCTCAGCAGCAACTGAGTCTTTTTTATCACTTCGTAATGGTTTTTATTATTCATTAATCTGAAAACGAAAGAAGTGCGCTGTAAGTATT
>DQ861895|Brazil|15/06/2004
-------------------------------------------CAGCAACTGAGTCTTTTTTATCACTTCGTAATGGTTTTTATTATTCATTAATCTGAAAACGAAA-------------------
>JQ181591|Viet_Nam|15/06/2011
ACCAGCGCACTTCGGCAGCGGCAGCACCTCGGCAGCACCTCAGCAGCAACTGAGTCTTTTTTATCACTTCGTAATGGTTTTTATTATTCATTAATCTGAAAACGAAAGAAGTGCGCTGTAAGTATT
>JQ181601|Viet_Nam|15/06/2011
ACCAGCGCACTTCGGCAGCGGCAGCACCTCGGCAGCACCTCAGCAGCAACTGAGTCTTTTTTATCACTTCGTAATGGTTTTTATTATTCATTAATCTGAAAACGAAAGAAGTGCGCTGTAAGTATT
>JQ181590|Viet_Nam|15/06/2011
ACCAGCGCACTTCGGCAGCGGCAGCACCTCGGCAGCACCTCAGCAGCAACTGAGTCTTTTTTATCACTTCGTAATGGTTTTTATTATTCATTAATCTGAAAACGAAAGAAGTGCGCTGTAAGTATT
>FJ905466|South_Korea|15/06/2005
ACCAGCGCACTTCGGCAGCGGCAGCACCTCGGCAGCACCTCAGCAGCAACTGAGTCTTTTTTATCACTTCGTAATGGTTTTTATTATTCATTAATCTGAAAACGAAAGAAGTGCGCTGTAAGTATT
>DQ861896|Brazil|15/06/2004
-------------------------------------------CAGCAACTGAGTCTTTTTTATCACTTCGTAATGGTTTTTATTATTCATTAATCTGAAAACGAAA-------------------
>HQ831540|Portugal|16/03/2010
ACCAGCGCACTTCGGCAGCGGCAGCACCTCGGCAGCACCTCAGCAGCAACTGAGTCTTTTTTATCACTTCGTAATGGTTTTTATTATTCATTAATCTGAAAACGAAAGAAGTGCGCTGTAAGTATT
>KF742546|China|28/03/2008
ACCAGCGCACTTCGGCAGCGGCAGCACCTCGGCAGCACCTCAGCAGCAACTGAGTCTTTTTTATCACTTCGTAATGGTTTTTATTATTCATTAATCTGAAAACGAAAGAAGTGCGCTGTAAGTATT
>AY536755|China|15/06/2004
ACCAGCGCACTTCGGCAGCGGCAGCACCTCGGCAGCACCTCAGCAGCAACTGAGTCTTTTTTATCACTTCGTAATGGTTTTTATTATTCATTAATCTGAAAACGAAAGAAGTGCGCTGTAAGTATT
>AY217743|China|15/06/2003
ACCAGCGCACTTCGGCAGCGGCAGCACCTCGGCAGCACCTCAGCAGCAACTGAGTCTTTTTTATCACTTCGTAATGGTTTTTATTATTCATTAATCTGAAAACGAAAGAAGTGCGCTGTAAGTATT
>AY188355|China|15/06/2005
ACCAGCGCACTTCGGCAGCGGCAGCACCTCGGCAGCACCTCAGCAGCAACTGAGTCTTTTTTATCACTTCGTAATGGTTTTTATTATTCATTAATCTGAAAACGAAAGAAGTGCGCTGTAAGTATT
>HQ591375|Croatia|15/06/2008
ACCAGCGCACTTCGGCAGCGGCAGCACCTCGGCAGCACCTCAGCAGCAACTGAGTCTTTTTTATCACTTCGTAATGGTTTTTATTATTCATTAATCTGAAAACGAAAGAAGTGCGCTGTAAGTATT
>FJ948167|China|15/12/2008
ACCAGCGCACTTCGGCAGCGGCAGCACCTCGGCAGCACCTCAGCAGCAACTGAGTCTTTTTTATCACTTCGTAATGGTTTTTATTATTCATTAATCTGAAAACGAAAGAAGTGCGCTGTAAGTATT
>HM003569|China|15/10/2009
ACCAGCGCACTTCGGCAGCGGCAGCACCTCGGCAGCACCTCAGCAGCAACTGAGTCTTTTTTATCACTTCGTAATGGTTTTTATTATTCATTAATCTGAAAACGAAAGAAGTGCGCTGTAAGTATT
>DQ861897|Brazil|15/06/2003
-------------------------------------------CAGCAACTGAGTCTTTTTTATCACTTCGTAATGGTTTTTATTATTCATTAATCTGAAAACGAAA-------------------
>DQ861902|Brazil|15/06/2004
-------------------------------------------CAGCAACTGAGTCTTTTTTATCACTTCGTAATGGTTTTTATTATTCATTAATCTGAAAACGAAA-------------------
>DQ861898|Brazil|15/06/2003
-------------------------------------------CAGCAACTGAGTCTTTTTTATCACTTCGTAATGGTTTTTATTATTCATTAATCTGAAAACGAAA-------------------
>DQ861900|Brazil|15/06/2002
-------------------------------------------CAGCAACTGAGTCTTTTTTATCACTTCGTAATGGTTTTTATTATTCATTAATCTGAAAACGAAA-------------------
>DQ861901|Brazil|15/06/2002
-------------------------------------------CAGCAACTGAGTCTTTTTTATCACTTCGTAATGGTTTTTATTATTCATTAATCTGAAAACGAAA-------------------
>KC835193|Brazil|15/06/2005
ACCAGCGCACTTCGGCAGCGGCAGCACCTCGGCAGCACCTCAGCAGCAACTGAGTCTTTTTTATCACTTCGTAATGGTTTTTATTATTCATTAATCTGAAAACGAAAGAAGTGCGCTGTAAGTATT
>KC835192|Brazil|15/06/2005
ACCAGCGCACTTCGGCAGCGGCAGCACCTCGGCAGCACCTCAGCAGCAACTGAGTCTTTTTTATCACTTCGTAATGGTTTTTATTATTCATTAATCTGAAAACGAAAGAAGTGCGCTGTAAGTATT
>AY321991|France|15/06/2004
ACCAGCGCACTTCGGCAGCGGCAGCACCTCGGCAGCACCTCGGCAGCAACTGAGTCTTTTTTATCACTTCGTAATGGTTTTTATTATTCATTAATCTGAAAACGAAAGAAGTGCGCTGTAAGTATT
>AY484415|Netherlands|15/06/2004
ACCAGCGCACTTCGGCAGCGGCAGCACCTCGGCAGCACCTCGGCAGCAACTGAGTCTTTTTTATCACTTCGTAATGGTTTTTATTATTCATTAATCTGAAAACGAAAGAAGTGCGCTGTAAGTATT
>FJ644561|China|15/06/2005
ACCAGCGCACTTCGGCAGCGGCAGCACCTCGGCAGCACCTCGGCAGCAACTGAGTCTTTTTTATCACTTCGTAATGGTTTTTATTATTCATTAATCTGAAAACGAAAGAAGTGCGCTGTAAGTATT
>AY321990|France|15/06/2004
ACCAGCGCACTTCGGCAGCGGCAGCACCTCGGCAGCACCTCGGCAGCAACTGAGTCTTTTTTATCACTTCGTAATGGTTTTTATTATTCATTAATCTGAAAACGAAAGAAGTGCGCTGTAAGTATT
>84a|Italy|06/05/2008
ACCAGCGCACTTCGGCAGCGGCAGCACCTCGGCAGCACCTCGGCAGCAACTGAGTCTTTTTTATCACTTCGTAATGGTTTTTATTATTCATTAATCTGAAAACGAAAGAAGTGCGCTGTAAGTATT
>6b|Italy|18/03/2008
ACCAGCGCACTTCGGCAGCGGCAGCACCTCGGCAGCACCTCGGCAGCAACTGAGTCTTTTTTATCACTTCGTAATGGTTTTTATTATTCATTAATCTGAAAACGAAAGAAGTGCGCTGTAAGTATT
>5b|Italy|10/03/2008
ACCAGCGCACTTCGGCAGCGGCAGCACCTCGGCAGCACCTCGGCAGCAACTGAGTCTTTTTTATCACTTCGTAATGGTTTTTATTATTCATTAATCTGAAAACGAAAGAAGTGCGCTGTAAGTATT
>HF542107|Brazil|04/07/2007
ACCAGCGCACTTCGGCAGCGGCAGCACCTCGGCAGCACCTCGGCAGCAACTGAGTCTTTTTTATCACTTCGTAATGGTTTTTATTATTCATTAATCTGAAAACGAAAGAAGTGCGCTGTAAGTATT
>KC261600|Brazil|15/06/2008
ACCAGCGCACTTCGGCAGCGGCAGCACCTCGGCAGCACCTCGGCAGCAACTGAGTCTTTTTTATCACTTCGTAATGGTTTTTATTATTCATTAATCTGAAAACGAAAGAAGTGCGCTGTAAGTATT
>KC835194|Brazil|15/06/2007
ACCAGCGCACTTCGGCAGCGGCAGCACCTCGGCAGCACCTCGGCAGCAACTGAGTCTTTTTTATCACTTCGTAATGGTTTTTATTATTCATTAATCTGAAAACGAAAGAAGTGCGCTGTAAGTATT
>KC261601|Brazil|15/06/2008
ACCAGCGCACTTCGGCAGCGGCAGCACCTCGGCAGCACCTCGGCAGCAACTGAGTCTTTTTTATCACTTCGTAATGGTTTTTATTATTCATTAATCTGAAAACGAAAGAAGTGCGCTGTAAGTATT
>KC835191|Brazil|15/06/2004
ACCAGCGCACTTCGGCAGCGGCAGCACCTCGGCAGCACCTCGGCAGCAACTGAGTCTTTTTTATCACTTCGTAATGGTTTTTATTATTCATTAATCTGAAAACGAAAGAAGTGCGCTGTAAGTATT
>KF374705|Brazil|27/06/2005
ACCAGCGCACTTCGGCAGCGGCAGCACCTCGGCAGCACCTCGGCAGCAACTGAGTCTTTTTTATCACTTCGTAATGGTTTTTATTATTCATTAATCTGAAAACGAAAGAAGTGCGCTGTAAGTATT
>HQ831538|Portugal|17/06/2009
ACCAGCGCACTTCGGCAGCGGCAGCACCTCGGCAGCACCTCAGCAGCAACTGAGTCTTTTTTATCACTTCGTAATGGTTTTTATTATTCATTAATCTGAAAACGAAAGAAGTGCGCTGTAAGTATT
>AY256457|Hungary|15/06/2003
ACCAGCGCACTTCGGCAGCGGCAGCACCTCGGCAGCACCTCAGCAGCAACTGAGTCTTTTTTATCACTTCGTAATGGTTTTTATTATTCATTAATCTGAAAACGAAAGAAGTGCGCTGTAAGTATT
>HQ591378|Croatia|15/06/2009
ACCAGCGCACTTCGGCAGCGGCAGCACCTCGGCAGCACCTCAGCAGCAACTGAGTCTTTTTTATCACTTCGTAATGGTTTTTATTATTCATTAATCTGAAAACGAAAGAAGTGCGCTGTAAGTATT
>HQ591370|Croatia|15/06/2008
ACCAGCGCACTTCGGCAGCGGCAGCACCTCGGCAGCACCTCAGCAGCAACTGAGTCTTTTTTATCACTTCGTAATGGTTTTTATTATTCATTAATCTGAAAAGGAAAGAAGTGCGCTGTAAGTATT
>EU545547|Slovakia|27/11/2006
ACCAGCGCACTTCGGCAGCGGCAGCACATCGGCAGCACCTCAGCAGCAACTGAGTCTTTTTTATCACTTCGTAATGGTTTTTATTATTCATTAATCTGAAAACGAAAGAAGTGCGCTGTAAGTATT
>HM009336|Slovakia|15/06/2005
ACCAGCGCACTTCGGCAGCGGCAGCACCTCGGCAGCACCTCAGCAGCAACTGAGTCTTTTTTATCACTTCGTAATGGTTTTTATTATTCATTAATCTGAAAACGAAAGAAGTGCGCTGTAAGTATT
>EU545546|Slovakia|15/03/2007
ACCAGCGCACTTCGGCAGCGGCAGCACCTCGGCAGCACCTCAGCAGCAACTGAGTCTTTTTTATCACTTCGTAATGGTTTTTATTATTCATTAATCTGAAAACGAAAGAAGTGCGCTGTAAGTATT
>EU545545|Slovakia|04/05/2006
ACCAGCGCACTTCGGCAGCGGCAGCACCTCGGCAGCACCTCAGCAGCAACTGAGTCTTTTTTATCACTTCGTAATGGTTTTTATTATTCATTAATCTGAAAACGAAAGAAGTGCGCTGTAAGTATT
>EU545543|Slovakia|14/03/2007
ACCAGCGCACTTCGGCAGCGGCAGCACCTCGGCAGCACCTCAGCAGCAACTGAGTCTTTTTTATCACTTCGTAATGGTTTTTATTATTCATTAATCTGAAAACGAAAGAAGTGCGCTGTAAGTATT
>EU545544|Slovakia|22/09/2006
ACCAGCGCACTTCGGCAGCGGCAGCACCTCGGCAGCACCTCAGCAGCAACTGAGTCTTTTTTATCACTTCGTAATGGTTTTTATTATTCATTAATCTGAAAACGAAAGAAGTGCGCTGTAAGTATT
>DQ233257|Romania|15/06/2003
ACCAGCGCACTTCGGCAGCGGCAGCACCTCGGCAGCACCTCAGCAGCAACTGAGTCTTTTTTATCACTTCGTAATGGTTTTTATTACTCATTAATCTGAAAACGAAAGAAGTGCGCTGTAAGTATT
>HQ591371|Croatia|15/06/2008
ACCAGCGCACTTCGGCAGCGGCAGCACCTCGGCAGCACCTCAGCAGCAACTGAGTCTTTTTTATCACTTCGTAATGGTTTTTATTATTCATTAATCTGAAAACGAAAGAAGTGCGCTGTAAGTATT
>HQ591372|Croatia|15/06/2007
ACCAGCGCACTTCGGCAGCGGCAGCACCTCGGCAGCACCTCAGCAGCAACTGAGTCTTTTTTATCACTTCGTAATGGTTTTTATTATTCATTAATCTGAAAACGAAAGAAGTGCGCTGTAAGTATT
>HQ591365|Croatia|15/06/2008
ACCAGCGCACTTCGGCAGCGGCAGCACCTCGGCAGCACCTCAGCAGCAACTGAGTCTTTTTTATCACTTCGTAATGGTTTTTATTATTCATTAATCTGAAAACGAAAGAAGTGCGCTGTAAGTATT
>HQ831529|Portugal|11/10/2005
ACCAGCGCACTTCGGCAGCGGCAGCACCTCGGCAGCACCTCAGCAGCAACTGAGTCTTTTTTATCACTTCGTAATGGTTTTTATTATTCATTAATCTGAAAACGAAAGAAGTGCGCTGTAAGTATT
>3014/4|Italy|28/12/2010
ACCAGCGCACTTCGGCAGCGGCAGCACCTCGGCAGCACCTCAGCAGCAACTGAGTCTTTCTTATCACTTCGTAATGGTTTTTATTATTCATTAATCTGAAAACGAAAGAAGTGCGCTGTAAGTATT
>AY321997|France|15/06/2004
ACCAGCGCACTTCGGCAGCGGCAGCACCTCGGCAGCACCTCAGCAGCAACTGAGTCTTTTTTATCACTTCGTAATGGTTTTTATTATTCATTAATCTGAAAACGAAAGAAGTGCGCTGTAAGTATT
>AY321998|France|15/06/2004
ACCAGCGCACTTCGGCAGCGGCAGCACCTCGGCAGCACCTCAGCAGCAACTGAGTCTTTTTTATCACTTCGTAATGGTTTTTATTATTCATTAATCTGAAAACGAAAGAAGTGCGCTGTAAGTATT
>AY874163|Hungary|15/06/2002
ACCAGCGCACTTCGGCAGCGGCAGCACCTCGGCAGCACCTCAGCAGCAACTGAGTCTTTTTTATCACTTCGTAATGGTTTTTATTATTCATTAATCTGAAAACGAAAGAAGTGCGCTGTAAGTATT
>AF538325|China|15/06/2003
ACCAGCGCACTTCGGCAGCGGCAGCACCTCGGCAGCACCTCAGCAGCAACTGAGTCTTTTTTATCACTTCGTAATGGTTTTTATTATTCATTAATCTGAAAACGAAAGAAGTGCGCTGTAAGTATT
>AY177626|China|15/06/2003
ACCAGCGCACTTCGGCAGCGGCAGCACCTCGGCAGCACCTCAGCAGCAACTGAGTCTTTTTTATCACTTCGTAATGGTTTTTATTATTCATTAATCTGAAAACGAAAGAAGTGCGCTGTAAGTATT
>DQ915583|Greece|15/06/2005
ACCAGCGCACTTCGGCAGCGGCAGCACCTCGGCAGCACCTCAGCAGCAACTGAGTCTTTTTTATCACTTCGTAATGGTTTTTATTATTCATTAATCTGAAAACGAAAGAAGTGCGCTGTAAGTATT
>144b|Italy|05/06/2009
ACCAGCGCACTTCGGCAGCGGCAGCACCTCGGCAGCACCTCAGCAGCAACTGAGTCTTTTTTATCACTTCGTAATGGTTTTTATTATTCATTAATCTGAAAACGAAAGAAGTGCGCTGTAAGTATT
>142b|Italy|05/06/2009
ACCAGCGCACTTCGGCAGCGGCAGCACCTCGGCAGCACCTCAGCAGCAACTGAGTCTTTTTTATCACTTCGTAATGGTTTTTATTATTCATTAATCTGAAAACGAAAGAAGTGCGCTGTAAGTATT
>HQ831525|Portugal|03/03/2007
ACCAGCGCACTTCGGCAGCGGCAGCACCTCGGCAGCACCTCAGCAGCAACTGAGTCTTTTTTATCACTTCGTAATGGTTTTTATTATTCATTAATCTGAAAACGAAAGAAGTGCGCTGTAAGTATT
>KJ128269|Lithuania|09/06/2009
ACCAGCGCACTTCGGCAGCGGCAGCACCTCGGCAGCACCTCAGCAGCAACTGAGTCTTTTTTATCACTTCGTAATGGTTTTTATTATTCATTAATCTGAAAACGAAAGAAGTGCGCTGTAAGTATT
>KJ128270|Lithuania|21/05/2009
ACCAGCGCACTTCGGCAGCGGCAGCACCTCGGCAGCACCTCAGCAGCAACTGAGTCTTTTTTATCACTTCGTAATGGTTTTTATTATTCATTAATCTGAAAACGAAAGAAGTGCGCTGTAAGTATT
>AY916791|China|15/06/2005
ACCAGCGCACTTCGGCAGCGGCAGCACCTCGGCGGCACTTCAGCAGCAACTGAGTCTTTTTTATCACTTCGTAATGGTTTTTATTATTCATTAATCTGAAAACGAAAGAAGTGCGCTGTAAGTATT
>EU283329|China|15/06/2007
ACCAGCGCACTTCGGCAGCGGCAGCACCTCGGCAGCACCTCAGCAGCAACTGAGTCTTTTTTATCACTTCGTAATGGTTTTTATTATTCATTAATCTGAAAACGAAAGAAGTGCGCTGTAAGTATT
>EF493842|China|28/02/2006
ACCAGCGCACTTCGGCAGCGGCAGCACCTCGGCAGCACCTCAGCAGCAACTGAGTCTTTTTTATCACTTCGTAATGGTTTTTATTATTCATTAATCTGAAAACGAAAGAAGTGCGCTGTAAGTATT
>EF421968|China|15/10/2006
ACCAGCGCACTTCGGCAGCGGCAGCACCTCGGCAGCACCTCAGCAGCAACTGAGTCTTTTTTATCACTTCGTAATGGTTTTTATTATTCATTAATCTGAAAACGAAAGAAGTGCGCTGTAAGTATT
>EF493841|China|25/02/2006
ACCAGCGCACTTCGGCAGCGGCAGCACCTCGGCAGCACCTCAGCAGCAACTGAGTCTTTTTTATCACTTCGTAATGGTTTTTATTATTCATTAATCTGAAAACGAAAGAAGTGCGCTGTAAGTATT
>EF493840|China|25/02/2006
ACCAGCGCACTTCGGCAGCGGCAGCACCTCGGCAGCACCTCAGCAGCAACTGAGTCTTTTTTATCACTTCGTAATGGTTTTTATTATTCATTAATCTGAAAACGAAAGAAGTGCGCTGTAAGTATT
>EF493839|China|15/05/2006
ACCAGCGCACTTCGGCAGCGGCAGCACCTCGGCAGCACCTCAGCAGCAACTGAGTCTTTTTTATCACTTCGTAATGGTTTTTATTATTCATTAATCTGAAAACGAAAGAAGTGCGCTGTAAGTATT
>EF493838|China|15/05/2006
ACCAGCGCACTTCGGCAGCGGCAGCACCTCGGCAGCACCTCAGCAGCAACTGAGTCTTTTTTATCACTTCGTAATGGTTTTTATTATTCATTAATCTGAAAACGAAAGAAGTGCGCTGTAAGTATT
>EU346945|China|15/05/2004
ACCAGCGCACTTCGGCTGCGGCAGCACCTCGGCAGCACCTCAGCAGCAACTGAGTCTTTTTTATCAGTTCGTAATGGTTTTTATTATTCATTAATCTGAAAACGAAAGAAGTGCGCTGTAAGTATT
>EU346945|China|12/05/2004
ACCAGCGCACTTCGGCTGCGGCAGCACCTCGGCAGCACCTCAGCAGCAACTGAGTCTTTTTTATCAGTTCGTAATGGTTTTTATTATTCATTAATCTGAAAACGAAAGAAGTGCGCTGTAAGTATT
>AY613854|China|15/06/2004
ACCAGCGCACTTCGGCAGCGGCAGCACCTCGGCAGCACCTCAGCAGCAACTGAGTCTTTTTTATCACTTCGTAATGGTTTTTATTATTCATTAATCTGAAAACGAAAGAAGTGCGCTGTAAGTATT
>KC835190|Brazil|15/06/2003
ACCAGCGCACTTCGGCAGCGGCAGCACCTCGGCAGCACCTCAGCAGCAACTGAGTCTTTTTTATCACTTCGTAATGGTTTTTATTATTCATTAATCTGAAAACGAAAGAAGTGCGCTGTAAGTATT
>HQ831535|Portugal|04/06/2007
ACCAGCGCACTTCGGCAGCGGCAGCACCTCGGCAGCACCTCAGCAGCAACTGAGTCTTTTTTATCACTTCGTAATGGTTTTTATTATTCATTAATCTGAAAACGAAAGAAGTGCGCTGTAAGTATT
>HQ831531|Portugal|20/12/2004
ACCAGCGCACTTCGGCAGCGGCAGCACCTCGGCAGCACCTCAGCAGCAACTGAGTCTTTTTTATCACTTCGTAATGGTTTTTATTATTCATTAATCTGAAAACGAAAGAAGTGCGCTGTAAGTATT
>DQ629116|USA|15/06/2005
ACCAGCGCACTTCGGCAGCGGCAGCACCTCGGCAGCACCTCAGCAGCAACTGAGTCTTTTTTATCACTTCGTAATGGTTTTTATTATTCATTAATCTGAAAACGAAAGAAGTGCGCTGTAAGTATT
>FJ218000|USA|15/02/2006
ACCAGCGCACTTCGGCAGCGGCAGCACCTCGGCAGCACCTCAGCAGCAACTGAGTCTTTTTTATCACTTCGTAATGGTTTTTATTATTCATTAATCTGAAAACGAAAGAAGTGCGCTGTAAGTATT
>DQ629117|USA|15/06/2005
ACCAGCGCACTTCGGCAGCGGCAGCACCTCGGCAGCACCTCAGCAGCAACTGAGTCTTTTTTATCATTTCGTAATGGTTTTTATTATTCATTAATCTGAAAACGAAAGAAGTGCGCTGTAAGTATT
>DQ629118|USA|15/06/2005
ACCAGCGCACTTCGGCAGCGGCAGCACCTCGGCAGCACCTCAGCAGCAACTGAGTCTTTTTTATCACTTCGTAATGGTTTTTATTATTCATTAATCTGAAAACGAAAGAAGTGCGCTGTAAGTATT
>DQ220729|Canada|15/06/2005
ACCAGCGCACTTCGGCAGCGGCAGCACCTCGGCAGCACTTCAGCAGCAACTGAGTCTTTTTTATCACTTCGTAATGGTTTTTATTATTCATTAATCTGAAAACGAAAGAAGTGCGCTGTAAGTATT
>DQ220736|Canada|15/06/2005
ACCAGCGCACTTCGGCAGCGGCAGCACCTCGGCAGCACTTCAGCAGCAACTGAGTCTTTTTTATCACTTCGTAATGGTTTTTATTATTCATTAATCTGAAAACGAAAGAAGTGCGCTGTAAGTATT
>DQ220731|Canada|15/06/2005
ACCAGCGCACTTCGGCAGCGGCAGCACCTCGGCAGCACTTCAGCAGCAACTGAGTCTTTTTTATCACTTCGTAATGGTTTTTATTATTCATTAATCTGAAAACGAAAGAAGTGCGCTGTAAGTATT
>DQ220730|Canada|15/06/2005
ACCAGCGCACTTCGGCAGCGGCAGCACCTCGGCAGCACTTCAGCAGCAACTGAGTCTTTTTTATCACTTCGTAATGGTTTTTATTATTCATTAATCTGAAAACGAAAGAAGTGCGCTGTAAGTATT
>DQ220739|Canada|15/06/2005
ACCAGCGCACTTCGGCAGCGGCAGCACCTCGGCAGCACTTCAGCAGCAACTGAGTCTTTTTTATCACTTCGTAATGGTTTTTATTATTCATTAATCTGAAAACGAAAGAAGTGCGCTGTAAGTATT
>DQ220734|Canada|15/06/2005
ACCAGCGCACTTCGGCAGCGGCAGCACCTCGGCAGCACTTCAGCAGCAACTGAGTCTTTTTTATCACTTCGTAATGGTTTTTATTATTCATTAATCTGAAAACGAAAGAAGTGCGCTGTAAGTATT
>DQ220728|Canada|15/06/2005
ACCAGCGCACTTCGGCAGCGGCAGCACCTCGGCAGCACTTCAGCAGCAACTGAGTCTTTTTTATCACTTCGTAATGGTTTTTATTATTCATTAATCTGAAAACGAAAGAAGTGCGCTGTAAGTATT
>DQ220727|Canada|15/06/2005
ACCAGCGCACTTCGGCAGCGGCAGCACCTCGGCAGCACTTCAGCAGCAACTGAGTCTTTTTTATCACTTCGTAATGGTTTTTATTATTCATTAATCTGAAAACGAAAGAAGTGCGCTGTAAGTATT
>DQ220733|Canada|15/06/2005
ACCAGCGCACTTCGGCAGCGGCAGCACCTCGGCAGCACTTCAGCAGCAACTGAGTCTTTTTTATCACTTCGTAATGGTTTTTATTATTCATTAATCTGAAAACGAAAGAAGTGCGCTGTAAGTATT
>DQ220735|Canada|15/06/2005
ACCAGCGCACTTCGGCAGCGGCAGCACCTCGGCAGCACTTCAGCAGCAACTGAGTCTTTTTTATCACTTCGTAATGGTTTTTATTATTCATTAATCTGAAAACGAAAGAAGTGCGCTGTAAGTATT
>FJ905460|South_Korea|15/06/2007
ACCAGCGCACTTCGGCAGCGGCAGCACCTCGGCAGCACCTCAGCAGCAACTGAGTCTTTTTTATCACTTCGTAATGGTTTTTATTATTCATTAATCTGAAAACGAAAGAAGTGCGCTGTAAGTATT
>DQ220732|Canada|15/06/2005
ACCAGCGCACTTCGGCAGCGGCAGCACCTCGGCAGCACCTCAGCAGCAACTGAGTCTTTTTTATCACTTCGTAATGGTTTTTATTATTCATTAATCTGAAAACGAAAGAAGTGCGCTGTAAGTATT
>JQ994268|Canada|15/06/2006
ACCAGCGCACTTCGGCAGCGGCAGCACCTCGGCAGCACCTCAGCAGCAACTGAGTCTTTTTTATCACTTCGTAATGGTTTTTATTATTCATTAATCTGAAAACGAAAGAAGTGCGCTGTAAGTATT
>JF317580|South_Korea|15/06/2009
ACCAGCGCACTTCGGCAGCGGCAGCTCCTCGGCAGCACCTCAGCAGCAACTGAGTCTTTTTTATCACTTCGTAATGGTTTTTATTATTCATTAATCTGAAAACGAAAGAAGTGCGCTGTAAGTATT
>FJ233906|Canada|15/05/2008
ACCAGCGCACTTCGGCAGCGGCAGCACCTCGGCAGCACCTCAGCAGCAATTGAGTCTTTTTTATCACTTCGTAATGGTTTTTATTATTCATTAATCTGAAAACGAAAGAAGTGCGCTGTAAGTATT
>HQ713495|USA|15/06/2005
ACCAGCGCACTTCGGCAGCGGCAGCACCTCGGCAGCACCTCAGCAGCAACTGAGTCTTTTTTATCACTTCGTAATGGTTTTTATTATTCATTAATCTGAAAACGAAAGAAGTGCGCTGTAAGTATC
>HQ148879|Cuba|15/06/2005
ACCAGCGCACTTCGGCAGCGGCAGCACCTCGGCAGCACCTCAGCAGCAACTGAGTCTTTTTTATCACTTCGTAATGGTTTTTATTATTCATTAATCTGAAAACGAAAGAAGTGCGCTGTAAGTATT
>JQ994270|Canada|15/06/2006
ACCAGCGCACTTCGGCAGCGGCAGCACCTCGGCAGCACCTCAGCAGCAACTGAGTCTTTTTTATCACTTCGTAATGGTTTTTATTATTCATTAATCTGAAAACGAAAGAAGTGCGCTGTAAGTATT
>EF394779|Canada|15/06/2005
ACCAGCGCACTTCGGCAGCGGCAGCACCTCGGCAGCACCTCAGCAGCAACTGAGTCTTTTTTATCACTTCGTAATGGTTTTTATTATTCATTAATCTGAAAACGAAAGAAGTGCGCTGTAAGTATT
>EF394778|Canada|15/06/2005
ACCAGCGCACTTCGGCAGCGGCAGCACCTCGGCAGCACCTCAGCAGCAACTGAGTCTTTTTTATCACTTCGTAATGGTTTTTATTATTCATTAATCTGAAAACGAAAGAAGTGCGCTGTAAGTATT
>JQ692110|USA|15/06/2006
ACCAGCGCACTTCGGCAGCGGCAGCACCTCGGCAGCACCTCAGCAGCAACTGAGTCTTTTTTATCACTTCGTAATGGTTTTTATTATTCATTAATCTGAAAACGAAAGAAGTGCGCTGTAAGTATT
>JF290418|Canada|15/03/2006
ACCAGCGCACTTCGGCAGCGGCAGCACCTCGGCAGCACCTCAGCAGCAACTGAGTCTTTTTTATCACTTCGTAATGGTTTTTATTATTCATTAATCTGAAAACGAAAGAAGTGCGCTGTAAGTATT
>FJ233905|Canada|15/05/2008
ACCAGCGCACTTCGGCAGCGGCAGCACCTCGGCAGCACCTCAGCAGCAACTGAGTCTTTTTTATCACTTCGTAATGGTTTTTATTATTCATTAATCTGAAAACGAAAGAAGTGCGCTGTAAGTATT
>GU799576|USA|15/06/2009
ACCAGCGCACTTCGGCAGCGGCAGCACCTCGGCAGCACCTCAGCAGCAACTGAGTCTTTTTTATCACTTCGTAATGGTTTTTATTATTCATTAAGCTGAAAACGAAAGAAGTGCGCTGTAAGTATT
>DQ629119|USA|15/06/2005
ACCAGCGCACTTCGGCAGCGGCAGCACCTCGGCAGCACCTCAGCAGCAACTGAGTCTTTTTTATCATTTCGTAATGGTTTTTATTATTCATTAATCTGAAAACGAAAGAAGTGCGCTGTAAGTATT
>JF317576|South_Korea|15/06/2009
ACCAGCGCACTTCGGCAGCGGCAGCACCTCGGCAGCACCTCAGCAGCAACTGAGTCTTTTTTATCACTTCGTAATGGTTTTTATTATTCATTAATCTGAAAACGAAAGAAGTGCGCTGTAAGTATT
>DQ629115|USA|15/06/2005
ACCAGCGCACTTCGGCAGCGGCAGCACCTCGGCAGCACCTCAGCAGCAACTGAGTCTTTTTTATCACTTCGTAATGGTTTTTATTATTCATTAATCTGAAAACGAAAGAAGTGCGCTGTAAGTATT
>JF317565|South_Korea|15/06/2009
ACCAGCGCACTTCGGCAGCGGCAGCACCTCGGCAGCACCTCAGCAGCAACTGAGTCTTTTTTATCACTTCGTAATGGTTTTTATTATTCATTAATCTGAAAACGAAAGAAGTGCGCTGTAAGTATT
>FJ233907|Canada|15/05/2007
ACCAGCGCACTTCGGCAGCGGCAGCACCTCGGCAGCACCTCAGCAGCAACTGAGTCTTTTTTATCACTTCGTAATGGTTTTTATTATTCATTACTCTGAAAACGAAAGAAGTGCGCTGTAAGTATT
>EF394777|Canada|15/06/2005
ACCAGCGCACTTCGGCAGCGGCAGCACCTCGGCAGCACCTCAGCAGCAACTGAGTCTTTTTTATCACTTCGTAATGGTTTTTATTATTCATTAATCTGAAAACGAAAGAAGTGCGCTGTAAGTATT
>FJ905459|South_Korea|15/06/2007
ACCAGCGCACTTCGGTAGCGGCAGCACCTCGGCAGCACCTCAGCAGCAACTGAGTCTTTTTTATCACTTCGTAATGGTTTTTATTATTCATTAATCTGAAAACGAAAGAAGTGCGCTGTAAGTATT
>DQ910866|China|23/03/2006
ACCAGCGCACTTCGGCAGCGGCAGCACCTCGGCAGCACCTCAGCAGCAACTGAGTCTTTTTTATCACTTCGTAATGGTTTTTATTATTCATTAATCTGAAAACGAAAGAAGTGCGCTGTAAGTATT
>KJ128272|Lithuania|30/01/2009
ACCAGCGCACTTCGGCAGCGGCAGCACCTCGGCAGCACCTCAGCAGCAACTGAGTCTTTTTTATCACTTCGTAATGGTTTTTATTATTCATTAATCTGAAAACGAAAGAAGTGCGCTGTAAGTATT
>KJ128273|Lithuania|21/05/2009
ACCAGCGCACTTCGGCAGCGGCAGCACCTCGGCAGCACCTCAGCAGCAACTGAGTCTTTTTTATCACTTCGTAATGGTTTTTATTATTCATTAATCTGAAAACGAAAGAAGTGCGCTGTAAGTATT
>AY321984|France|15/06/2004
ACCAGCGCACTTCGGCAGCGGCAGCACCTCGGCAGCACCTCAGCAGCAACTGAGTCTTTTTTATCACTTCGTAATGGTTTTTATTATTCATTAATCTGAAAACGAAAGAAGTGCGCTGTAAGTATT
>AY321985|France|15/06/2004
ACCAGCGCACTTCGGCAGCGGCAGCACCTCGGCAGCACCTCAGCAGCAACTGAGTCTTTTTTATCACTTCGTAATGGTTTTTATTATTCATTAATCTGAAAACGAAAGAAGTGCGCTGTAAGTATT
>AY321986|France|15/06/2004
ACCAGCGCACTTCGGCAGCGGCAGCACCTCGGCAGCACCTCAGCAGCAACTGAGTCTTTTTTATCACTTCGTAATGGTTTTTATTATTCATTAATCTGAAAACGAAAGAAGTGCGCTGTAAGTATT
>EU545550|Slovakia|14/03/2006
ACCAGCGCACTTCGGCAGCGGCAGCACCTCGGCAGCACCTCAGCAGCAACTGAGTCTTTTTTATCACTTCGTAATGGTTTTTATTATTCATTAATCTGAAAACGAAAGAAGTGCGCTGTAAGTATT
>FJ905461|South_Korea|15/06/2005
ACCAGCGCACTTCGGCAGCGGCAGCACCTCGGCAGCACCTCAGCAGCAACTGAGTCTTTTTTATCACTTCGTAATGGTTTTTATTATTCATTAATCTGAAAACGAAAGAAGTGCGCTGTAAGTATT
>EF565357|Denmark|15/06/2003
ACCAGCGCACTTCGGCAGCGGCAGCACCTCGGCAGCACCTCAGCAGCAACTGAGTCTTTTTTATCACTTCGTAATGGTTTTTATTATTCATTAATCTGAAAACGAAAGAAGTGCGCTGTAAGTATT
>AF201311|France|15/06/2000
ACCAGCGCACTTCGGCAGCGGCAGCACCTCGGCAGCACCTCAGCAGCAACTGAGTCTTTTTTATCACTTCGTAATGGTTTTTATTATTCATTAATCTGAAAACGAAAGAAGTGCGCTGTAAGTATT
>DQ915587|Greece|15/06/2003
ACCAGCACACTTCGGCAGCGGCAGCACCTCGGCAGCACCTCAGCAGCAACTGAGTCTTTTTTATCACTTCGTAATGGTTTTTATTATTCATTAATCTGAAAACGAAAGAAGGGCACTGTAAGTATT
>DQ915586|Greece|15/06/2002
ACCAGCACACTTCGGCAGCGGCAGCACCTCGGCAGCACCTCAGCAGCAACTGAGTCTTTTTTATCACTTCGTAATGGTTTTTATTATTCATTAATCTGAAAACGAAAGAAGGGCACTGTAAGTATT
>KJ920205|Germany|15/06/2011
ACCAGCGCACTTCGGCAGCGGCAGCACCTCGGCAGCACCTCAGCAGCAACTGAGTCTTTTTTATCACTTCGTAATGGTTTTTATTATTCATTAATCTGAAAACGAAAGAAGTGCGCTGTAAGTATT
>FJ905462|South_Korea|15/06/2005
ACCAGCGCACTTCGGCAGCGGCAGCATCTCGGCAGCACCTCAGCAGCAACTGAGTCTTTTTTATCACTTCGTAATGGTTTTTATTATTCATTAATCTGAAAACGAAAGAAGTGCGCTGTAAGTATT
>EU909688|Belgium|15/06/2008
ACCAGCGCACTTCGGCAGCGGCAGCACCTCGGCAGCACCTCAGCAGCAACTGAGTCTTTTTTATCACTTCGTAATGGTTTTTATTATTCATTAATCTGAAAACGAAAGAAGTGCGCTGTAAGTATT
>AY484412|Netherlands|15/06/2004
ACCAGCGCACTTCGGCAGCGGCAGCACCTCGGCAGCACCTCAGCAGCAACTGAGTCTTTTTTATCACTTCGTAATGGTTTTTATTATTCATTAATCTGAAAACGAAAGAAGTGCGCTGTAAGTATT
>AY321989|France|15/06/2004
ACCAGCGCACTTCGGCAGCGGCAGCACCTCGGCAGCACCTCAGCAGCAACTGAGTCTTTTTTATCACTTCGTAATGGTTTTTATTATTCATTAATCTGAAAACGAAAGAAGTGCGCTGTAAGTATT
>AY321988|France|15/06/2004
ACCAGCGCACTTCGGCAGCGGCAGCACCTCGGCAGCACCTCAGCAGCAACTGAGTCTTTTTTATCACTTCGTAATGGTTTTTATTATTCATTAATCTGAAAACGAAAGAAGTGCGCTGTAAGTATT
>AY256460|Hungary|15/06/2003
ACCAGCGCACTTCGGCAGCGGCAGCACCTCGGCAGCACCTCAGCAGCAACTGAGTCTTTTTTATCACTTCGTAATGGTTTTTATTATTCATTAATCTGAAAACGAAAGAAGTGCGCTGTAAGTATT
>HQ378161|Serbia|19/11/2009
ACCAGCGCACTTCGGCAGCGGCAGCACCTCGGCAGCACCTCAGCAGCAACTGAGTCTTTTTTATCACTTCGTAATGGTTTTTATTATTCATTAATCTGAAAACGAAAGAAGTGCGCTGTAAGTATT
>AF201897|Netherlands|15/06/2000
ACCAGCGCACTTCGGCAGCGGCAGCACCTCGGCAGCACCTCAGCAGCAACTGAGTCTTTTTTATCACTTCGTAATGGTTTTTATTATTCATTAATCTGAAAACGAAAGAAGTGCGCTGTAAGTATT
>AY484411|Netherlands|15/06/2004
ACCAGCGCACTTCGGCAGCGGCAGCACCTCGGCAGCACCTCAGCAGCAACTGAGTCTTTTTTATCACTTCGTAATGGTTTTTATTATTCATTAATCTGAAAACGAAAGAAGTGCGCTGTAAGTATT
>AY484413|Netherlands|15/06/2004
ACCAGCGCACTTCGGCAGCGGCAGCACCTCGGCAGCACCTCAGCAGCAACTGAGTCTTTTTTATCACTTCGTAATGGTTTTTATTATTCATTAATCTGAAAACGAAAGAAGTGCGCTGTAAGTATT
>HM038016|China|17/03/2005
ACCAGCGCACTTCGGCAGCGGCAGCACCTCGGCAGCACCTCAGCAGCAACTGAGTCTTTTTTATCACTTCGTAATGGTTTTTATTATTCATTAATCTGAAAACGAAAGAAGTGCGCTGTAAGTATT
>HM776444|China|15/05/2009
ACCAGCGCACTTCGGCAGCGGCAGCACCTCGGCAGCACCTCAGCAGCAACTGAGTCTTTTTTATCACTTCGTAATGGTTTTTATTATTCATTAATCTGAAAACGAAAGAAGTGCGCTGTAAGTATT
>AY484408|Netherlands|15/06/2004
ACCAGCGCACTTCGGCAGCGGCAGCACCTCGGCAGCACCTCAGCAGCAACTGAGTCTTTTTTATCACTTCGTAATGGTTTTTATTATTCATTAATCTGAAAACGAAAGAAGTGCGCTGTAAGTATT
>HQ378159|Serbia|12/08/2009
ACCAGCGCACTTCGGCAGCGGCAGCACCTCGGCAGCACCTCAGCAGCAACTGAGTCTTTTTTATCACTTCGTAATGGTTTTTATTATTCATTAATCTGAAAACGAAAGAAGTGCGCTGTAAGTATT
>DQ220737|Canada|15/06/2005
ACCAGCGCACTTCGGCAGCGGCAGCACCTCGGCAGCACCTCAGCAGCAACTGAGTCTTTTTTATCACTTCGTAATGGTTTTTATTATTCATTAATCTGAAAACGAAAGAAGTGCGCTGTAAGTATT
>DQ220738|Canada|15/06/2005
ACCCGCGCACTTCGGCAGGGGCAGCACCTCGGCAGCACTTCAGCAGCAACTGAGTCTTTTTTATCACTTCGTAATGGTTTTTATTATTCATTAATCTGAAAACGAAAGAAGTGCGCTGTAAGTATT
>FJ716703|China|15/04/2008
ACCAGCGCACTTCGGCAGGCGCAGCACCTCGGCAGCACCTCAGCAGCAACTGAGTCTTTTTTATCACTGCGTAATGGTTTTTATTATTCATTGATCTGAAAACGAAAGAAGTGCGCTGTAAGTATT
>AY579893|China|15/06/2004
ACCAGCGCACTTCGGCAGCGGCAGCACCTCGGCAGCACCTCAGCAGCAACTGAGTCTTTTTTATCACTTCGTAATGGTTTTTATTATTCATTAATCTGAAAACGAAAGAAGTGCGCTGTAAGTATT
>GU247992|China|15/12/2005
ACCAGCGCACTTCGGCAGCGGCAGCACCTCGGCAGCACCTCAGCAGCAACTGAGTCTTTTTTATCACTTCGTAATGGTTTTTATTATTCATTAATCTGAAAACGAAAGAAGTGCGCTGTAAGTATT
>HM776446|China|15/04/2008
ACCAGCGCACTTCGGCAGCGGCAGCACCTCGGCAGCACCTCAGCAGCAACTGAGTCTTTTTTATCACTTCGTAATGGTTTTTATTATTCATTAATCTGAAAACGAAAGAAGTGCGCTGTAAGTATT
>AY651850|China|15/06/2004
ACCAGCGCACTTCGGCAGCGGCAGCACCTCGGCAGCACCTCAGCAGCAACTGAGTCTTTTTTATCACTTCGTAATGGTTTTTATTATTCATTAATCTGAAAACGAAAGAAGTGCGCTGTAAGTATT
>FJ644559|China|15/06/2005
ACCAGCGCACTTCGGCAGCGGCAGCACCTCGGCAGCACCTCAGCAGCAACTGAGTCTATTTTATCACTTCGTAATGGTTTTTATTATTCATTAATCTGAAAACGAAAGAAGTGCGCTGTAAGTATT
>FJ644923|China|15/06/2006
ACCAGCGCACTTCGGCAGCGGCAGCACCTCGGCAGCACCTCAGCAGCAACTGAGTCTTTTTTATCACTTCGTAATGGTTTTTATTATTCATTATTCTGAAAACGAAAGAAGTGCGCTGTAAGTATT
>AY604430|China|15/06/2004
ACCAGCGCACTTCGGCAGCGGCAGCACCTCGGCAGCACCTCAGCAGCAACTGAGTCTTTTTTATCACTTCGTAATGGTTTTTATTATTCATTAATCTGAAAACGAAAGAAGTGCGCTGTAAGTATT
>AY321987|France|15/06/2004
ACCAGCGCACTTCGGCAGCGGCAGCACCTCGGCAGCACCTCAGCAGCAACTGAGTCTTTGTTATCACTTCGTAATGGTTTTTATTATTCATTAATCTGAAAACGAAAGAAGTGCGCTGTAAGTATT
>GQ174519|China|17/10/2008
ACCAGCGCACTTCGGCAGCGGCAGCACCTCGGCAGCACCTCAGCAGCAACTGAGTCTTTTATATCACTTCGTAATGGTTTTTATTATTCATTAATCTGAAAACGAAAGAAGTGCGCTGTAAGTATT
>AY686764|China|15/06/2004
ACCAGCGCACTTCGGCAGCGGCAGCACCTCGGCAGCACCTCAGCAGCAACTGAGTCTTTTTTATCACTTCGTAATGGTTTTTATTATTCATTAATCTGAAAACGAAAGAAGTGCGCTGTAAGTATT
>AY732494|China|15/06/2004
ACCAGCGCACTTCGGCAGCGGCAGCACCTCGGCAGCACCTCAGCAGCAACTGAGTCTTTTTTATCACTTCGTAATGGTTTTTATTATTCATTAATCTGAAAACGAAAGAAGTGCGCTGTAAGTATT
>JF317588|South_Korea|15/06/2010
ACCAGCGCACTTCGGCAGCGGCAGCACCTCGGCAGCACCTCAGCAGCAACTGAGTCTTTTTTATCACTTCGTAATGGTTTTTATTATTCATTAATCTGAAAACGAAAGAAGTGCGCTGTAAGTATT
>FJ644919|China|15/06/2002
ACCAGCGCACTTCGGCAGCGGCAGCACCTCGGCAGCACCTCAGCAGCAACTGAGTCTTTTTTATCACTTCGTAATGGTTTTTATTATTCATTAATCTGAAAACGAAAGAAGTGCGCTGTAAGTATT
>HM038023|China|25/08/2007
ACCAGCGCACTTCGGCAGCGGCAGCACTTCGGCAGCACCTCAGCAGCAACTGAGTCTTTTTTATCACTTCGTAATGGTTTTTATTATTCATTAATCTGAAAACGAAAGAAGTGCGCTGTAAGTATT
>AY484416|Netherlands|15/06/2004
ACCAGCGCACTTCGGCAGCGGCAGCACCTCGGCAGCACCTCAGCAGCAACTGAGTCTTTTTTATCACTTCGTAATGGTTTTTATTATTCATTAATCTGAAAACGAAAGAAGTGCGCTGTAAGTATT
>AY321996|France|15/06/2004
ACCAGCGCACTTCGGCAGCGGCAGCACCTCGGCAGCACCTCAGCAGCAACTGAGTCTTTTTTATCACTTCGTAATGGTTTTTATTATTCATTAATCTGAAAACGAAAGAAGTGCGCTGTAAGTATT
>AY321995|France|15/06/2004
ACCAGCGCACTTCGGCAGCGGCAGCACCTCGGCAGCACCTCAGCAGCAACTGAGTCTTTTTTATCACTTCGTAATGGTTTTTATTATTCATTAATCTGAAAACGAAAGAAGTGCGCTGTAAGTATT
>HM038026|China|25/06/2007
ACCAGCGCACTTCGGCAGCGGCAGCACCTCGGCAGCACCTCAGCAGCAACTGAGTCTTTTTTATCACTTCGTAATGGTTTTTATTATTCATTAATCTGAAAACGAAAGAAGTGCGCTGTAAGTATT
>HM038024|China|09/06/2005
ACCAGCGCACTTCGGCAGCGGCAGCACCTCGGCAGCACCTCAGCAGCAACTGAGTCTTTTTTATCACTTCGTAATGGTTTTTATTATTCATTAATCTGAAAACGAAAGAAGTGCGCTGTAAGTATT
>AY682990|China|15/06/2004
ACCAGCGCACTTCGGCAGCGGCAGCACCTCGGCAGCACCTCAGCAGCAACTGAGTCTTTTTTATCACTTCGTAATGGTTTTTATTATTCATTAATCTGAAAACGAAAGAAGTGCGCTGTAAGTATT
>HQ591380|Croatia|15/06/2009
ACCAGCGCACTTCGGCAGCGGCAGCACCTCGGCAGCACCTCAGCAGCAACTGAGTCTTTTTTATCACTTCGTAATGGTTTTTATTATTCATTAATCTGAAAACGAAAGAAGTGCGCTGTAAGTATT
>EU545548|Slovakia|13/06/2006
ACCAGCGCACTTCGGCAGCGGCAGCACCTCGGCAGCACCTCAGCAGCAACTGAGTCTTTTTTATCACTTCGTAATGGTTTTTATTATTCATTAATCTGAAAACGAAAGAAGTGCGCTGTAAGTATT
>JF317585|South_Korea|15/06/2010
ACCAGCGCACTTCGGCAGCGGCAGCACCTCGGCAGCACCTCAGCAGCAACTGAGTCTTTTTTATCACTTCGTAATGGCTTTTATTATTCATTAATCTGAAAACGAAAGAAGTGCGCTGTAAGTATT
>AY321994|France|15/06/2004
ACCAGCGCACTTCGGCAGCGGCAGCACCTCGGCAGCACCTCAGCAGCAACTGAGTCTTTTTTATCACTTCGTAATGGTTTTTATTATTCATTAATCTGAAAACGAAAGAAGTGCGCTGTAAGTATT
>HM038020|China|23/07/2004
ACCAGCGCACTTCGGCAGCGGCAGCACCTCGGCAGCACCTCAGCAGCAACTGAGTCTTTTTTATCACTTCGTAATGGTTTTTATTATTCATTAATCTGAAAACGAAAGAAGTGCGCTGTAAGTATT
>AY321999|France|15/06/2004
ACCAGCGCACTTCGGCAGCGGCAGCACCTCGGCAGCACCTCAGCAGCAACTGAGTCTTTTTTATCACTTCGTAATGGTTTTTATTATTCATTAATCTGAAAACGAAAGAAGTGCGCTGTAAGTATT
>HM038021|China|07/07/2006
ACCAGCGCACTTCGGCAGCGGCAGCACCTCGGCAGCACCTCAGCAGCAACTGAGTCTTTTTTATCACTTCGTAATGGTTTTTATTATTCATTAATCTGAAAACGAAAGAAGTGCGCTGTAAGTATT
>AY322001|France|15/06/2004
ACCAGCGCACTTCGGCAGCGGCAGCACCTCGGCAGCACCTCAGCAGCAACTGAGTCTTTTTTATCACTTCGTAATGGTTTTTATTATTCATTAATCTGAAAACGAAAGAAGTGCGCTGTAAGTATT
>HM038018|China|01/03/2005
ACCAGCGCACTTCGGCAGCGGCAGCACCTCGGCAGCACCTCAGCAGCAACTGAGTCTTTTTTATCACTTCGTAATGGTTTTTATTATTCATTAATCTGAAAACGAAAGAAGTGCGCTGTAAGTATT
>AY321992|France|15/06/2004
ACCAGCGCACTTCGGCAGCGGCAGCACCTCGGCAGCACCTCAGCAGCAACTGAGTCTTTTTTATCACTTCGTAATGGTTTTTATTATTCATTAATCTGAAAACGAAAGAAGTGCGCTGTAAGTATT
>FJ644563|China|15/06/2005
ACCAGCGCACTTCGGCAGCGGCAGCACCTCGGCAGCACCTCAGCAGCAACTGAGTCTTTTTTATCACTTCGTAATGGTTTTTATTATTCATTAATCTGAAAACGAAAGAAGTGCGCTGTAAGTATT
>FJ644562|China|15/06/2005
ACCAGCGCACTTCGGCAGCGGCAGCACCTCGGCAGCACCTCAGCAGCAACTGAGTCTTTTTTATCACTTCGGAATGGTTTTTATTATTCATTAATCTGAAAACGAAAGAAGTGCGCTGTAAGTATT
>JX512860|Switzerland|15/06/2005
ACCAGCGCACTTCGGCAGCGGCAGCACCTCGGCAGCACCTTAGCAGCAACTGAGTCTTTTTTATCACTTCGTAATGGTTTTTATTATTCATTAATCTGAAAACGAAAGAAGTGCGCTGTAAGTATT
>AY322000|France|15/06/2004
ACCAGCGCACTTCGGCAGCGGCAGCACCTCGGCAGCACCTCAGCAGCAACTGAGTCTTTTTTATCACTTCGTAATGGTTTTTATTATTCATTAATCTGAAAACGAAAGAAGTGCGCTGTAAGTATT
>EU545549|Slovakia|22/03/2006
ACCAGCGCACTTCGGCAGCGGCAGCACCTCGGCAGCACCTCAGCAGCAACTGAGTCTTTTTTATCACTTCGTAATGGTTTTTATTATTCATTAATCTGAAAACGAAAGAAGTGCGCTGTAAGTATT
>GU325766|China|15/06/2009
ACCAGCGCACTTCGGCAGCGGCAGCACCTCGGCAGCACCTCAGCAGCAACTGAGTCTTTTTTATCACTTCGTAATGGTTTTTATTATTCATTAATCTGAAAACGAAAGAAGTGCGCTGTAAGTATT
>HM776445|China|15/04/2008
ACCAGCGCACTTCGGCAGCGGCAGCACCTCGGCAGCACCTCAGCAGCAACTGAGTCTTTTTTATCACTTCGTAATGGTTTTTATTATTCATTAATCTGAAAACGAAAGAAGTGCGCTGTAAGTATT
>AY641542|China|15/06/2004
ACCAGCGCACTTCGGCAGCGGCAGCACCTCGGCAGCACCTCAGCAGCAACTGAGTCTTTTTTATCACTTCGTAATGGTTTTTATTATTCATTAATCTGAAAACGAAAGAAGTGCGCTGTAAGTATT
>FJ644925|China|15/06/2006
ACCAGCGCACTTCGGCAGCGGCAGCACCTCGGCAGCACCTCAGCAGCAACTGAGTCTTTTTTATCACTTCGTAATGGTTTTTATTATTCATTAATCTGAAAACGAAAGAAGTGCGCTGTAAGTATT
>AY691679|China|15/06/2004
ACCAGCGCACTTCGGCAGCGGCAGCACCTCGGCAGCACCTCAGCAGCAACTGAGTCTTTTTTATCACTTCGTAATGGTTTTTATTATTCATTAATCTGAAAACGAAAGAAGTGCGCTGTAAGTATT
>AM086384|China|15/06/2004
ACCAGCGCACTTCGGCAGCGGCAGCACCTCGGCAGCACCTCAGCAGCAACTGAGTCTTTTTTATCACTTCGTAATGGTTTTTATTATTCATTAATCTGAAAACGAAAGAAGTGCGCTGTAAGTATT
>AY536756|China|15/06/2004
ACCAGCGCACTTCGGCAGCGGCAGCACCTCGGCAGCACCTCAGCAGCAACTGAGTCTTTTTTATCACTTCGTAATGGTTTTTATTATTCATTAATCTGAAAACGAAAGAAGTGCGCTGTAAGTATT
>KF732649|China|10/08/2012
ACCAGCGCACTTCGGCAGCGGCAGCACCTCGGCAGCACCTCAGCAGCAACTGAGTCTTTTTTATCACTTCGTAATGGTTTTTATTATTCATTAATCTGAAAACGAAAGAAGTGCGCTGTAAGTATT
>EU555439|China|21/02/2008
ACCAGCGCACTTCGGCAGCGGCAGCACCTCGGCAGCACCTCAGCAGCAACTGAGTCTTTTTTATCACTTCGTAATGGTTTTTATTATTCATTAATCTGAAAACGAAAGAAGTGCGCTGTAAGTATT
>EU545551|Slovakia|10/08/2006
ACCAGCGCACTTCGGCAGCGGCAGCACCTCGGCAGCACCTCAGCAGCAACTGAGTCTTTTTTATCACTTCGTAATGGTTTTTATTATTCATTAATCTGAAAACGAAAGAAGTGCGCTGTAAGTATT
>HM003570|China|15/09/2009
ACCAGCGCACTTCGGCAGCGGCAGCACCTCGGCAGCACCTCAGCAGCAACTGAGTCTTTTTTATCACTTCGTAATGGTTTTTATTATTCATTAATCTGAAAACGAAAGAAGTGCGCTGTAAGTATT
>FJ905463|South_Korea|15/06/2007
ACCAGCGCACTTCGGCAGCGGCAGCACCTCGGCAGCACCTCAGCAGCAACTGAGTCTTTTTTATCACTTCGTAATGGTTTTTATTATTCATTAATCTGAAAACGAAAGAAGTGCGCTGTAAGTATT
>JF317570|South_Korea|15/06/2009
ACCAGCGCACTTCGGCAGCGGCAGCACCTCGGCAGCACCTCAGCAGCAACTGAGTCTTTTTTATCACTTCGTAATGGTTTTTATTATTCATTAATCTGAAAACGAAAGAAGTGCGCTGTAAGTATT
>JF317569|South_Korea|15/06/2009
ACCAGCGCACTTCGGCAGCGGCAGCACCTCGGCAGCACCTCAGCAGCAACTGAGTCTTTTTTATCACTTCGTAATGGTTTTTATTATTCATTAATCTGAAAACGAAAGAAGTGCGCTGTAAGTATT
>JF317572|South_Korea|15/06/2009
ACCAGCGCACTTCGGCAGCGGCAGCACCTCGGCAGCACCTCAGCAGCAACTGAGTCTTTTTTATCACTTCGTAATGGTTTTTATTATTCATTAATCTGAAAACGAAAGAAGTGCGCTGTAAGTATT
>FJ644558|China|15/06/2005
ACTAGCGCACTTCGGCAGCGGCAGCACCTCGGCAGCACCTCAGCAGCAACTGAGTCTTTTTTATCACTTCGTAATGGTTTTTATTATTCATTAATCTGAAAACGAAAGAAGTGCGCTGTAAGTATT
>AY181945|China|15/06/2003
ACCAGCGCACTTCGGCAGCGGCAGCACCTCGGCAGCACCTCAGCAGCAACTGAGTCTTTTTTATCACTTCGTAATGGTTTTTATTATTCATTAATCTGAAAACGAAAGAAGTGCGCTGTAAGTATT
>EF421973|China|15/11/2006
ACCAGCGCACTTCGGCAGCGGCAGCACCTCGGCAGCACCTCAGCAGCAACTGAGTCTTTTTTATCACTTCGTAATGGTTTTTATTATTCATTAATCTGAAAACGAAAGAAGTGCGCTGTAAGTATT
>AY288134|China|15/06/2003
ACCAGCGCACTTCGGCAGCGGCAGCACCTCGGCAGCACCTCAGCAGCAACTGAGTCTTTTCTATCACTTCGTAATGGTTTTTATTATTCATTAATCTGAAAACGAAAGAAGTGCGCTGTAAGTATT
>AY682993|China|15/06/2004
ACCAGCGCACTTCGGCAGCGGCAGCACCTCGGCAGCACCTCAGCAGCAACTGAGTCTTTTTTATCACTTCGTAATGGTTTTTATTATTCATTAATCTGAAAACGAAAGAAGTGCGCTGTAAGTATT
>AY596823|China|15/06/2004
ACCAGTGCACTTCGGCAGCGGCAGCACCTCGGCAGCACCTCAGCAGCAACTGAGTCTTTTTTATCACTTCGTAATGGTTTTTATTATTCATTAATCTGAAAACGAAAGAAGTGCGCTGTAAGTATT
>EU136712|Denmark|15/06/2003
ACCAGCGCACTTCGGCAGCGGCAGCACCTCGGCAGCACCTCAGCAGCAACTGAGTCTTTTTTATCACTTCGTAATGGTTTTTATTATTCATTAATCTGAAAACGAAAGAAGTGCGCTGTAAGTATT
>EU136720|Denmark|15/06/2002
ACCAGCGCACTTCGGCAGCGGCAGCACCTCGGCAGCACCTCAGCAGCAACTGAGTCTTTTTTATCACTTCGTAATGGTTTTTATTATTCATTAATCTGAAAACGAAAGAAGTGCGCTGTAAGTATT
>HM776451|China|15/03/2009
ACCAGCGCACTTCGGCAGCGGCAGCACCTCGGCAGCACCTCAGCAGCAACTGAGTCTTTTTTATCACTTCGTAATGGTTTTTATTATTCATTAATCTGAAAACGAAAGAAGTGCGCTGTAAGTATT
>EF565345|Denmark|15/06/2003
ACCAGCGCACTTCGGCAGCGGCAGCACCTCGGCAGCACCTCAGCAGCAACTGAGTCTTTTTTATCACTTCGTAATGGTTTTTATTATTCATTAATCTGAAAACGAAAGAAGTGCGCTGTAAGTATT
>EF421969|China|15/10/2006
ACCAGCGCACTTCGGCAGCGGCAGCACCTCGGCAGCACCTCAGCAGCAACTGAGTCTTTTTTATCACTTCGTAATGGTTTTTATTATTCATTAATCTGAAAACGAAAGAAGTGCGCTGTAAGTATT
>EU136718|Denmark|15/06/2002
ACCAGCGCACTTCGGCAGCGGCAGCACCTCGGCAGCACCTCAGCAGCAACTGAGTCTTTTTTATCACTTCGTAATGGTTTTTATTATTCATTAATCTGAAAACGAAAGAAGTGCGCTGTAAGTATT
>AY849938|China|15/06/2005
ACCAGCGCACTTCGGCAGCGGCAGCACCTCGGCAGCACCTCAGCAGCAACTGAGTCTTTTTTATCACTTCGTAATGGTTTTTATTATTCATTAATCTGAAAACGAAAGAAGTGCGCTGTAAGTATT
>EU136713|Denmark|15/06/2003
ACCAGCGCACTTCGGCAGCGGCAGCACCTCGGCAGCACCTCAGCAGCAACTGAGTCTTTTTTATCACTTCGTAATGGTTTTTATTATTCATTAATCTGAAAACGAAAGAAGTGCGCTGTAAGTATT
>AY686762|China|15/06/2004
ACCAGCGCACTTCGGCAGCGGCAGCACCTCGGCAGCACCTCAGCAGCAACTGAGTCTTTTTTATCACTTCGTAATGGTTTTTATTATTCATTAATCTGAAAACGAAAGAAGTGTGCTGTAAGTATT
>EF565347|Denmark|15/06/2003
ACCAGCGCACTTCGGCAGCGGCAGCACCTCGGCAGCACCTCAGCAGCAACTGAGTCTTTTTTATCACTTCGTAATGGTTTTTATTATTCATTAATCTGAAAACGAAAGAAGTGCGCTGTAAGTATT
>HM038027|China|08/07/2006
ACCAGCGCACTTCGGCAGCGGCAGCACCTCGGCAGCACCTCAGCAGCGACTGAGTCTTTTTTATCACTTCGTAATGGTTTTTATTATTCATTAATCTGAAAACGAAAGAAGTGCGCTGTAAGTATT
>68a|Italy|02/10/2008
ACCAGCGCACTTCGGCAGCGGCAGCACCTCGGCAGCACCTCAGCAGCAACTGAGTCTTTTTTATCACTTCGTAATGGTTTTTATTATTCATTAATCTGAAAACGAAAGAAGTGCGCTGTAAGTATT
>74b|Italy|21/07/2008
ACCAGCGCACTTCGGCAGCGGCAGCACCTCGGCAGCACCTCAGCAGCAACTGAGTCTTTTTTATCACTTCGTAATGGTTTTTATTATTCATTAATCTGAAAACGAAAGAAGTGCGCTGTAAGTATT
>72b|Italy|29/10/2008
ACCAGCGCACTTCGGCAGCGGCAGCACCTCGGCAGCACCTCAGCAGCAACTGAGTCTTTTTTATCACTTCGTAATGGTTTTTATTATTCATTAATCTGAAAACGAAAGAAGTGCGCTGTAAGTATT
>93e|Italy|03/06/2008
ACCAGCGCACTTCGGCAGCGGCAGCACCTCGGCAGCACCTCAGCAGCAACTGAGTCTTTTTTATCACTTCGTAATGGTTTTTATTATTCATTAATCTGAAAACGAAAGAAGTGCGCTGTAAGTATT
>EF565361|Denmark|15/06/2003
ACCAGCGCACTTCGGCAGCGGCAGCACCTCGGCAGCACCTCAGCAGCAACTGAGTCTTTTTTATCACTTCGTAATGGTTTTTATTATTCATTAATCTGAAAACGAAAGAAGTGCGCTGTAAGTATT
>71b|Italy|29/10/2008
ACCAGCGCACTTCGGCAGCGGCAGCACCTCGGCAGCACCTCAGCAGCAACTGAGTCTTTTTTATCACTTCGTAATGGTTTTTATTATTCATTAATCTGAAAACGAAAGAAGTGCGCTGTAAGTATT
>73b|Italy|21/07/2008
ACCAGCGCACTTCGGCAGCGGCAGCACCTCGGCAGCACCTCAGCAGCAACTGAGTCTTTTTTATCACTTCGTAATGGTTTTTATTATTCATTAATCTGAAAACGAAAGAAGTGCGCTGTAAGTATT
>69d|Italy|02/10/2008
ACCAGCGCACTTCGGCAGCGGCAGCACCTCGGCAGCACCTCAGCAGCAACTGAGTCTTTTTTATCACTTCGTAATGGTTTTTATTATTCATTAATCTGAAAACGAAAGAAGTGCGCTGTAAGTATT
>EU136716|Denmark|15/06/2003
ACCAGCGCACTTCGGCAGCGGCAGCACCTCGGCAGCACCTCAGCAGCAACTGAGTCTTTTTTATCACTTCGTAATGGTTTTTATTATTCATTAATCTGAAAACGAAAGAAGTGCGCTGTAAGTATT
>EF565363|Denmark|15/06/2003
ACCAGCGCACTTCGGCAGCGGCAGCACCTCGGCAGCACCTCAGCAGCAACTGAGTCTTTTTTATCACTTCGTAATGGTTTTTATTATTCATTAATCTGAAAACGAAAGAAGTGCGCTGTAAGTATT
>EF565346|Denmark|15/06/2003
ACCAGCGCACTTCGGCAGCGGCAGCACCTCGGCAGCACCTCAGCAGCAACTGAGTCTTTTTTATCACTTCGTAATGGTTTTTATTATTCATTAATCTGAAAACGAAAGAAGTGCGCTGTAAGTATT
>AY484414|Netherlands|15/06/2004
ACCAGCGCACTTCGGCAGCGGCAGCACCTCGGCAGCACCTCAGCAGCAACTGAGTCTTTTTTATCACTTCGTAATGGTTTTTATTATTCATTAATCTGAAAACGAAAGAAGTGCGCTGTAAGTATT
>EF565368|Denmark|15/06/2003
ACCAGCGCACTTCGGCAGCGGCAGCACCTCGGCAGCACCTCAGCAGCAACTGAGTCTTTTTTATCACTTCGTAATGGTTTTTATTATTCATTAATCTGAAAACGAAAGAAGTGCGCTGTAAGTATT
>HQ591373|Croatia|15/06/2007
ACCAGCGCACTTCGGCAGCGGCAGCACCTCGGCAGCACCTCAGCAGCAACTGAGTCTTTTTTATCACTTCGTAATGGTTTTTATTATTCATTAATCTGAAAACGAAAGAAGTGCGCTGTAAGTATT
>HQ591368|Croatia|15/06/2007
ACCAGCGCACTTCGGCAGCGGCAGCACCTCGGCAGCACCTCAGCAGCAACTGAGTCTTTTTTATCACTTCGTAATGGTTTTTATTATTCATTAATCTGAAAACGAAAGAAGTGCGCTGTAAGTATT
>GQ227412|China|18/06/2007
ACCAGCGCACTTCGGCAGCGGCAGCACCTCGGCAGCACCTCAGCAGCAACTGAGTCTTTTTTATCACTTCGTAATGGTTTTTATTATTCATTAATCTGAAAACGAAAGAAGTGCGCTGTAAGTATT
>HQ831526|Portugal|08/10/2007
ACCAGCGCACTTCGGCAGCGGCAGCACCTCGGCAGCACCTCAGCAGCAACTGAGTCTTTTTTATCACTTCGTAATGGTTTTTATTATTCATTAATCTGAAAACGAAAGAAGTGCGCTGTAAGTATT
>HQ831524|Portugal|01/11/2003
ACCAGCGCACTTCGGCAGCGGCAGCACCTCGGCAGCACCTCAGCAGCAACTGAGTCTTTTTTATCACTTCGTAATGGTTTTTATTATTCATTAATCTGAAAACGAAAGAAGTGCGCTGTAAGTATT
>GU247991|China|15/02/2006
ACCAGCGCACTTCGGCAGCGGCAGCACCTCGGCAGCACCTCAGCAGCAACTGAGTCTTTTTTATCACTTCGTAATGGTTTTTATTATTCATTAATCTGAAAACGAAAGAAGTGCGCTGTAAGTATT
>FJ644555|China|15/06/2005
ACCAGCGCACTTCTGCAGCGGCAGCACCTCGGCAGCACCTCAGCAGCAACTGAGTCTTTTTTATCACTTCGTAATGGTTTTTATTATTCATTAATCTGAAAACGAAAGAAGTGCGCTGTAAGTATT
>EU136715|Denmark|15/06/2003
ACCAGCGCACTTCGGCAGCGGCAGCACCTCGGCAGCACCTCAGCAGCAACTGAGTCTTTTCTATCACTTCGTAATGGTTTTTATTATTCATTAATCTGAAAACGAAAGAAGTGCGCTGTAAGTATT
>EU136714|Denmark|15/06/2003
ACCAGCGCACTTCGGCAGCGGCAGCACCTCGGCAGCACCTCAGCAGCAACTGAGTCTTTTCTATCACTTCGTAATGGTTTTTATTATTCATTAATCTGAAAACGAAAGAAGTGCGCTGTAAGTATT
>EU136719|Denmark|15/06/2002
ACCAGCGCACTTCGGCAGCGGCAGCACCTCGGCAGCACCTCAGCAGCAACTGAGTCTTTTCTATCACTTCGTAATGGTTTTTATTATTCATTAATCTGAAAACGAAAGAAGTGCGCTGTAAGTATT
>HQ831534|Portugal|25/01/2008
ACCAGCGCACTTCGGCAGCGGCAGCACCTCGGCAGCACCTCAGCAGCAACTGAGTCTTTTTTATCACTTCGTAATGGTTTTTATTATTCATTAATCTGAAAACGAAAGAAGTGCGCTGTAAGTATT
>HQ831521|Portugal|23/03/2004
ACCAGCGCACTTCGGCAGCGGCAGCACCTCGGCAGCACCTCAGCAGCAACTGAGTCTTTTTTATCACTTCGTAATGGTTTTTATTATTCATTAATCTGAAAACGAAAGAAGTGCGCTGTAAGTATT
>EF565348|Denmark|15/06/2003
ACCAGCGCACTTCGGCAGCGGCAGCACCTCGGCAGCACCTCAGCAGCAACTGAGTCTTTTTTATCACTTCGTAATGGTTTTTATTATTCATTAATCTGAAAACGAAAGAAGTGCGCTGTAAGTATT
>EF565343|Denmark|15/06/2003
ACCAGCGCACTTCGGCAGCGGCAGCACCTCGGCAGCACCTCAGCAGCAACTGAGTCTTTTTTATCACTTCGTAATGGTTTTTATTATTCATTAATCTGAAAACGAAAGAAGTGCGCTGTAAGTATT
>EF565353|Denmark|15/06/2003
ACCAGCGCACTTCGGCAGCGGCAGCACCTCGGCAGCACCTCAGCAGCAACTGAGTCTTTTTTATCACTTCGTAATGGTTTTTATTATTCATTAATCTGAAAACGAAAGAAGTGCGCTGTAAGTATT
>EF565359|Denmark|15/06/2003
ACCAGCGCACTTCGGCAGCGGCAGCACCTCGGCAGCACCTCAGCAGCAACTGAGTCTTTTTTATCACTTCGTAATGGTTTTTATTATTCATTAATCTGAAAACGAAAGAAGTGCGCTGTAAGTATT
>EF565352|Denmark|15/06/2003
ACCAGCGCACTTCGGCAGCGGCAGCACCTCGGCAGCACCTCAGCAGCAACTGAGTCTTTTTTATCACTTCGTAATGGTTTTTATTATTCATTAATCTGAAAACGAAAGAAGTGCGCTGTAAGTATT
>HQ591377|Croatia|15/06/2008
ACCAGCGCACTTCGGCAGCGGCAGCACCTCGGCAGCACCTCAGCAGCAACTGAGTCTTTTTTATCACTTCGTAATGGTTTTTATTATTCATTAATCTGAAAACGAAAGAAGTGCGCTGTAAGTATT
>HQ591376|Croatia|15/06/2008
ACCAGCGCACTTCGGCAGCGGCAGCACCTCGGCAGCACCTCAGCAGCAACTGAGTCTTTTTTATCACTTCGTAATGGTTTTTATTATTCATTAATCTGAAAACGAAAGAAGTGCGCTGTAAGTATT
>EU545542|Slovakia|13/02/2007
ACCAGCGCACTTCGGCAGCGGCAGCACCTCGGCAGCACCTCAGCAGCAACTGAGTCTTTTTTATCACTTCGTAATGGTTTTTATTATTCATTAATCTGAAAACGAAAGAAGTGCGCTGTAAGTATT
>DQ104420|China|15/06/2005
ACCAGCGCACTTCGGCAGCGGCAGCACCTCGGCAGCACCTCAGCAGCAACTGAGTCTTTTTTATCACTTCGTAATGGTTTTTATTATTCATTAATCTGAAAACGAAAGAAGTGCGCTGTAAGTATT
>EF565356|Denmark|15/06/2003
ACCAGCGCACTTCGGCAGCGGCAGCACCTCGGCAGCACCTCAGCAGCAACTGAGTCTTTTTTATCACTTCGTAATGGTTTTTATTTTTCATTAATCTGAAAACGAAAGAAGTGCGCTGTAAGTATT
>EF565367|Denmark|15/06/2003
ACCAGCGCACTTCGGCAGCGGCAGCACCTCGGCAGCACCTCAGCAGCAACTGAGTCTTTTTTATCACTTCGTAATGGTTTTTATTATTCATTAATCTGAAAACGAAAGAAGTGCGCTGTAAGTATT
>AY291316|China|15/06/2003
ACCAGCGCACTTCGGCAGCGGCAGCACCTCGGCAGCACCTCAGCAGCAACTGAGTTTTTTTTATCATTTCGTAATGGTTTTTATTATTCATTAATCTGAAAACGAAAGAAGTGCGCTGTAAGTATT
>FJ644924|China|15/06/2006
ACCAGCGCACTTCGGCAGCGGCAGCACCTCGGCAGCACCTCAGCAGCAACTGAGTCTTTTTTATCACTTCGTAATGGTTTTTATTATTCATTAATCTGAAAACGAAAGAAGTGCGCTGTAAGTATT
>FJ644930|China|15/06/2008
ACCAGCGCACTTCGGCAGCGGCAGCACCTCGGCAGCACCTCAGCAGCAACTGAGTCTTTTTTATCACTTCGTAATGGTTTTTATTATTCATTAATCTGAAAACGAAAGAAGTGCGCTGTAAGTATT
>EF565354|Denmark|15/06/2003
ACCAGCGCACTTCGGCAGCGGCAGCACCTCGGCAGCACCTCAGCAGCAACTGAGTCTTTTTTATCACTTCGTAATGGTTTTTATTATTCATTAATCTGAAAACGAAAGAAGTGCGCTGTAAGTATT
>EF565351|Denmark|15/06/2003
ACCAGCGCACTTCGGCAGCGGCAGCACCTCGGCAGCACCTCAGCAGCAACTGAGTCTTTTTTATCACTTCGTAATGGTTTTTATTATTCATTAATCTGAAAACGAAAGAAGTGCGCTGTAAGTATT
>FJ935780|Denmark|15/06/2006
ACCAGCGCACTTCGGCAGCGGCAGCACCTCGGCAGCACCTCAGCAGCAACTGAGTCTTTTTTATCACTTCGTAATGGTTTTTATTATTCATTAATCTGAAAACGAAAGAAGTGCGCTGTAAGTATT
>EF565349|Denmark|15/06/2003
ACCAGCGCACTTCGGCAGCGGCAGCACCTCGGCAGCACCTCAGCAGCAACTGAGTCTTTTTTATCACTTCGTAATGGTTTTTATTATTCATTAAGCTGAAAACGAAAGAAGTGCGCTGTAAGTATT
>FJ905465|South_Korea|15/06/2005
ACCAGCGCACTTCGGCAGCGGCAGCACCTCGGCAGCACCTCAGCAGTAACTGAGTCTTTTTTATCACTTCGTAATGGTGTTTATTATTCATTAATCTGAAAACGAAAGAAGTGCGCTGTAAGTATT
>3044|Italy|16/12/2009
ACCAGCGCACTTCGGCAGCGGCAGCACCTCGGCAGCACCTCAGCAGCAACTGAGTCTTTTTTATCACTTCGTAATGGTTTTTATTATTCATTAATCTGAAAACGAAAGAAGTGCGCTGTAAGTATT
>2759/16|Italy|17/11/2009
ACCAGCGCACTTCGGCAGCGGCAGCACCTCGGCAGCACCTCAGCAGCAACTGAGTCTTTTTTATCACTTCGTAATGGTTTTTATTATTCATTAATCTGAAAACGAAAGAAGTGCGCTGTAAGTATT
>3016/16|Italy|16/12/2009
ACCAGCGCACTTCGGCAGCGGCAGCACCTCGGCAGCACCTCAGCAGCAACTGAGTCTTTTTTATCACTTCGTAATGGTTTTTATTATTCATTAATCTGAAAACGAAAGAAGTGCGCTGTAAGTATT
>EF565365|Denmark|15/06/2003
ACCAGCGCACTTCGGCAGCGGCAGCACCTCGGCAGCACCTCAGCAGCAACTGAGTCTTTTTTATCACTTCGTAATGGTTTTTATTATTCATTAATCTGAAAACGAAAGAAGTGCGCTGTAAGTATT
>HQ831537|Portugal|25/08/2008
ACCAGCGCACTTCGGCAGCGGCAGCACCTCGGCAGCACCTCAGCAGCAACTGAGTCTTTTTTATCACTTCGTAATGGTTTTTATTATTCATTAATCTGAAAACGAAAGAAGTGCGCTGTAAGTATT
>HQ231329|Germany|16/06/2008
ACCAGCGCACTTCGGCAGCGGCAGCACCTCGGCAGCACCTCAGCAGCAACTGAGTCTTTTTTATCACTTCGTAATTGTTTTTATTATTCATTTATCTGAAAACGAAAGAAGTGCGCTGTAAGTATT
>FJ804417|Germany|15/06/2008
ACCAGCGCACTTCGGCAGCGGCAGCACCTCGGCAGCACCTCAGCAGCAACTGAGTCTTTTTTATCACTTCGTAATTGTTTTTATTATTCATTTATCTGAAAACGAAAGAAGTGCGCTGTAAGTATT
>JF317579|South_Korea|15/06/2009
ACCAGCGCACTTCGGCAGCGGCAGCACCTCGGCAGCACCTCAGCAGCAACTGAGTCTTTTTTATCACTTCGTAATGGTTTTTATTATTCATTAATCTGAAAACGAAAGAAGTGCGCTGTAAGTATT
>AY391729|China|15/06/2003
ACCAGCGCACTTCGGCAGCGGCAGCACCTCGGCAGCACCTCAGCAGCAACTGAGTCTTTTTTATCACTTCGTAATGGTTTTTATTATTCATTAATCTGAAAACGAAAGAAGTGCGCTGTAAGTATT
>KF742541|China|21/06/2011
ACCAGCGCACTTCGGCAGCGGCAGCACCTCGGCAGCACCTCAGCAGCAACTGAGTCTTTTTTATCACTTCGTAATGGTTTTTATTATTCATTAATCTGAAAACGAAAGAAGTGCGCTGTAAGTATT
>FJ158605|China|11/07/2006
ACCAGCGCACTTCGGCAGCGGCAGCACCTCGGCAGCACCTCAGCAGCAACTGAGTCTTTTTTATCACTTCGTAATGGTTTTTATTATTCATTAATCTGAAAACGAAAGAAGTGCGCTGTAAGTATT
>694/12/2012|Italy|06/04/2012
ACCAGCGCACTTCGGCAGCGGCAGCACCTCGGCAGCACCTCAGCAGCAACTGAGTCTTTTTTATCACTTCGTAATGGTTTTTATTATTCATTAATCTGAAAGCGAAAGAAGTGCGCTGTAAGTATT
>694/11/2012|Italy|06/04/2012
ACCAGCGCACTTCGGCAGCGGCAGCACCTCGGCAGCACCTCAGCAGCAACTGAGTCTTTTTTATCACTTCGTAATGGTTTTTATTATTCATTAATCTGAAAGCGAAAGAAGTGCGCTGTAAGTATT
>AY874168|Hungary|15/06/2003
ACCAGCGCACTTCGGCAGCGGCAGCACCTCGGCAGCACCTCAGCAGCAACTGAGTCTTTTTTATCACTTCGTAATGGTTTTTATTACTCATTAATCTGAAAACGAAAGAAGTGCGCTGTAAGTATT
>GQ449672|China|15/06/2009
ACCAGCGCACTTCGGCAGCGGCAGCACCTCGGCAGCACCTCAGCAGCAACTGAGTCTTTTTTATCACTTCGTAATGGTTTTTATTATTCATTTATCTGAAAACGAAAGAAGTGCGCTGTAAGTATT
>GU938303|China|21/07/2009
ACCAGCGCACTTCGGCAGCGGCAGCACCTCGGCAGCACCTCAGCAGCAACTGAGTCTTTTTTATCACTTCGTAATGGTTTTTATTATTCATTAATCTGAAAACGAAAGAAGTGCGCTGTAAGTATT
>HQ231328|Germany|16/06/2009
ACCAGCGCACTTCGGCAGCGGCAGCACCTCGGCAGCACCTCAGCAGCAACTGAGTCTTTTTTATCACTTCGTAATGGTTTTTATTATTCATTAATCTGAAAACGAAAGAAGTGCGCTGTAAGTATT
>GU049342|Spain|15/06/2006
ACCAGCGCACTTCGGCAGCGGCAGCACCTCGGCAGCACCTCAGCAGCAACTGAGTCTTTTTTATCACTTCGTAATGGTTTTTATTATTCATTAATCTGAAAACGAAAGAAGTGCGCTGTAAGTATT
>GU049341|Spain|15/06/2006
ACCAGCGCACTTCGGCAGCGGCAGCACCTCGGCAGCACCTCAGCAGCAACTGAGTCTTTTTTATCACTTCGTAATGGTTTTTATTATTCATTAATCTGAAAACGAAAGAAGTGCGCTGTAAGTATT
>FJ644921|China|15/06/2006
ACCAGCGCACTTCGGCAGCGGCAGCACCTCGGCAGCACCTCAGCAGCAACTGAGTCTTTTTTATCACTTCGTAATGGTTTTTATTATTCATTAATCTGAAAACGAAAGAAGTGCGCTGTAAGTATT
>FJ644920|China|15/06/2006
ACCAGCGCACTTCGGCAGCGGCAGCACCTCGGCAGCACCTCAGCAGCAACTGAGTCTTTTTTATCACTTCGTAATGGTTTTTATTATTCATTAATCTGAAAGCGAAAGAAGTGCGCTGTAAGTATT
>GQ996404|China|15/04/2009
ACCAGCGCACTTCGGCAGCGGCAGCACCTCGGCAGCACCTCAGCAGCAACTGAGTCTTTTTTATCACTTCGTAATGGTTTTTATTATTCATTAATCTGAAAACGAAAGAAGTGCGCTGTAAGTATT
>DQ104422|China|15/06/2005
ACCAGCGCACTTCGGCAGCGGCAGCACCTCGGCAGCACCTCAGCAGCAACTGAGTCTTTTTTATCACTTCGTAATGGTTTTTATTATTCATTAATCTGAAAACGAAAGAAGTGCGCTGTAAGTATT
>EF565358|Denmark|15/06/2003
ACCAGCGCACTTCGGCAGCGGCAGCACCTCGGCAGCACCTCAGCAGCAACTGAGTCTTTTTTATCACTTCGTAATGGTTTTTATTATTCATTAATCTGAAAACGAAAGAAGTGCGCTGTAAGTATT
>GU325754|China|15/06/2008
ACCAGCGCACTTCGGCAGCGGCAGCACCTCGGCAGCACCTCAGCAGCAACTGAGTCTTTTTTATCACTTCGTAATGGTTTTTATTATTCATTAATCTGAAAACGAAAGAAGTGCGCTGTAAGTATT
>1397/2011|Italy|07/07/2011
ACCAGCGCACTTCGGCAGCGGCAGCACCTCGGCAGCACCTCAGCAGCAACTGAGTCTTTTTTATCACTTCGTAATGGTTTTTATTATTCATTAATCTGAAAACGAAAGAAGTGCGCTGTAAGTATT
>FJ158606|China|04/08/2006
ACCAGCGCACTTCGGCAGCGGCAGCACCTCGGCAGCACCTCAGCAGCAACTGAGTCTTTTTTATCACTTCGTAATGGTTTTTATTATTCATTAATCTGAAAACGAAAGAAGTGCGCTGTAAGTATT
>EF565344|Denmark|15/06/2003
ACCAGCGCACTTCGGCAGCGGCAGCACCTCGGCAGCACCTCAGCAGCAACTGAGTCTTTTTTATCACTTCGTAATGGTTTTTATTATTCATTAATCTGAAAACGAAAGAAGTGCGCTGTAAGTATT
>GU325764|China|15/06/2009
ACCAGCGCACTTCGGCAGCGGCAGCACCTCGGCAGCACCTCAGCAGCAACTGAGTCTTTTTTATCACTTCGTAATGGTTTTTATTATTCATTAATCTGAAAACGAAAGAAGTGCGCTGTAAGTATT
>EF565342|Denmark|15/06/2003
ACCAGCGCACTTCGGCAGCGGCAGCACCTCGGCAGCACCTCAGCAGCAACTGAGTCTTTTTTATCACTTCGTAATGGTTTTTATTATTGATTAATCTGAAAACGAAAGAAGTGCGCTGTAAGTATT
>AY424405|Austria|15/06/2003
ACCAGCGCACTTCGGCAGCGGCAGCACCTCGGCAGCACCTCAGCAGCAACTGAGTCTTTTTTATCACTTCGTAATGGTTTTTATTATTCATTAATCTGAAAACGAAAGAAGTGCGCTGTAAGTATT
>FJ905464|South_Korea|15/06/2005
ACCAGCGCACTTCGGCAGCGGCAGCACCTCGGCAGCACCTCAGCAGCAACTGAGTCTTTTTTATCACTTCGTAATGGTTTTTATTATTCATTAATCTGAAAACGAAAGAAGTGCGCTGTAAGTATT
>JF317575|South_Korea|15/06/2009
ACCAGCGCACTTCGGCAGCGGCAGCACCTCGGCAGCACCTCAGCAGCAACTGAGTCTTTTTTATCACTTCGTAATGGTTTTTATTATTCATTAATCTGAAAACGAAAGAAGTGCGCTGTAAGTATT
>DQ017036|China|15/06/2005
ACCAGCGCACTTCGGCAGCGGCAGCACCTCGGCAGCACCTCAGCAGCAACTGAGTCTTTTTTATCACTTCGTAATGGTTTTTATTATTCATTAATCTGAAAACGAAAGAAGTGCGCTGTAAGTATT
>HM641752|China|15/06/2007
ACCAGCGCACTTCGGCAGCGGCAGCACCTCGGCAGCACCTCAGCAGCAACTGAGTCTTTTTTATCACTTCGTAATGGTTTTTATTATTCATTAATCTGAAAACGAAAGAAGTGCGCTGTAAGTATT
>EU886637|Australia|06/12/2007
ACCAGCGCACTTCGGCAGCGGCAGCACCTCGGCAGCACCTCAGCAGCAACTGAGTCTTTTTTATCACTTCGTAATGGTTTTTATTATTCATTAATCTGAAAACGAAAGAAGTGCGCTGTAAGTATT
>EU684164|Australia|15/02/2008
ACCAGCGCACTTCGGCAGCGGCAGCACCTCGGCAGCACCTCAGCAGCAACTGAGTCTTTTTTATCACTTCGTAATGGTTTTTATTATTCATTAATCTGAAAACGAAAGAAGTGCGCTGTAAGTATT
