# Supplementary material for: Phylodynamic analysis of porcine circovirus type 2: Methodological approach and datasets
Source: Data Brief. 2016 Jun 15;8:549–52. doi: 10.1016/j.dib.2016.06.005 (PMC4962815; doi:10.1016/j.dib.2016.06.005)
Supplement: Supplementary file 2 — Supplementary material [file mmc2.zip › Supplementary data 2/CRF_03/CRF03_intergenic.fas]

>KC473165|China|03/04/2007
ACCAGCGCACTTCGGCAGCGGCAGCACCTCGGCAGCACCTCAGCAGCAACTGAGTCTTTTTTATCACTTCGTAATGGTTTTTATTATTCA-TTAATCTGAAAACGAAAGAAGTGCGCTGTAAGTATT
>GU247989|China|15/11/2005
ACCAGCGCACTTCGGCAGCGGCAGCACCTCGGCAGCACCTCAGCAGCAACTGAGTCTTTTTTATCACTTCGTAATGGTTTTTATTATTCA-TTAATCTGAAAACGAAAGAAGTGCGCTGTAAGTATT
>AY682992|China|15/06/2004
ACCAGCGCACTTCGGCAGCGGCAGCACCTCGGCAGCACCTCAGCAGCAACTGAGTTTTATTTATCACTTCGTAATGGTTTTTATTATTCA-TTAATCTGAAAACGAAAGAAGTGCGCTGTAAGTATT
>JX512858|Switzerland|15/06/2008
ACCAGCGCACTTCGGCAGCGGCAGCACCTCGGCAGCACCTTAGCAGCAACTGAGTCTTTTTTATCACTTCGTAATGGTTTTTATTATTCA-TTAATCTGAAAACGAAAGAAGTGCGCTGTAAGTATT
>HQ831532|Portugal|24/11/2005
ACCAGCGCACTTCGGCAGCGGCAGCACCTCGGCAGCACCTCAGCAGCAACTGAGTCTTTTTTATCACTTCGTAATGGTTTTTATTATTCA-TTAATCTGAAAACGAAAGAAGTGCGCTGTAAGTATT
>FJ905470|South_Korea|15/06/2007
ACCAGCGCACTTCGGCAGCGGCAGCACCTCGGCAGCACCTCAGCAGCAACTGAGTCTTTTTTATCACTTCGTAATGGTTTTTATTATTCA-TTAATCTGAAAACGAAAGAGGTGCGCTGTAAGTATT
>FJ905469|South_Korea|15/06/2005
ACCAGCGCACTTCGGCAGCGGCAGCACCTCGGCAGCACCTCAGCAGCAACTGAGTCTTTTTTATCACTTCGTAATGGTTTTTATTATTCA-TTAATCTGAAAACGAAAGAAGTGCGCTGTAAGTATT
>JF690917|Malaysia|15/06/2007
ACCAGCGCACTTCGGCAGCGGCAGCACCTCGGCAGCACCTCAGCAGCAACTGAGTCTTTTTTATCACTTCGTTATGGTTTTTATTATTCA-TTAATCTGAAAACGAAAGAAGTGCGCTGTAAGTATT
>JF690920|Malaysia|15/06/2007
ACCAGCGCACTTCGGCAGCGGCAGCACCTCGGCAGCACCTCAGCAGCAACTGAGTCTTTTTTATCACTTCGTAATGGTTTTTATTATTCA-TTAATCTGAAAACGAAAGAAGTGCGCTGTAAGTATT
>JF690919|Malaysia|15/06/2007
ACCAGCGCACTTCGGCAGCGGCAGCACCTCGGCAGCACCTCAGCAGCAACTGAGTCTTTTTTATCACTTCGTAATGGTTTTTATTATTCA-TTAATCTGAAAACGAAAGAAGTGCGCTGTAAGTATT
>KJ128271|Lithuania|13/06/2011
ACCAGCGCACTTCGGCAGCGGCAGCACCTCGGCAGCACCTCAGCAGCAACTGAGTCTTTTTTATCACTTCGTAATGGTTTTTATTATTCA-TTAATCTGAAAACGAAAGAAGTGCGCTGTAAGTATT
>JF690923|Malaysia|15/06/2007
ACCAGCGCACTTCGGCAGCGGCAGCACCTCGGCAGCACCTCAGCAGCAACTGAGTCTTTTTTATCACTTCGTAATGGTTTTTATTATTCA-TTTATCTGAAAACGAAAGAAGTGCGCTGTAAGTATT
>JF690915|Malaysia|15/06/2007
ACCAGCGCACTTCGGCAGCGGCAGCACCTCGGCAGCACCTCAGCAGCAACTGAGTCTTTTTTATCACTTCGTAATGGTTTTTATTATTCA-TTTATCTGAAAACGAAAGAAGTGCGCTGTAAGTATT
>JF690913|Malaysia|15/06/2007
ACCAGCGCACTTCGGCAGCGGCAGCACCTCGGCAGCACCTCAGCAGCAACTGAGTCTTTTTTATCACTTCGTAATGGTTTTTATTATTCA-TTTATCTGAAAACGAAAGAAGTGCGCTGTAAGTATT
>JF690922|Malaysia|15/06/2007
ACCAGCGCACTTCGGCAGCGGCAGCACCTCGGCAGCACCTCAGCAGCAACTGAGTCTTTTTTATCACTTCGTAATGGTTTTTATTATTCA-TTTATCTGAAAACGAAAGAAGTGCGCTGTAAGTATT
>JF690914|Malaysia|15/06/2007
ACCAGCGCACTTCGGCAGCGGCAGCACCTCGGCAGCACCTCAGCAGCAACTGAGTCTTTTTTATCACTTCGTAATGGTTTTTATTATTCA-TTTATCTGAAAACGAAAGAAGTGCGCTGTAAGTATT
>JF690921|Malaysia|15/06/2007
ACCAGCGCACTTCGGCAGCGGCAGCACCTCGGCAGCACCTCAGCAGCAACTGAGTCTTTTTTATCACTTCGTAATGGTTTTTATTATTCA-TTTATCTGAAAACGAAAGAAGTGCGCTGTAAGTATT
>JF690911|Malaysia|15/06/2007
ACCAGCGCACTTCGGCAGCGGCAGCACCTCGGCAGCACCTCAGCAGCAACTGAGTCTTTTTTATCACTTCGTAATGGTTTTTATTATTCA-TTTATCTGAAAACGAAAGAAGTGCGCTGTAAGTATT
>JF690912|Malaysia|15/06/2007
ACCAGCGCACTTCGGCAGCGGCAGCACCTCGGCAGCACCTCAGCAGCAACTGAGTCTTTTTTATCACTTCGTAATGGTTTTTATTATTCA-TTTATCTGAAAACGAAAGAAGTGCGCTGTAAGTATT
>HQ831530|Portugal|19/11/2003
ACCAGCGCACTTCGGCAGCGGCAGCACCTCGGCAGCACCTCAGCAGCAACTGAGTCTTTTTTATCACTTCGTAATGGTTTTTATTATTCA-TTAATCTGAAAACGAAAGAAGTGCGCTGTAAGTATT
>JF317571|South_Korea|15/06/2009
ACCAGCGCACTTCGGCAGCGGCAGCACCTCGGCAGCACCTCAGCAGCAACTGAGTCTTTTTTATCACTTCGTAATGGTTTTTATTTTTCATTTAATCTGAAAACGAAAGAAGTGCGCTGTAAGTATT
>HQ831523|Portugal|05/04/2007
ACCAGCGCACTTCGGCAGCGGCAGCACCTCGGCAGCACCTCAGCAGCAACTGAGTCTTTTTTATCACTTCGTAATGGTTTTTATTATTCA-TTAATCTGAAAACGAAAGAAGTGCGCTGTAAGTATT
>JF317583|South_Korea|15/06/2009
ACCAGCGCACTTCGGCAGCGGCAGCACCTCGGCAGCACCTCAGCAGCAACTGAGTCTTTTTTATCACTTCGTAATGGTTTTTATTTTTCATTTAATCTGAAAACGAAAGAAGTGCGCTGTAAGTATT
>JF317578|South_Korea|15/06/2009
ACCAGCGCACTTCGGCAGCGGCAGCACCTCGGCAGCACCTCAGCAGCAACTGAGTCTTTTTTATCACTTCGTAATGGTTTTTATTTTTCATTTAATCTGAAAACGAAAGAAGTGCGCTGTAAGTATT
>JF317577|South_Korea|15/06/2009
ACCAGCGCACTTCGGCAGCGGCAGCACCTCGGCAGCACCTCAGCAGCAACTGAGTCTTTTTTATCACTTCGTAATGGTTTTTATTTTTCATTTAATCTGAAAACGAAAGAAGTGCGCTGTAAGTATT
>AY484407|Netherlands|15/06/2004
ACCAGCGCACTTCGGCAGCGGCAGCACCTCGGCAGCACCTCAGCAGCAACTGAGTCTTTTTTATCACTTCGTAATGGTTTTTATTATTCA-TTAATCTGAAAACGAAAGAAGTGCGCTGTAAGTATT
>JF317567|South_Korea|15/06/2009
ACCAGCGCACTTCGGCAGCGGCAGCACCTCGGCAGCACCTCAGCAGCAACTGAGTCTTTTTTATCACTTCGTAATGGCTTTTATTATTCA-TTAATCTGAAAACGAAAGAAGTGCGCTGTAAGTATT
>JF317568|South_Korea|15/06/2009
ACCAGCGCACTTCGGCAGCGGCAGCACCTCGGCAGCACCTCAGCAGCAACTGAGTCTTTTTTATCACTTCGTAATGGTTTTTATTTTTCATTTAATCTGAAAACGAAAGAAGTGCGCTGTAAGTATT
>AY322003|France|15/06/2004
ACCAGCGCACTTCGGCAGCGGCAGCACCTCGGCAGCACCTCAGCAGCAACTGAGTCTTTTTTATCACTTCGTAATGGTTTTTATTATTCA-TTAATCTGAAAACGAAAGAAGTGCGCTGTAAGTATT
>AY321983|France|15/06/2004
ACCAGCGCACTTCGGCAGCGGCAGCACCTCGGCAGCACCTCAGCAGCAACTGAGTCTTTTTTATCACTTCGTAATGGTTTTTATTATTCA-TTAATCTGAAAACGAAAGAAGTGCGCTGTAAGTATT
>AY321982|France|15/06/2004
ACCAGCGCACTTCGGCAGCGGCAGCACCTCGGCAGCACCTCAGCAGCAACTGAGTCTTTTTTATCACTTCGTAATGGTTTTTATTATTCA-TTAATCTGAAAACGAAAGAAGTGCGCTGTAAGTATT
>EU909687|Belgium|15/06/2008
ACCAGCGCACTTCGGCAGCGGCAGCACCTCGGCAGCACCTCAGCAGCAACTGAGTCTTTTTTATCACTTCGTAATGGTTTTTATTATTCA-TTAAGCTGAAAACGAAAGAAGTGCGCTGTAAGTATT
>28031|Italy|13/12/2013
ACCAGCGCACTTCGGCAGCGGCAGCACCTCGGCAGCACCTCAGCAGCAACTGAGTCTTTTTTATCACTTCGTAATGGTTTTTATTATTCA-TTACGCTGAAAACGAAAGAAGTGCGCTGTAAGTATT
>26d|Italy|18/08/2008
ACCAGCGCACTTCGGCAGCGGCAGCACCTCGGCAGCACCTCAGCAGCAACTGAGTCTTTTTTATCACTTCGTAATGGTTTTTATTATTCA-TTAAGCTGAAAACGAAAGAAGTGCGCTGTAAGTATT
>24d|Italy|18/08/2008
ACCAGCGCACTTCGGCAGCGGCAGCACCTCGGCAGCACCTCAGCAGCAACTGAGTCTTTTTTATCACTTCGTAATGGTTTTTATTATTCA-TTAATCTGAAAACGAAAGAAGTGCGCTGTAAGTATT
>JF317581|South_Korea|15/06/2009
ACCAGCGCACTTCGGCAGCGGCAGCTCCTCGGCAGCACCTCAGCAGCAACTGAGTTCTTTTTATCACTTCGTAATGGTTTTTATTATTCATTTAATCTGAAAACGAAAGAAGTGCGCTGTAAGTATT
>KJ094604|Brazil|08/05/2010
ACCAGCGCACTTCGGCAGCGGCAGCACCTCGGCAGCACCTCAGCAGCAACTGAGTCTTTTTTATCACTTCGTAATGGTTTTTATTATTCATTAAATCTGAAAACGAAAGAAGTGCGCTGTAAGTATT
>EF210106|China|15/06/2006
ACCAGCGCACTTCGGCAGCGGCAGCACCTCGGCAGCACCTCAGCAGCAACTGAGTCTTTTTTATCACTTCGTAATGGTTTTTATTATTCA-TTAATCTGAAAACGAAAGAAGTGCGCTGTAAGTATT
>GQ911590|Taiwan|15/06/2007
ACCAGCGCACTTCGGCAGCGGCAGCACCTCGGCAGCACCTCAGCAGCAACTGAGTCTTTTTTATCACTTCGTAATGGTTTTTATTATTCA-TTAATCTGAAAACGAAAGAAGTGCGCTGTAAGTATT
>EU521708|China|11/11/2007
ACCAGCGCACTTCGGCAGCGGCAGCACCTCGGCAGCACCTCAGCAGCAACTGAGTCTTTTTTATCACTTCGTAATGGTTTTTATTATTCA-TTAATCTGAAAACGAAAGAAGTGCGCTGTAAGTATT
>JF317573|South_Korea|15/06/2009
ACCAGCGCACTTCGGCAGCGGCAGCACCTCGGCAGCACCTCAGCAGCAACTGAGTCTTTTTTATCACTTCGTAATGGTTTTTATTATTCA-TTAATCTGAAAACGAAAGAAGTGCGCTGTAAGTATT
>JF690916|Malaysia|15/06/2007
ACCAGCGCTCTTCGGCAGCGGCAGCACCTCGGCAGCACCTCAGCAGCAACTGAGTCTTTTTTATCACTTCGTTATGGTTTTTATTATTCA-TTAATCTGAAAACGAAAGAAGTGCGCTGTAAGTATT
>HQ591367|Croatia|15/06/2008
ACCAGCGCACTTCGGCAGCGGCAGCACCTCGGCAGCACCTCAGCAGCAACTGAGTCTTTTTTATCACTTCGTAATGGTTTTTATTATTCA-TTAAGCTGAAAACGAAAGAAGTGCGCTGTAAGTATT
>GQ449669|China|15/06/2009
ACCAGCGCACTTCGGCAGCGGCAGCACCTCGGCAGCACCTCAGCAGCAACTGAGTCTCTTTTATCACTTCGTAATGGTTTTTATTATTCA-CTTATCTGAAAACGAAAGAAGTGCGCTGTAAGTATT
>KF850465|China|13/03/2011
ACCAGCGCACTTCGGCAGCGGCAGCACCTCGGCAGCACCTCAGCAGCAACTGAGTCTTTTTTATCACTTCGTAATGGTTTTTATTATTCA-TTAATCTGAAAACGAAAGAAGTGCGCTGTAAGTATT
