# Supplementary material for: Phylodynamic analysis of porcine circovirus type 2: Methodological approach and datasets
Source: Data Brief. 2016 Jun 15;8:549–52. doi: 10.1016/j.dib.2016.06.005 (PMC4962815; doi:10.1016/j.dib.2016.06.005)
Supplement: Supplementary file 2 — Supplementary material [file mmc2.zip › Supplementary data 2/CRF_03/CRF03_ORF1.fas]

>KC473165|China|03/04/2007
ATGCCCAGCAAGAAGAATGGAAGAAGCGGACCCCAACCACATAAAAGGTGGGTGTTCACGCTCAATAATCCTTCCGAAGACGAGCGCAAGAAAATACGGGAGCTTCCAATCTCCCTGTTTGATTATTTTATTGTTGGCGAGGAGGGTAATGAGGAAGGACGAACACCTCACCTCCAGGGGTTCGCTAATTTTGTGAAAAAGCAAACTTTTAATAAAGTGAAGTGGTATCTTGGTGCCCGCTGCCACATCGAGAAAGCCAAAGGAACTGATCAGCAGAATAAAGAATATTGCAGTAAAGAAGGCAACTTACTTATTGAGTGTGGAGCTCCTAGATCTCAAGGACAACGGAGTGACCTGTCTACTGCTGTGAGTACCTTGTTGGAGAGCGGGAGTCTGGTGACCGTTGCAGAGCAGCACCCTGTAACGTTTGTCAGAAATTTCCGCGGGCTGGCTGAACTTTTGAAAGTGAGCGGGAAAATGCAGAAGCGTGATTGGAAGACCAATGTACACGTCATTGTGGGGCCACCTGGGTGTGGTAAAAGCAAATGGGCTGCTAATTTTGCAGACCCGGAAACCACATACTGGAAACCACCTAGAAACAAGTGGTGGGATGGTTACCATGGTGAAGAAGTGGTTGTTATTGATGACTTTTATGGCTGGCTGCCGTGGGATGATCTACTGAGACTGTGTGATCGATATCCCTTGACTGTAGAGACTAAAGGTGGAACTGTACCTTTTTTGGCCCGCAGTATTCTGATTACCAGCAATCAGACCCCGTTGGAATGGTACTCCTCAACTGCTGTCCCAGCTGTAGAAGCTCTCTATCGGAGGATTACTTCCTTGGTATTTTGGAAGAATGCTACAGAACAATCCACGGAGGAAGGGGGCCAGTTCGTCACCCTTTCCCCCCCATGCCCTGAATTTCCATATGAAATAAATTAC
>GU247989|China|15/11/2005
ATGCCCAGCAAGAAGAATGGAAGAAGCGGACCCCAACCACATAAAAGGTGGGTGTTCACGCTCAATAATCCTTCCGAAGACGAGCGCAAGAAAATACGGGAGCTTCCAATCTCCCTGTTTGATTATTTTATTGTTGGCGAGGAGGGTAATGAGGAAGGACGAACACCTCACCTCCAGGGGTTCGCTAATTTTGTGAAAAAGCAAACTTTTAATAAAGTGAAGTGGTATCTTGGTGCCCGCTGCCACATCGAGAAAGCCAAAGGAACTGATCAGCAGAATAAAGAATATTGCAGTAAAGAAGGCAACTTACTTATTGAGTGTGGAGCTCCTAGATCTCAAGGACAACGGAGTGACCTGTCTACTGCTGTGAGTACCTTGTTGGAGAGCGGGAGTCTGGTGACCGTTGCAGAGCAGCACCCTGTAACGTTTGTCAGAAATTTCCGCGGGCTGGCTGAACTTTTGAAAGTGAGCGGGAAAATGCAGAAGCGTGATTGGAAGACCAATGTACACGTCATTGTGGGGCCACCTGGGTGTGGTAAAAGCAAATGGGCTGCTAATTTTGCAGACCCGGAAACCACATACTGGAAACCACCTAGAAACAAGTGGTGGGATGGTTACCATGGTGAAGAAGTGGTTGTTATTGATGACTTTTATGGCTGGCTGCCGTGGGATGATCTACTGAGACTGTGTGATCGATATCCCTTGACTGTAGAGACTAAAGGTGGAACTGTACCTTTTTTGGCCCGCAGTATTCTGATTACCAGCAATCAGACCCCGTTGGAATGGTACTCCTCAACTGCTGTCCCAGCTGTAGAAGCTCTCTATCGGAGGATTACTTCCTTGGTATTTTGGAAGAATGCTACAGAACAATCCACGGAGGAAGGGGGCCAGTTCGTCACCCTTTCCCCCCCATGCCCTGAATTTCCATATGAAATAAATTAC
>AY682992|China|15/06/2004
ATGCCCAGCAAGAAGAATGGAAGAAGCGGACCCCAACCACATAAAAGGTGGGTGTTCACGCTCAATAATCCTTCCGAAGACGAGCGCAAGAAAATACGGGAGCTTCCAATCTCCCTGTTTGATTATTTTATTGTTGGCGAGGAGGGTAATGAGGAAGGACGAACACCTCACCTCCAGGGGTTCGCTAATTTTGTGAAAAAGCAAACTTTTAATAAAGTGAAGTGGTATCTTGGTGCCCGCTGCCACATCGAGAAAGCCAAAGGAACTGATCAGCAGAATAAAGAATATTGCAGTAAAGAAGGCAACTTACTTATTGAGTGTGGAGCTCCTAGATCTCAAGGACAACGGAGTGACCTGTCTACTGCTGTGAGTACCTTGTTGGAGAGCGGGAGTCTGGTGACCGTTGCAGAGCAGCACCCTGTAACGTTTGTCAGAAATTTCCGCGGGCTGGCTGAACTTTTGAAAGTGAGCGGGAAAATGCAGAAGCGTGATTGGAAGACCAATGTACACGTCATTGTGGGGCCACCTGGGTGTGGTAAAAGCAAATGGGCTGCTAATTTTGCAGACCCGGAAACCACATACTGGAAACCACCTAGAAACAAGTGGTGGGATGGTTACCATGGTGAAGAAGTGGTTGTTATTGATGACTTTTATGGCTGGCTGCCGTGGGATGATCTACTGAGACTGTGTGATCGATATCCCTTGACTGTAGAGACTAAAGGTGGAACTGTACCTTTTTTGGCCCGCAGTATTCTGATTACCAGCAATCAGACCCCGTTGGAATGGTACTCCTCAACTGCTGTCCCAGCTGTAGAAGCTCTTTATCGGAGGATTACTTCCTTGGTATTTTGGAAGAATGCTACAGAACAATCCACGGAGGAAGGGGGCCAGTTCGTCACCCTTTCCCCCCCCTGCCCTGAATTTCCATATGAAATAAATTAC
>JX512858|Switzerland|15/06/2008
ATGCCCAGCAAGAAGAATGGAAGAAGCGGACCCCAACCCCATAAAAGGTGGGTGTTCACGCTGAATAATCCTTCCGAAGACGAGCGCAAGAAAATACGGGAGCTTCCAATCTCCCTGTTTGATTATTTTATTGTTGGCGAGGAGGGTAATGAGGAAGGACGAACACCTCACCTCCAGGGGTTCGCTAATTTTGTGAAAAAGCAAACTTTTAATAAAGTGAAGTGGTATCTTGGTGCCCGCTGCCACATCGAGAAAGCCAAAGGAACTGATCAGCAGAATAAAGAATATTGCAGTAAAGAAGGCAACTTACTTATTGAGTGTGGAGCTCGTAGATCTCAAGGACAACGGAGTGACCTGTCTACTGCTGTGAGTACCTTGTTGGAGAGCGGGAGTCTGGTGACCGTTGCAGAGCAGCACCCTGTAACGTTTGTCAGAAATTTCCGCGGGCTGGCTGAACTTTTGAAAGTGAGCGGGAAAATGCAGAAGCGTGATTGGAAGACCAATGTACACGTCATTGTGGGGCCACCTGGGTGTGGTAAAAGCAAATGGGCTGCTAATTTTGCAGACCCGGAAACCACATACTGGAAACCACCTAGAAACAAGTGGTGGGATGGTTACCATGGTGAAGAAGTGGTTGTTATTGATGACTTTTATGGCTGGCTGCCCTGGGATGATCTACTGAGATTGTGTGATCGATATCCATTGACTGTAGAGACTAAAGGTGGAACTGTACCTTTTTTGGCCCGCAGTATTCTGATTACCAGCAATCAGACCCCGTTGGAATGGTACTCCTCAACTGCTGTCCCAGCTGTAGAAGCTCTTTATCGGAGGATTACTTCCTTGGTATTTTGGAAGAATGCTACAGAACAATCCACGGAGGAAGGGGGCCAGTTCGTCACCCTTTCCCCCCCATGCCCTGAATTTCCATATGAAATAAATTAC
>HQ831532|Portugal|24/11/2005
ATGCCCAGCAAGAAGAATGGAAGAAGCGGACCCCAACCACATAAAAGGTGGGTGTTCACGCTGAATAATCCTTCCGAAGACGAGCGCAAGAAAATACGGGAGCTTCCAATCTCCCTGTTTGATTATTTTATTGTTGGCGAGGAGGGTAATGAGGAAGGACGAACACCTCACCTCCAGGGGTTCGCTAATTTTGTGAAAAAGCAAACTTTTAATAAAGTGAAGTGGTATCTTGGTGCCCGCTGCCACATCGAGAAAGCCAAAGGAACTGATCAGCAGAATAAAGAATATTGCAGTAAAGAAGGCAACTTACTTATTGAGTGTGGAGCTCCTAGATCTCAAGGACAACGGAGTGACCTGTCTACTGCTGTGAGTACCTTGTTGGAGAGCGGGAGTCTGGTGACCGTTGCAGAGCAGCACCCTGTAACGTTTGTCAGAAATTTCCGCGGGCTGGCTGAACTTTTGAAAGTGAGCGGGAAAATGCAGAAGCGTGATTGGAAGACCAATGTACACGTCATTGTGGGGCCACCTGGGTGTGGTAAGAGCAAATGGGCTGCTAATTTTGCAGACCCGGAAACCACATACTGGAAACCACCTAGAAACAAGTGGTGGGATGGTTACCATGGTGAAGAAGTGGTTGTTATTGATGATTTTTATGGCTGGCTGCCGTGGGATGATCTACTGAGACTGTGTGATCGATATCCATTGACTGTAGAGACTAAAGGTGGAACTGTACCTTTTTTGGCCCGCAGTATTCTGATTACCAGCAATCAGACCCCGTTGGAATGGTACTCCTCAACTGCTGTCCCAGCTGTAGAAGCTCTTTATCGGAGGATTACTTCCTTGGTATTTTGGAAGAATGCTACAGAACAATCCACGGAGGAAGGGGGCCAGTTCGTCACCCTTTCCCCCCCATGCCCTGAATTTCCATATGAAATAAATTAC
>FJ905470|South_Korea|15/06/2007
ATGCCCAGCAAGAAGAATGGAAGAAGCGGACCCCAACCACATAAAAGGTGGGTGTTCACACTCAATAATCCTTCCGAAGACGAGCGCAAGAAAATACGGGAGCTTCCAATCTCCCTGTTTGATTATTTTATTGTTGGCGAGGAGGGTGATGAGGAAGGACGAACACCTCACCTCCAGGGGTTCGCTAATTTTGTGAAAAAGCAAACTTTTAATAAAGTGAAGTGGTATCTTGGTGCTCGCTGCCACATCGAGAAAGCCAAAGGAACTGATCAGCAGAATAAAGAATATTGCAGTAAAGAAGGCAACTTACTTATGGAGTGTGGAGCTCCTAGATCTCAAGGACAACGGAGTGACCTCTCTACTGCTGTGAGTACCTTGTTGGAGAGCGGGAGTCTGGTGACCGTTGCAGAGCAGCACCCTGTAACGTTTGTCAGAAATTTCCGCGGGCTGGCTGAACTTTTGAAAGTGAGCGGGAAAATGCAGAAGCGTGATTGGAAGACCAATGTACACGTCATTGTGGGGCCACCTGGGTGTGGTAAAAGCAAATGGGCTGCTAATTTTGCAGACCCGGAAACCACATACTGGAAACCACCTAGAAACAAGTGGTGGGATGGTTACCATGGTGAAGAAGTGGTTGTTATTGATGACTTTTATGGCTGGCTGCCGTGGGATGATCTACTGAGACTGTGTGATCGATATCCCTTGACTGTAGAGACTAAAGGTGGAACTGTACCTTTTTTGGCCCGCAGTATTCTGATTACCAGCAATCAGACCCCGTTGGAATGGTACTCCTCAACTGCTGTCCCAGCTGTAGAAGCTCTCTATCGGAGGATTACTTCCTTGGTATTTTGGAAGAATGCTACAGAACAATCCACGGAGGAAGGGGGCCAGTTCGTCACCCTTTCCCCCCCATGCCCTGAATTTCCATATGAAATAAATTAC
>FJ905469|South_Korea|15/06/2005
ATGCCCAGCAAGAAGAATGGAAGAAGCGGACCCCAACCACATAAAAGGTGGGTGTTCACGCTGAATAATCCTTCCGAAGACGAGCGCAAGAAAATACGGGAGCTTCCAATCTCCCTTTTTGATTATTTTATTGTTGGCGAGGAGGGTAATGAGGAAGGACGAACACCTCACCTCCAGGGGTTCGCTAATTTTGTGAAAAAGCAAACTTTTAATAAAGTGAAGTGGTATCTTGGTGCCCGCTGCCACATCGAGAAAGCCAAAGGAACTGATCAGCAGAATAAAGAATATTGCAGTAAAGAAGGCAACTTACTTATTGAGTGCGGAGCTCCTAGATCTCAGGGACAACGGAGTGACCTGTCTACTGCTGTGAGTACCTTGTTGGAGAGCGGGAGTCTGGTGACCGTTGCAGAGCAGCACCCTGTAACGTTTGTCAGAAATTTCCGCGGGCTGGCTGAACTTTTGAAAGTGAGCGGGAAAATGCAGAAGCGTGATTGGAAGACTAATGTACACGTCATTGTGGGGCCACCGGGGTGTGGTAAAAGCAAATGGGCTGCTAATTTTGCAGACCCGGAAACCACATACTGGAAACCACCTAGAAACAAGTGGTGGGATGGTTACCATGGTGAAGAAGTGGTTGTTATTGATGACTTTTATGGCTGGCTGCCCTGGGATGATCTACTGAGACTGTGTGATCGATATCCATTGACTGTAGAGACTAAAGGTGGAACTGTACCTTTTTTGGCCCGCAGTATTCTGATTACCAGCAATCAGACCCCGTTGGAATGGTACTCCTCAACTGCTGTCCCAGCTGTAGAAGCTCTTTATCGGAGGATTACTTCCTTGGTATTTTGGAAGAATGCTACAGAACAATCCACGGAGGAAGGGGGCCAGTTCGTCACCCTTTCCCCCCCATGCCCTGAATTTCCATATGAAATAAATTAC
>JF690917|Malaysia|15/06/2007
ATGCCCAGCAAGAAGAATGGAAGAAGCGGACCCCAACCACATAAAAGGTGGGTGTTCACGCTCAATAATCCTTCCGAAGACGAGCGCAAGAAAATACGGGAGCTTCCAATCTCCCTGTTTGATTATTTTATTGTTGGCGAGGAGGGTAATGAGGAAGGACGAACACCTCACCTCCAGGGGTTCGCTAATTTTGTGAAGAAGCAAACTTTTAATAAAGTGAAGTGGTATTTTGGTGCCCGCTGCCACATCGAGAAAGCGAAAGGAACTGATCAGCAGAATAAAGAATATTGCAGTAAAGAAGGCAACTTACTTATTGAGTGTGGAGCTCCTAGATCTCAAGGACAACGGAGTGACCTGTCTACTGCTGTGAGTACCTTGTTGGAGAGCCGGAGTCTGGTGACCGTTGCAGAGCAGCACCCTTTAACGGTTGTCAGAAATTTCCGCGGGCTGGCTGAACTTTTGAAAGTGAGCGGGAAAATGCAGAAGCGTGATTGGAAGACCAATGTACACGTCATTGTGGGGCCACCTGGGTGTGGTAAAAGCAAATGGGCTGCTAATTTTGCAGACCCGGAAACCACATACTGGAAACCACCTAGAAACAAGTGGTGGGATGGTTACCATGGTGAAGAAGTGGTTGTTATTGATGACTTTTATGGCTGGTTGCCCTGGGATGATCTACTGAGACTGTGTGATCGATATCCATTGACTGTAGAGACTAAAGGTGGAACTGTACCTTTTTTGGCCCGCAGTATTCTGATTACCAGCAATCAGACCCCGTTGGAATGGTACTCCTCAACTGCTGTCCCAGCTGTAGAAGCTCTTTATCGGAGGATTACTTCCTTGGTATTTTGGAAGAATGCTACAGAACAATCCACGGAGGAAGGGGGCCAGTTCGTCACCCTTTCCCCCCCATGCCCTGAATTTCCATATGAAATAAATTAC
>JF690920|Malaysia|15/06/2007
ATGCCCAGCAAGAAGAATGGAAGAAGCGGACCCCAACCACATAAAAGGTGGGTGTTCACGCTGAATAATCCTTCCGAAGACGAGCGCAAGAAAATACGGGAGCTTCCAATCTCCCTGTTTGATTATTTTATTGTTGGCGAGGAGGGTAATGAGGAAGGACGAACACCTCACCTCCAGGGGTTCGCTAATTTTGTGAAGAAGCAAACTTTTAATAAAGTGAAGTGGTATTTGGGTGCCCGCTGCCACATCGAGAAAGCCAAAGGAACTGATCAGCAGAATAAAGAATATTGCAGTAAAGAAGGCAACTTACTTATTGAGTGTGGAGCTCCTCGATCTCAAGGACAACGGAGTGACCTGTCTACTGCTGTGAGTACCTTGTTGGAGAGCGGGAGTCTGGTGACCGTTGCAGAGCAGCACCCTGTAACGTTTGTCAGAAATTTCCGCGGGCTGGCTGAACTTTTGAAAGTGAGCGGGAAAATGCAGAAGCGTGATTGGAAGACCAATGTACACGTCATTGTGGGGCCACCTGGGTGTGGTAAAAGCAAATGGGCTGCTAATTTTGCAGACCCGGAAACCACATACTGGAAACCACCTAGAAACAAGTGGTGGGATGGTTACCATGGTGAAGAAGTGGTTGTTATTGATGACTTTTATGGCTGGCTGCCGTGGGATGATCTACTGAGACTGTGTGATCGATATCCATTGACTGTAGAGACTAAAGGTGGAACTGTACCTTTTTTGGCCCGCAGTATTCTGATTACCAGCAATCAGACCCCGTTGGAATGGTACTCCTCAACTGCTGTCCCAGCTGTAGAAGCTCTCTATCGGAGGATTACTTCCTTGGTATTTTGGAAGAATGCTACAGAACAATCCACGGAGGAAGGGGGCCAGTTCGTCACCCTTTCCCCCCCATGCCCTGAATTTCCATATGAAATAAATTAC
>JF690919|Malaysia|15/06/2007
ATGCCCAGCAAGAAGAATGGAAGAAGCGGACCCCAACCACATAAAAGGTGGGTGTTCACGCTGAATAATCCTTCCGAAGACGAGCGCAAGAAAATACGGGAGCTTCCAATCTCCCTGTTTGATTATTTTATTGTTGGCGAGGAGGGTAATGAGGAAGGACGAACACCTCACCTCCAGGGGTTCGCTAATTTTGTGAAGAAGCAAACTTTTAATAAAGTGAAGTGGTATTTGGGTGCCCGCTGCCACATCGAGAAAGCCAAAGGAACTGATCAGCAGAATAAAGAATATTGCAGTAAAGAAGGCAACTTACTTATTGAGTGTGGAGCTCCTCGATCTCAAGGACAACGGAGTGACCTGTCTACTGCTGTGAGTACCTTGTTGGAGAGCGGGAGTCTGGTGACCGTTGCAGAGCAGCACCCTGTAACGTTTGTCAGAAATTTCCGCGGGCTGGCTGAACTTTTGAAAGTGAGCGGGAAAATGCAGAAGCGTGATTGGAAGACCAATGTACACGTCATTGTGGGGCCACCTGGGTGTGGTAAAAGCAAATGGGCTGCTAATTTTGCAGACCCGGAAACCACATACTGGAAACCACCTAGAAACAAGTGGTGGGATGGTTACCATGGTGAAGAAGTGGTTGTTATTGATGACTTTTATGGCTGGCTGCCGTGGGATGATCTACTGAGACTGTGTGATCGATATCCATTGACTGTAGAGACTAAAGGTGGAACTGTACCTTTTTTGGCCCGCAGTATTCTGATTACCAGCAATCAGACCCCGTTGGAATGGTACTCCTCAACTGCTGTCCCAGCTGTAGAAGCTCTCTATCGGAGGATTACTTCCTTGGTATTTTGGAAGAATGCTACAGAACAATCCACGGAGGAAGGGGGCCAGTTCGTCACCCTTTCCCCCCCATGCCCTGAATTTCCATATGAAATAAATTAC
>KJ128271|Lithuania|13/06/2011
ATGCCCAGCAAGAAGAATGGAAGAAGCGGACCCCAACCCCATAAAAGGTGGGTGTTCACTCTGAATAATCCTTCCGAAGACGAGCGCAAGAAAATACGGGAGCTTCCAATCTCCCTGTTTGATTATTTTATTGTTGGCGAGGAGGGTAATGAGGAAGGACGAACACCTCACCTTCAGGGGTTCGCTAATTTTGTGAAAAAGCAAACTTTTAATAAAGTGAAGTGGTATTTTGGTGCCCGCTGCCACATCGAGAAAGCCAAAGGAACTGATCAGCAGAATAAAGAATATTGCAGTAAAGAAGGCAACTTACTTATTGAGTGTGGAGCTCCTAGATCTCAAGGACAACGGAGTGACCTGTCTACTGCTGTGAGTACCTTGTTGGAGAGCGGGAGTCTGGTGACCGTTGCAGAGCAGCACCCTGTAACGTTTGTCAGAAATTTCCGCGGGCTGGCTGAACTTTTGAAAGTAAGCGGGAAAATGCAGAAGCGTGATTGGAAGACTAATGTACACGTCATTGTGGGGCCACCTGGGTGTGGTAAAAGCAAATGGGCTGCTAATTTTGCAGACCCGGAAACCACATACTGGAAACCACCTAGAAACAAGTGGTGGGATGGTTACCATGGTGAAGAAGTGGTTGTTATTGATGACTTTTATGGCTGGCTGCCCTGGGATGATCTACTGAGACTGTGTGATCGATATCCATTGACTGTAGAGACTAAAGGTGGAACTGTACCTTTTTTGGCCCGCAGTATTCTGATTACCAGCAATCAGACCCCGTTGGAATGGTACTCCTCAACTGCTGTCCCAGCTGTAGAAGCTCTTTATCGGAGGATTACTTCCTTGGTATTTTGGAAGAATGCTACAGAACAATCCACGGAGGAAGGGGGCCAGTTCGTCACCCTTTCCCCCCCATGCCCTGAATTTCCATATGAAATAAATTAC
>JF690923|Malaysia|15/06/2007
ATGCCCAGCAAGAAGAATGGAAGAAGCGGACCCCAACCACATAAAAGGTGGGTGTTCACGCTGAATAATCCTTCCGAAGACGAGCGCAAGAAAATACGGGAGCTTCCAATCTCCCTATTTGATTATTTTATTGTTGGCGAGGAGGGTAATGAGGAAGGACGAACACCTCACCTCCAGGGGTTCGCTAATTTTGTGAAGAAGCAAACTTTTAATAAAGTGAAGTGGTATTTGGGTGCCCGCTGCCACATCGAGAAAGCCAAAGGAACTGATCAGCAGAATAAAGAATATTGCAGTAAAGAAGGCAACTTACTTATTGAGTGTGGAGCTCCTCGATCTCAAGGACAACGGAGTGACCTGTCTACTGCTGTGAGTACCTTGTTGGAGAGCGGGAGTCTGGTGACCGTTGCAGAGCAGCACCCTGTAACGTTTGTCAGAAATTTCCGCGGGCTGGCTGAACTTTTGAAAGTGAGCGGGAAAATGCAGAAGCGTGATTGGAAGACCAATGTACACGTCATTGTGGGGCCACCTGGGTGTGGTAAAAGCAAATGGGCTGCTAATTTTGCAGACCCGGAAACCACATACTGGAAACCACCTAGAAACAAGTGGTGGGATGGTTACCATGGTGAAGAAGTGGTTGTTATTGATGACTTTTATGGCTGGCTGCCCTGGGATGATCTACTGAGACTGTGTGATCGATATCCATTGACTGTAGAGACTAAAGGTGGAACTGTACCTTTTTTGGCCCGCAGTATTCTGATTACCAGCAATCAGACCCCGTTGGAATGGTACTCCTCAACTGCTGTCCCAGCTGTAGAAGCTCTCTATCGGAGGATTACTTCCTTGGTATTTTGGAAGAATGCTACAGAACAATCCACGGAGGAAGGGGGCCAGTTCGTCACCCTTTCCCCCCCATGCCCTGAATTTCCATATGAAATAAATTAC
>JF690915|Malaysia|15/06/2007
ATGCCCAGCAAGAAGAATGGAAGAAGCGGACCCCAACCACATAAAAGGTGGGTGTTCACGCTGAATAATCCTTCCGAAGACGAGCGCAAGAAAATACGGGAGCTTCCAATCTCCCTATTTGATTATTTTATTGTTGGCGAGGAGGGTAATGAGGAAGGACGAACACCTCACCTCCAGGGGTTCGCTAATTTTGTGAAGAAGCAAACTTTTAATAAAGTGAAGTGGTATTTGGGTGCCCGCTGCCACATCGAGAAAGCCAAAGGAACTGATCAGCAGAATAAAGAATATTGCAGTAAAGAAGGCAACTTACTTATTGAGTGTGGAGCTCCTCGATCTCAAGGACAACGGAGTGACCTGTCTACTGCTGTGAGTACCTTGTTGGAGAGCGGGAGTCTGGTGACCGTTGCAGAGCAGCACCCTGTAACGTTTGTCAGAAATTTCCGCGGGCTGGCTGAACTTTTGAAAGTGAGCGGGAAAATGCAGAAGCGTGATTGGAAGACCAATGTACACGTCATTGTGGGGCCACCTGGGTGTGGTAAAAGCAAATGGGCTGCTAATTTTGCAGACCCGGAAACCACATACTGGAAACCACCTAGAAACAAGTGGTGGGATGGTTACCATGGTGAAGAAGTGGTTGTTATTGATGACTTTTATGGCTGGCTGCCGTGGGATGATCTACTGAGACTGTGTGATCGATATCCATTGACTGTAGAGACTAAAGGTGGAACTGTACCTTTTTTGGCCCGCAGTATTCTGATTACCAGCAATCAGACCCCGTTGGAATGGTACTCCTCAACTGCTGTCCCAGCTGTAGAAGCTCTCTATCGGAGGATTACTTCCTTGGTATTTTGGAAGAATGCTACAGAACAATCCACGGAGGAAGGGGGCCAGTTCGTCACCCTTTCCCCCCCATGCCCTGAATTTCCATATGAAATAAATTAC
>JF690913|Malaysia|15/06/2007
ATGCCCAGCAAGAAGAATGGAAGAAGCGGACCCCAACCACATAAAAGGTGGGTGTTCACGCTGAATAATCCTTCCGAAGACGAGCGCAAGAAAATACGGGAGCTTCCAATCTCCCTATTTGATTATTTTATTGTTGGCGAGGAGGGTAATGAGGAAGGACGAACACCTCACCTCCAGGGGTTCGCTAATTTTGTGAAGAAGCAAACTTTTAATAAAGTGAAGTGGTATTTGGGTGCCCGCTGCCACATCGAGAAAGCCAAAGGAACTGATCAGCAGAATAAAGAATATTGCAGTAAAGAAGGCAACTTACTTATTGAGTGTGGAGCTCCTCGATCTCAAGGACAACGGAGTGACCTGTCTACTGCTGTGAGTACCTTGTTGGAGAGCGGGAGTCTGGTGACCGTTGCAGAGCAGCACCCTGTAACGTTTGTCAGAAATTTCCGCGGGCTGGCTGAACTTTTGAAAGTGAGCGGGAAAATGCAGAAGCGTGATTGGAAGACCAATGTACACGTCATTGTGGGGCCACCTGGGTGTGGTAAAAGCAAATGGGCTGCTAATTTTGCAGACCCGGAAACCACATACTGGAAACCACCTAGAAACAAGTGGTGGGATGGTTACCATGGTGAAGAAGTGGTTGTTATTGATGACTTTTATGGCTGGCTGCCGTGGGATGATCTACTGAGACTGTGTGATCGATATCCATTGACTGTAGAGACTAAAGGTGGAACTGTACCTTTTTTGGCCCGCAGTATTCTGATTACCAGCAATCAGACCCCGTTGGAATGGTACTCCTCAACTGCTGTCCCAGCTGTAGAAGCTCTCTATCGGAGGATTACTTCCTTGGTATTTTGGAAGAATGCTACAGAACAATCCACGGAGGAAGGGGGCCAGTTCGTCACCCTTTCCCCCCCATGCCCTGAATTTCCATATGAAATAAATTAC
>JF690922|Malaysia|15/06/2007
ATGCCCAGCAAGAAGAATGGAAGAAGCGGACCCCAACCACATAAAAGGTGGGTGTTCACGCTGAATAATCCTTCCGAAGACGAGCGCAAGAAAATACGGGAGCTTCCAATCTCCCTATTTGATTATTTTATTGTTGGCGAGGAGGGTAATGAGGAAGGACGAACACCTCACCTCCAGGGGTTCGCTAATTTTGTGAAGAAGCAAACTTTTAATAAAGTGAAGTGGTATTTGGGTGCCCGCTGCCACATCGAGAAAGCCAAAGGAACTGATCAGCAGAATAAAGAATATTGCAGTAAAGAAGGCAACTTACTTATTGAGTGTGGAGCTCCTCGATCTCAAGGACAACGGAGTGACCTGTCTACTGCTGTGAGTACCTTGTTGGAGAGCGGGAGTCTGGTGACCGTTGCAGAGCAGCACCCTGTAACGTTTGTCAGAAATTTCCGCGGGCTGGCTGAACTTTTGAAAGTGAGCGGGAAAATGCAGAAGCGTGATTGGAAGACCAATGTACACGTCATTGTGGGGCCACCTGGGTGTGGTAAAAGCAAATGGGCTGCTAATTTTGCAGACCCGGAAACCACATACTGGAAACCACCTAGAAACAAGTGGTGGGATGGTTACCATGGTGAAGAAGTGGTTGTTATTGATGACTTTTATGGCTGGCTGCCGTGGGATGATCTACTGAGACTGTGTGATCGATATCCATTGACTGTAGAGACTAAAGGTGGAACTGTACCTTTTTTGGCCCGCAGTATTCTGATTACCAGCAATCAGACCCCGTTGGAATGGTACTCCTCAACTGCTGTCCCAGCTGTAGAAGCTCTCTATCGGAGGATTACTTCCTTGGTATTTTGGAAGAATGCTACAGAACAATCCACGGAGGAAGGGGGCCAGTTCGTCACCCTTTCCCCCCCATGCCCTGAATTTCCATATGAAATAAATTAC
>JF690914|Malaysia|15/06/2007
ATGCCCAGCAAGAAGAATGGAAGAAGCGGACCCCAACCACATAAAAGGTGGGTGTTCACGCTGAATAATCCTTCCGAAGACGAGCGCAAGAAAATACGGGAGCTTCCAATCTCCCTATTTGATTATTTTATTGTTGGCGAGGAGGGTAATGAGGAAGGACGAACACCTCACCTCCAGGGGTTCGCTAATTTTGTGAAGAAGCAAACTTTTAATAAAGTGAAGTGGTATTTGGGTGCCCGCTGCCACATCGAGAAAGCCAAAGGAACTGATCAGCAGAATAAAGAATATTGCAGTAAAGAAGGCAACTTACTTATTGAGTGTGGAGCTCCTCGATCTCAAGGACAACGGAGTGACCTGTCTACTGCTGTGAGTACCTTGTTGGAGAGCGGGAGTCTGGTGACCGTTGCAGAGCAGCACCCTGTAACGTTTGTCAGAAATTTCCGCGGGCTGGCTGAACTTTTGAAAGTGAGCGGGAAAATGCAGAAGCGTGATTGGAAGACCAATGTACACGTCATTGTGGGGCCACCTGGGTGTGGTAAAAGCAAATGGGCTGCTAATTTTGCAGACCCGGAAACCACATACTGGAAACCACCTAGAAACAAGTGGTGGGATGGTTACCATGGTGAAGAAGTGGTTGTTATTGATGACTTTTATGGCTGGCTGCCGTGGGATGATCTACTGAGACTGTGTGATCGATATCCATTGACTGTAGAGACTAAAGGTGGAACTGTACCTTTTTTGGCCCGCAGTATTCTGATTACCAGCAATCAGACCCCGTTGGAATGGTACTCCTCAACTGCTGTCCCAGCTGTAGAAGCTCTCTATCGGAGGATTACTTCCTTGGTATTTTGGAAGAATGCTACAGAACAATCCACGGAGGAAGGGGGCCAGTTCGTCACCCTTTCCCCCCCATGCCCTGAATTTCCATATGAAATAAATTAC
>JF690921|Malaysia|15/06/2007
ATGCCCAGCAAGAAGAATGGAAGAAGCGGACCCCAACCACATAAAAGGTGGGTGTTCACGCTGAATAATCCTTCCGAAGACGAGCGCAAGAAAATACGGGAGCTTCCAATCTCCCTATTTGATTATTTTATTGTTGGCGAGGAGGGTAATGAGGAAGGACGAACACCTCACCTCCAGGGGTTCGCTAATTTTGTGAAGAAGCAAACTTTTAATAAAGTGAAGTGGTATTTGGGTGCCCGCTGCCACATCGAGAAAGCCAAAGGAACTGATCAGCAGAATAAAGAATATTGCAGTAAAGAAGGCAACTTACTTATTGAGTGTGGAGCTCCTCGATCTCAAGGACAACGGAGTGACCTGTCTACTGCTGTGAGTACCTTGTTGGAGAGCGGGAGTCTGGTGACCGTTGCAGAGCAGCACCCTGTAACGTTTGTCAGAAATTTCCGCGGGCTGGCTGAACTTTTGAAAGTGAGCGGGAAAATGCAGAAGCGTGATTGGAAGACCAATGTACACGTCATTGTGGGGCCACCTGGGTGTGGTAAAAGCAAATGGGCTGCTAATTTTGCAGACCCGGAAACCACATACTGGAAACCACCTAGAAACAAGTGGTGGGATGGTTACCATGGTGAAGAAGTGGTTGTTATTGATGACTTTTATGGCTGGCTGCCTTGGGATGATCTACTGAGACTGTGTGATCGATATCCATTGACTGTAGAGACTAAAGGTGGAACTGTACCTTTTTTGGCCCGCAGTATTCTGATTACCAGCAATCAGACCCCGTTGGAATGGTACTCCTCAACTGCTGTCCCAGCTGTAGAAGCTCTCTATCGGAGGATTACTTCCTTGGTATTTTGGAAGAATGCTACAGAACAATCCACGGAGGAAGGGGGCCAGTTCGTCACCCTTTCCCCCCCATGCCCTGAATTTCCATATGAAATAAATTAC
>JF690911|Malaysia|15/06/2007
ATGCCCAGCAAGAAGAATGGAAGAAGCGGACCCCAACCACATAAAAGGTGGGTGTTCACGCTGAATAATCCTTCCGAAGACGAGCGCAAGAAAATACGGGAGCTTCCAATCTCCCTATTTGATTATTTTATTGTTGGCGAGGAGGGTAATGAGGAAGGACGAACACCTCACCTCCAGGGGTTCGCTAATTTTGTGAAGAAGCAAACTTTTAATAAAGTGAAGTGGTATTTGGGTGCCCGCTGCCACATCGAGAAAGCCAAAGGAACTGATCAGCAGAATAAAGAATATTGCAGTAAAGAAGGCAACTTACTTATTGAGTGTGGAGCTCCTCGATCTCAAGGACAACGGAGTGACCTGTCTACTGCTGTGAGTACCTTGTTGGAGAGCGGGAGTCTGGTGACCGTTGCAGAGCAGCACCCTGTAACGTTTGTCAGAAATTTCCGCGGGCTGGCTGAACTTTTGAAAGTGAGCGGGAAAATGCAGAAGCGTGATTGGAAGACCAATGTACACGTCATTGTGGGGCCACCTGGGTGTGGTAAAAGCAAATGGGCTGCTAATTTTGCAGACCCGGAAACCACATACTGGAAACCACCTAGAAACAAGTGGTGGGATGGTTACCATGGTGAAGAAGTGGTTGTTATTGATGACTTTTATGGCTGGCTGCCGTGGGATGATCTACTGAGACTGTGTGATCGATATCCATTGACTGTAGAGACTAAAGGTGGAACTGTACCTTTTTTGGCCCGCAGTATTCTGATTACCAGCAATCAGACCCCGTTGGAATGGTACTCCTCAACTGCTGTCCCAGCTGTAGAAGCTCTCTATCGGAGGATTACTTCCTTGGTATTTTGGAAGAATGCTACAGAACAATCCACGGAGGAAGGGGGCCAGTTCGTCACCCTTTCCCCCCCATGCCCTGAATTTCCATATGAAATAAATTAC
>JF690912|Malaysia|15/06/2007
ATGCCCAGCAAGAAGAATGGAAGAAGCGGACCCCAACCACATAAAAGGTGGGTGTTCACGCTGAATAATCCTTCCGAAGACGAGCGCAAGAAAATACGGGAGCTTCCAATCTCCCTATTTGATTATTTTATTGTTGGCGAGGAGGGTAATGAGGAAGGACGAACACCTCACCTCCAGGGGTTCGCTAATTTTGTGAAGAAGCAAACTTTTAATAAAGTGAAGTGGTATTTGGGTGCCCGCTGCCACATCGAGAAAGCCAAAGGAACTGATCAGCAGAATAAAGAATATTGCAGTAAAGAAGGCAACTTACTTATTGAGTGTGGAGCTCCTCGATCTCAAGGACAACGGAGTGACCTGTCTACTGCTGTGAGTACCTTGTTGGAGAGCGGGAGTCTGGTGACCGTTGCAGAGCAGCACCCTGTAACGTTTGTCAGAAATTTCCGCGGGCTGGCTGAACTTTTGAAAGTGAGCGGGAAAATGCAGAAGCGTGATTGGAAGACCAATGTACACGTCATTGTGGGGCCACCTGGGTGTGGTAAAAGCAAATGGGCTGCTAATTTTGCAGACCCGGAAACCACATACTGGAAACCACCTAGAAACAAGTGGTGGGATGGTTACCATGGTGAAGAAGTGGTTGTTATTGATGACTTTTATGGCTGGCTGCCCTGGGATGATCTACTGAGACTGTGTGATCGATATCCATTGACTGTAGAGACTAAAGGTGGAACTGTACCTTTTTTGGCCCGCAGTATTCTGATTACCAGCAATCAGACCCCGTTGGAATGGTACTCCTCAACTGCTGTCCCAGCTGTAGAAGCTCTCTATCGGAGGATTACTTCCTTGGTATTTTGGAAGAATGCTACAGAACAATCCACGGAGGAAGGGGGCCAGTTCGTCACCCTTTCCCCCCCATGCCCTGAATTTCCATATGAAATAAATTAC
>HQ831530|Portugal|19/11/2003
ATGCCCAGCAAGAAGAATGGAAGAAGCGGACCCCAACCCCATAAAAGGTGGGTGTTCACTCTGAATAATCCTTCCGAAGACGAGCGCAAGAAAATACGGGAGCTTCCAATCTCCCTGTTTGATTATTTTATTGTTGGCGAGGAGGGTAATGAGGAAGGACGAACACCTCACCTCCAGGGGTTCGCTAATTTTGTGAAAAAGCAAACTTTTAATAAAGTGAAGTGGTATCTTGGTGCCCGCTGCCACATCGAGAAAGCCAAAGGAACTGATCAGCAGAATAAAGAATATTGCAGTAAAGAAGGCAACTTACTGATCGAGTGTGGAGCTCCTAGATCTCAAGGACAACGGAGTGACCTGTCTACTGCTGTGAGTACCTTGTTGGAGAGCGGGAGTCTGGTGACCGTTGCAGAGCAGCACCCTGTAACGTTTGTCAGAAATTTCCGCGGGCTGGCTGAACTTTTGAAAGTGAGCGGGAAAATGCAGAAGCGTGATTGGAAGACCAATGTACACGTCATTGTGGGGCCACCTGGGTGTGGTAAAAGCAAATGGGCTGCTAATTTTGCAGACCCGGAAACCACATACTGGAAACCACCTAGAAACAAGTGGTGGGATGGTTACCATGGTGAAGAAGTGGTTGTTATTGATGACTTTTATGGCTGGCTGCCCTGGGATGATCTACTGAGACTGTGTGATCGATATCCATTGACTGTAGAGACTAAAGGTGGAACTGTACCTTTTTTGGCCCGCAGTATTCTGATTACCAGCAATCAGACCCCGTTGGAATGGTACTCCTCAACTGCTGTCCCAGCTGTAGAAGCTCTTTATCGGAGGATTACTTCCTTGGTATTTTGGAAGAATGCTACAGAACAATCCACGGAGGAAGGGGGCCAGTTCGTCACCCTTTCCCCCCCATGCCCTGAATTTCCATATGAAATAAATTAC
>JF317571|South_Korea|15/06/2009
ATGCCCAGCAAGAAGAATGGAAGAAGCGGACCCCAACCACATAAAAGGTGGGTGTTCACTCTGAATAATCCTTCCGAAGACGAGCGCAAGAAAATACGGGAGCTCCCAATCTCCCTATTTGATTATTTTATTGTTGGCGAGGAGGGTAATGAGGAAGGACGAACACCTCACCTCCAGGGGTTCGCTAATTTTGTGAAGAAGCAAACTTTTAATAAAGTGAAGTGGTATTTGGGTGCCCGCTGCCACATCGAGAAAGCCAAAGGAACAGATCAGCAGAATAAAGAATACTGCAGTAAAGAAGGCAACTTACTGATCGAGTGTGGAGCTCCTAGATCTCAGGGACAACGGAGTGACCTGTCTACTGCTGTGAGTACCTTGTTGGAGAGCGGGAGTCTGGTGACCGTTGCAGAGCAGCACCCTGTAACGTTTGTCAGAAATTTCCGCGGGCTGGCTGAACTTTTGAAAGTGAGCGGGAAAATGCAGAAGCGTGATTGGAAGACCAATGTACACGTCATTGTGGGGCCACCTGGGTGTGGTAAAAGCAAATGGGCTGCTAATTTTGCAGACCCGGAAACCACATACTGGAAACCACCTAGAAACAAGTGGTGGGATGGTTACCATGGTGAAGAAGTGGTTGTTATTGATGACTTTTATGGCTGGCTGCCGTGGGATGATCTACTGAGACTGTGTGATCGATATCCATTGACTGTAGAGACTAAAGGTGGAACTGTACCTTTTTTGGCCCGCAGTATTCTGATTACCAGCAATCAGACCCCGTTGGAATGGTACTCCTCAACTGCTGTCCCAGCTGTAGAAGCTCTCTATCGGAGGATTACTTCCTTGGTATTTTGGAAGAATGCTACAGAACAATCCACGGAGGAAGGGGGCCAGTTCGTCACCCTTTCCCCCCCATGCCCTGAATTTCCATATGAAATAAATTAC
>HQ831523|Portugal|05/04/2007
ATGCCCAGCAAGAAGAGTGGAAGAAGCGGACCCCAACCACATAAAAGGTGGGTGTTCACGTTGAATAATCCTTCCGAAGACGAGCGCAAGAAAATACGGGAGCTCCCAATCTCCCTATTTGATTATTTTATTGTTGGCGAGGAGGGTAATGAGGAAGGACGAACACCTCACCTCCAGGGGTTCGCTAATTTTGTGAAGAAGCAGACTTTTAATAAAGTGAAGTGGTATTTGGGTGCCCGCTGCCACATCGAGAAAGCGAAAGGAACAGATCAGCAGAATAAAGAATACTGCAGTAAAGAAGGCAACTTACTGATCGAGTGTGGAGCTCCTAGATCTCAGGGACAACGGAGTGACCTGTCTACTGCTGTGAGTACCTTGTTGGAGAGCGGGAGTCTGGTGACCGTTGCAGAGCAGCACCCTGTAACGTTTGTCAGAAATTTCCGCGGGCTGGCTGAACTTTTGAAAGTGAGCGGGAAAATGCAGAAGCGTGATTGGAAGACTAATGTACACGTCATTGTGGGGCCACCTGGGTGTGGTAAAAGCAAATGGGCTGCTAATTTTGCAGACCCGGAAACCACATACTGGAAACCACCTAGAAACAAGTGGTGGGATGGTTACCATGGTGAAGAAGTGGTTGTTATTGATGACTTTTATGGCTGGCTGCCCTGGGATGATCTACTGAGACTGTGTGATCGATATCCATTGACTGTAGAGACTAAAGGTGGAACTGTACCTTTTTTGGCCCGCAGTATTCTGATTACCAGCAATCAGACCCCGTTGGAATGGTACTCCTCAACTGCTGTCCCAGCTGTAGAAGCTCTTTATCGGAGGATTACTTCCTTGGTATTTTGGAAGAATGCTACAGAACAATCCACGGAGGAAGGGGGCCAGTTCGTCACCCTTTCCCCCCCATGCCCTGAATTTCCATATGAAATAAATTAC
>JF317583|South_Korea|15/06/2009
ATGCCCAGCAAGAAGAATGGAAGAAGCGGACCCCAACCACATAAAAGGTGGGTGTTCACGCTGAATAATCCTTCCGAAGACGAGCGCAAGAAAATACGGGAGCTCCCAATCTCCCTATTTGATTATTTTATTGTTGGCGAGGAGGGTAATGAGGAAGGACGAACACCTCACCTCCAGGGGTTCGCTAATTTTGTTAAGAAGCAAACTTTTAATAAAGTGAAGTGGTATTTGGGTGCCCGCTGCCACATCGAGAAAGCCAAAGGAACTGATCAGCAGAATAAAGAATATTGCAGTAAAGAAGGCAACTTACTTATTGAATGTGGAGCTCCTCGATCTCAAGGACAACGGAGTGACCTGTCTACTGCTGTGAGTACCTTGTTGGAGAGCGGGAGTCTGGTGACCGTTGCAGAGCAGCACCCTGTAACGTTTGTCAGAAATTTCCGCGGGCTGGCTGAACTTTTGAAAGTGAGCGGGAAAATGCAGAAGCGTGATTGGAAGACCAATGTACACGTCATTGTGGGGCCACCTGGGTGTGGTAAAAGCAAATGGGCTGCTAATTTTGCAGACCCGGAAACCACATACTGGAAACCACCTAGAAACAAGTGGTGGGATGGTTACCATGGTGAAGAAGTGGTTGTTATTGATGACTTTTATGGCTGGCTGCCGTGGGATGATCTACTGAGACTGTGTGATCGATATCCATTGACTGTAGAGACTAAAGGTGGAACTGTACCTTTTTTGGCCCGCAGTATTCTGATTACCAGCAATCAGACCCCGTTGGAATGGTACTCCTCAACTGCTGTCCCAGCTGTAGAAGCTCTCTATCGGAGGATTACTTCCTTGGTATTTTGGAAGAATGCTACAGAACAATCCACGGAGGAAGGGGGCCAGTTCGTCACCCTTTCCCCCCCATGCCCTGAATTTCCATATGAAATAAATTAC
>JF317578|South_Korea|15/06/2009
ATGCCCAGCAAGAAGAATGGAAGAAGCGGACCCCAACCACATAAAAGGTGGGTGTTCACGCTGAATAATCCTTCCGAAGACGAGCGCAAGAAAATACGGGAGCTCCCAATCTCCCTATTTGATTATTTTATTGTTGGCGAGGAGGGTAATGAGGAAGGACGAACACCTCACCTCCAGGGGTTCGCTAATTTTGTGAAGAAGCAAACTTTTAATAAAGTGAAGTGGTATTTGGGTGCCCGCTGCCACATCGAGAAAGCCAAAGGAACTGATCAGCAGAATAAAGAATATTGCAGTAAAGAAGGCAACTTACTTGTTGAATGTGGAGCTCCTCGATCTCAAGGACAACGGAGTGACCTGTCTACTGCTGTGAGTACTTTGTTGGAGAGCGGGAGTCTGGTGACCGTTGCAGAGCAGCACCCTGTAACGTTTGTCAGAAATTTCCGCGGGCTGGCTGAACTTTTGAAAGTGAGCGGGAAAATGCAGAAGCGTGATTGGAAGACCAATGTACACGTCATTGTGGGGCCACCTGGGTGTGGTAAAAGCAAATGGGCTGCTAATTTTGCAGACCCGGAAACCACATACTGGAAACCACCTAGAAACAAGTGGTGGGATGGTTACCATGGTGAAGAAGTGGTTGTTATTGATGACTTTTATGGCTGGCTGCCGTGGGATGATCTACTGAGACTGTGTGATCGATATCCATTGACTGTAGAGACTAAAGGTGGAACTGTACCTTTTTTGGCCCGCAGTATTCTGATTACCAGCAATCAGACCCCGTTGGAATGGTACTCCTCAACTGCTGTCCCAGCTGTAGAAGCTCTCTATCGGAGGATTACTTCCTTGGTATTTTGGAAGAATGCTACAGAACAATCCACGGAGGAAGGGGGCCAGTTCGTCACCCTTTCCCCCCCATGCCCTGAATTTCCATATGAAATAAATTAC
>JF317577|South_Korea|15/06/2009
ATGCCCAGCAAGAAGAATGGAAGAAGCGGACCCCAACCACATAAAAGGTGGGTGTTCACGCTGAATAATCCTTCCGAAGACGAGCGCAAGAAAATACGGGAGCTCCCAATCTCCCTATTTGATTATTTTATTGTTGGCGAGGAGGGTAATGAGGAAGGACGAACACCTCACCTCCAGGGGTTCGCTAATTTTGTGAAGAAGCAAACTTTTAATAAAGTGAAGTGGTATTTGGGTGCCCGCTGCCACATCGAGAAAGCCAAAGGAACTGATCAGCAGAATAAAGAATATTGCAGTAAAGAAGGCAACTTACTTGTTGAATGTGGAGCTCCTCGATCTCAAGGACAACGGAGTGACCTGTCTACTGCTGTGAGTACTTTGTTGGAGAGCGGGAGTCTGGTGACCGTTGCAGAGCAGCACCCTGTAACGTTTGTCAGAAATTTCCGCGGGCTGGCTGAACTTTTGAAAGTGAGCGGGAAAATGCAGAAGCGTGATTGGAAGACCAATGTACACGTCATTGTGGGGCCACCTGGGTGTGGTAAAAGCAAATGGGCTGCTAATTTTGCAGACCCGGAAACCACATACTGGAAACCACCTAGAAACAAGTGGTGGGATGGTTACCATGGTGAAGAAGTGGTTGTTATTGATGACTTTTATGGCTGGCTGCCGTGGGATGATCTACTGAGACTGTGTGATCGATATCCATTGACTGTAGAGACTAAAGGTGGAACTGTACCTTTTTTGGCCCGCAGTATTCTGATTACCAGCAATCAGACCCCGTTGGAATGGTACTCCTCAACTGCTGTCCCAGCTGTAGAAGCTCTCTATCGGAGGATTACTTCCTTGGTATTTTGGAAGAATGCTACAGAACAATCCACGGAGGAAGGGGGCCAGTTCGTCACCCTTTCCCCCCCATGCCCTGAATTTCCATATGAAATAAATTAC
>AY484407|Netherlands|15/06/2004
ATGCCCAGCAAGAAGAATGGAAGAAGCGGACCCCAACCACATAAAAGGTGGGTGTTCACGCTGAATAATCCTTCCGAAGACGAGCGCAAGAAAATACGGGAGCTTCCAATCTCCCTGTTTGATTATTTTATTGTTGGCGAGGAGGGTAATGAGGAAGGACGAACACCTCACCTCCAGGGGTTCGCTAATTTTGTGAAAAAGCAAACTTTTAATAAAGTGAAGTGGTATCTTGGTGCCCGCTGCCACATCGAGAAAGCCAAAGGAACTGATCAGCAGAATAAAGAATATTGCAGTAAAGAAGGCAACTTACTTATTGAGTGTGGAGCTCCTAGATCTCAAGGACAACGGAGTGACCTGTCTACTGCTGTGAGTACCTTGTTGGAGAGCGGGAGTCTGGTGACCGTTGCAGAGCAGCACCCTGTAACGTTTGTCAGAAATTTCCGCGGGCTGGCTGAACTTTTGAAAGTGAGCGGGAAAATGCAGAAGCGTGATTGGAAGACCAATGTACACGTCATTGTGGGGCCACCTGGGTGTGGTAAAAGCAAATGGGCTGCTAATTTTGCAGACCCGGAAACCACATACTGGAAACCACCTAGAAACAAGTGGTGGGATGGTTACCATGGTGAAGAAGTGGTTGTTATTGATGACTTTTATGGCTGGTTGCCCTGGGATGATCTACTGAGACTGTGTGATCGATATCCATTGACTGTAGAGACTAAAGGTGGAACTGTACCTTTTTTGGCCCGCAGTATTCTGATTACCAGCAATCAGACCCCGTTGGAATGGTACTCCTCAACTGCTGTCCCAGCTGTAGAAGCTCTTTATCGGAGGATTACTTCCTTGGTATTTTGGAAGAATGCTACAGAACAATCCACGGAGGAAGGGGGCCAGTTCGTCACCCTTTCCCCCCCATGCCCTGAATTTCCATATGAAATAAATTAC
>JF317567|South_Korea|15/06/2009
ATGCCCAGCAAGAAGAATGGAAGAAGCGGACCCCAACCACATAAAAGGTGGGTGTTCACGCTGAATAATCCTTCCGAAGACGAGCGCAAGAAAATACGGGAGCTCCCAATCTCCCTATTTGATTATTTTATTGTTGGCGAGGAGGGTAATGAGGAAGGACGAACACCTCACCTCCAGGGGTTCGCTAATTTTGTGAAGAAGCAAACTTTTAATAAAGTGAAGTGGTATTTGGGTGCCCGCTGCCACATCGAGAAAGCCAAAGGAACTGATCAGCAGAATAAAGAATATTGCAGTAAAGAAGGCAACTTACTTATTGAATGTGGAGCTCCTCGATCTCAAGGACAACGGAGTGACCTGTCTACTGCTGTGAGTACTTTGTTGGAGAGCGGGAGTCTGGTGACCGTTGCAGAGCAGCACCCTGTAACGTTTGTCAGAAATTTCCGCGGGCTGGCTGAACTTTTGAAAGTGAGCGGGAAAATGCAGAAGCGTGATTGGAAGACTAATGTACACGTCATTGTGGGGCCACCTGGGTGTGGTAAAAGCAAATGGGCTGCTAATTTTGCAGACCCGGAAACCACATACTGGAAACCACCTAGAAACAAGTGGTGGGATGGTTACCATGGTGAAGAAGTGGTTGTTATTGATGACTTTTATGGCTGGCTGCCCTGGGATGATCTACTGAGACTGTGTGATCGATATCCATTGACTGTAGAGACTAAAGGTGGAACTGTACCTTTTTTGGCCCGCAGTATTCTGATTACCAGCAATCAGACCCCGTTGGAATGGTACTCCTCAACTGCTGTCCCAGCTGTAGAAGCTCTTTATCGGAGGATTACTTCCTTGGTATTTTGGAAGAATGCTACAGAACAATCCACGGAGGAAGGGGGCCAGTTCGTCACCCTTTCCCCCCCATGCCCTGAATTTCCATATGAAATAAATTAC
>JF317568|South_Korea|15/06/2009
ATGCCCAGCAAGAAGAATGGAAGAAGCGGACCCCAACCACATAAAAGGTGGGTGTTCACGCTGAACAATCCTTCCGAAGACGAGCGCAATAAAATACGGGAGCTCCCAATCTCCCTATTTGATTATTTTATTGTTGGCGAGGAGGGTAATGAGGAAGGACGAACACCTCACCTCCAGGGGTTCGCTAATTTTGTGAAGAAGCAAACTTTTAACAAAGTGAAGTGGTATTTGGGTGCCCGCTGCCACATCGAGAAAGCCAAAGGAACTGATCAGCAGAATAAAGAATATTGCAGTAAAGAAGGCAACTTACTTATTGAATGTGGAGCTCCTCGATCTCAAGGACAGCGGAGTGACCTGTCTACTGCTGTGAGTACTTTGTTGGAGAGCGGGAGTCTGGTGACCGTTGCAGAGCAGCACCCTGTAACGTTTGTCAGAAATTTCCGCGGGCTGGCTGAACTTTTGAAAGTGAGCGGGAAAATGCAGAAGCGTGATTGGAAGACCAATGTACACGTCATTGTGGGGCCACCTGGGTGTGGTAAAAGCAAATGGGCTGCTAATTTTGCAGACCCGGAAACCACATACTGGAAACCACCTAGAAACAAGTGGTGGGATGGTTACCATGGTGAAGAAGTGGTTGTTATTGATGACTTTTATGGCTGGTTGCCGTGGGATGATCTACTGAGACTGTGTGATCGATATCCATTGACTGTAGAGACTAAAGGTGGAACTGTACCTTTTTTGGCCCGCAGTATTCTGATTACCAGCAATCAGACCCCGTTGGAATGGTACTCCTCAACTGCTGTCCCAGCTGTAGAAGCTCTCTATCGGAGGATTACTTCCTTGGTATTTTGGAAGAATGCTACAGAACAATCCACGGAGGAAGGGGGCCAGTTCGTCACCCTTTCCCCCCCATGCCCTGAATTTCCATATGAAATAAATTAC
>AY322003|France|15/06/2004
ATGCCCAGCAAGAAGAATGGAAGAAGCGGACCCCAACCCCATAAAAGGTGGGTGTTCACTCTGAATAATCCTTCCGAAGACGAGCGCAAGAAAATACGGGAGCTTCCAATCTCCCTATTTGATTATTTTATTGTTGGCGAGGAGGGTAATGAGGAAGGACGAACACCTCACCTCCAGGGGTTCGCTAATTTTGTGAAGAAGCAAACTTTTAATAAAGTGAAGTGGTATTTGGGTGCCCGCTGCCACATCGAGAAAGCGAAAGGAACAGATCAGCAGAATAAAGAATACTGCAGTAAAGAAGGCAACTTACTGATTGAGTGTGGAGCGCCTAGATCTCAGGGACAACGGAGTGACCTGTCTACTGCTGTGAGTACCTTGTTGGAGAGCGGGAGTCTGGTGACCGTTGCAGAGCAGCACCCTGTAACGTTTGTCAGAAATTTCCGCGGGCTGGCTGAACTTTTGAAAGTGAGCGGGAAAATGCAGAAGCGTGATTGGAAGACTAATGTACACGTCATTGTGGGGCCACCTGGGTGTGGTAAAAGCAAATGGGCTGCTAATTTTGCAGACCCGGAAACCACATACTGGAAACCACCTAGAAACAAGTGGTGGGATGGTTACCATGGTGAAGAAGTGGTTGTTATTGATGACTTTTATGGCTGGCTGCCCTGGGATGATCTACTGAGACTGTGTGATCGATATCCATTGACTGTAGAGACTAAAGGTGGAACTGTACCTTTTTTGGCCCGCAGTATTCTGATTACCAGCAATCAGACCCCGTTGGAATGGTACTCCTCAACTGCTGTCCCAGCTGTAGAAGCTCTCTATCGGAGGATTACTTCCTTGGTATTTTGGAAGAATGCTACAGAACAATCCACGGAGGAAGGGGGCCAGTTCGTCACCCTTTCCCCCCCATGCCCTGAATTTCCATATGAAATAAATTAC
>AY321983|France|15/06/2004
ATGCCCAGCAAGAAGAATGGAAGAAGCGGACCCCAACCCCATAAAAGGTGGGTGTTCACTCTGAATAATCCTTCCGAAGACGAGCGCAAGAAAATACGGGAGCTTCCAATCTCCCTATTTGATTATTTTATTGTTGGCGAGGAGGGTAATGAGGAAGGACGAACACCTCACCTCCAGGGGTTCGCTAATTTTGTGAAGAAGCAAACTTTTAATAAAGTGAAGTGGTATTTGGGTGCCCGCTGCCACATCGAGAAAGCGAAAGGAACAGATCAGCAGAATAAAGAATACTGCAGTAAAGAAGGCAACTTACTGATGGAGTGTGGAGCGCCTAGATCTCAGGGACAACGGAGTGACCTGTCTACTGCTGTGAGTACCTTGTTGGAGAGCGGGAGTCTGGTGACCGTTGCAGAGCAGCACCCTGTAACGTTTGTCAGAAATTTCCGCGGGCTTGCTGAACTTTTGAAAGTGAGCGGGAAAATGCAGAAGCGTGATTGGAAGACTAATGTACACGTCATTGTGGGGCCACCTGGGTGTGGTAAAAGCAAATGGGCTGCTAATTTTGCAGACCCGGAAACCACATACTGGAAACCACCTAGAAACAAGTGGTGGGATGGTTACCATGGTGAAGAAGTGGTTGTTATTGATGACTTTTATGGCTGGCTGCCCTGGGATGATCTACTGAGACTGTGTGATCGATATCCATTGACTGTAGAGACTAAAGGTGGAACTGTACCTTTTTTGGCCCGCAGTATTCTGATTACCAGCAATCAGACCCCGTTGGAATGGTACTCCTCAACTGCTGTCCCAGCTGTAGAAGCTCTCTATCGGAGGATTACTTCCTTGGTATTTTGGAAGAATGCTACAGAACAATCCACGGAGGAAGGGGGCCAGTTCGTCACCCTTTCCCCCCCATGCCCTGAATTTCCATATGAAATAAATTAC
>AY321982|France|15/06/2004
ATGCCCAGCAAGAAGAATGGAAGAAGCGGACCCCAACCCCATAAAAGGTGGGTGTTCACTCTGAATAATCCTTCCGAAGACGAGCGCAAGAAAATACGGGAGCTTCCAATCTCCCTATTTGATTATTTTATTGTTGGCGAGGAGGGTAATGAGGAAGGACGAACACCTCACCTCCAGGGGTTCGCTAATTTTGTGAAGAAGCAAACTTTTAATAAAGTGAAGTGGTATTTGGGTGCCCGCTGCCACATCGAGAAAGCGAAAGGAACAGATCAGCAGAATAAAGAATACTGTAGTAAAGAAGGCAACTTACTGATGGAGTGTGGAGCTCCTAGATCTCAGGGACAACGGAGTGACCTGTCTACTGCTGTGAGTACCTTGTTGGAGAGCGGGAGTCTGGTGACCGTTGCAGAGCAGCACCCTGTAACGTTTGTCAGAAATTTCCGCGGGCTGGCTGAACTTTTGAAAGTGAGCGGGAAAATGCAGAAGCGTGATTGGAAGACTAATGTACACGTCATTGTGGGGCCACCTGGGTGTGGTAAAAGCAAATGGGCTGCTAATTTTGCAGACCCGGAAACCACATACTGGAAACCACCTAGAAACAAGTGGTGGGATGGTTACCATGGTGAAGAAGTGGTTGTTATTGATGACTTTTATGGCTGGCTGCCCTGGGATGATCTACTGAGACTGTGTGATCGATATCCATTGACTGTAGAGACTAAAGGTGGAACTGTACCTTTTTTGGCCCGCAGTATTCTGATTACCAGCAATCAGACCCCGTTGGAATGGTACTCCTCAACTGCTGTCCCAGCTGTAGAAGCTCTCTATCGGAGGATTACTTCCTTGGTATTTTGGAAGAATGCTACAGAACAATCCACGGAGGAAGGGGGCCAGTTCGTCACCCTTTCCCCCCCATGCCCTGAATTTCCATATGAAATAAATTAC
>EU909687|Belgium|15/06/2008
ATGCCCAGCAAGAAGAGTGGAAGAAGCGGACCCCAACCACATAAAAGGTGGGTGTTCACGCTGAATAATCCTTCCGAAGACGAGCGCAAGAAAATACGGGAGCTCCCAATCTCCCTATTTGATTATTTTATTGTTGGCGAGGAAGGTAACGAGGAAGGCCGAACACCCCACCTACAGGGGTTCGCTAATTTTGTGAAGAAGCAAACTTTTAATAAAGTGAAGTGGTATTTTGGTGCCCGCTGCCACATCGAGAAAGCGAAAGGAACAGATCAGCAGAATAAAGAATACTGCAGTAAAGAAGGCAACTTACTGATAGAATGTGGAGCTCCTAGATCTCAAGGACAACGGAGTGACCTCTCTACTGCTGTGAGTACCTTGTTGGAGAGCGGGAGTCTGGTGACCGTTGCAGAGCAGCACCCTGTAACGTTTGTCAGAAATTTCCGCGGGCTGGCTGAACTTTTGAAAGTGAGCGGGAAAATGCAGAAGCGTGATTGGAAGACGAATGTACACGTCATTGTGGGGCCACCTGGGTGTGGCAAAAGCAAATGGGCTGCTAATTTTGCAGACCCGGAAACCACATACTGGAAACCACCTAGAAACAAGTGGTGGGATGGTTACCATGGTGAAGAAGTGGTTGTTATTGATGACTTTTATGGCTGGCTGCCGTGGGATGATCTACTGAGACTCTGTGATCGATATCCTTTGACTGTTGAGACTAAAGGTGGAACTGTACCTTTTTTGGCCCGCAGTATTCTGATTACCAGCAATCAGACCCCGTTGGAATGGTACTCCTCAACTGCTGTCCCAGCTGTAGAAGCTCTTTATCGGAGGATTACTTCCTTGGTATTTTGGAAGAATGCTACAGAACAATCCACGGAGGAAGGGGGCCAGTTCGTCACCCTTTCCCCCCCATGCCCTGAATTTCCATATGAAATAAATTAC
>28031|Italy|13/12/2013
ATGCCCAGCAAGAAGAGTGGAAGAAGCGGACCCCAACCACATAAAAGGTGGGTGTTCACGCTGAATAATCCTTCCGAAGACGAGCGCAAGAAAATACGGGAGCTCCCAATCTCCCTATTTGATTATTTTATTGTTGGCGAGGAAGGTAATGAGGAGGGCCGAACACCCCACCTACAGGGGTTCGCTAATTTTGTGAAGAAGCAAACTTTTAATAAAGTGAAGTGGTATTTTGGTGCCCGCTGCCACATCGAGAAAGCGAAAGGAACAGATCAGCAGAATAAAGAATATTGCAGTAAAGAAGGCAACTTACTGATAGAATGTGGAGCTCCTAGATCTCAAGGACAACGGAGTGACCTCTCTACTGCTGTGAGTACCTTGTTGGAGAGCGGGAGTCTGGTGACCGTTGCAGAGCAGCACCCTGTAACGTTTGTCAGAAATTTCCGCGGGCTGGCTGAACTTTTGAAAGTGAGCGGGAAAATGCAGAAGCGTGATTGGAAGACGAATGTACACGTCATTGTGGGGCCACCTGGGTGTGGCAAAAGCAAATGGGCTGCTAATTTTGCAGACCCGGAAACCACATACTGGAAACCACCTAGAAACAAGTGGTGGGATGGTTACCATGGTGAAGAAGTGGTTGTTATTGATGACTTTTATGGCTGGCTGCCGTGGGATGATCTACTGAGACTCTGTGATCGATATCCTTTGACTGTTGAGACTAAAGGTGGAACTGTACCTTTTTTGGCCCGCAGTATTCTGATTACCAGCAATCAGACCCCGTTGGAATGGTACTCCTCAACTGCTGTCCCAGCTGTAGAAGCTCTTTATCGGAGGATTACTTCCTTGGTATTTTGGAAGAATGCTACAGAACAATCCACGGAGGAAGGGGGCCAGTTCGTCACCCTTTCCCCCCCATGCCCTGAATTTCCATATGAAATAAATTAC
>26d|Italy|18/08/2008
ATGCCCAGCAAGAAGAATGGAAGAAGCGGACCCCAACCACATAAAAGGTGGGTGTTCACGCTGAATAATCCTTCCGAAGACGAGCGCAAGAAAATACGGGAGCTTCCAATCTCCCTATTTGATTATTTTATTGTTGGCGAGGAGGGTAATGAGGAAGGACGAACACCTCACCTCCAGGGGTTCGCTAATTTTGTGAAGAAGCAAACTTTTAATAAAGTGAAGTGGTATTTGGGTGCCCGCTGCCACATCGAGAAAGCCAAAGGAACTGATCAGCAGAATAAAGAATATTGCAGTAAAGAAGGCAACTTACTTATTGAATGTGGAGCTCCTCGATCTCAAGGACAACGGAGTGACCTGTCTACTGCTGTGAGTACCTTGTTGGAGAGCGGGAGTCTGGTGACCGTTGCAGAGCAGCACCCTGTAACGTTTGTCAGAAATTTCCGCGGGCTGGCTGAACTTTTGAAAGTGAGCGGGAAAATGCAGAAGCGTGATTGGAAGACCAATGTACACGTCATTGTGGGGCCACCTGGGTGTGGTAAAAGCAAATGGGCTGCTAATTTTGCAGACCCGGAAACCACATACTGGAAACCACCTAGAAACAAGTGGTGGGATGGTTACCATGGTGAAGAAGTGGTTGTTATTGATGACTTTTATGGCTGGCTGCCGTGGGATGATCTACTGAGACTGTGTGATCGATATCCATTGACTGTAGAGACTAAAGGTGGAACTGTACCTTTTTTGGCCCGCAGTATTCTGATTACCAGCAATCAGACCCCGTTGGAATGGTACTCCTCAACTGCTGTCCCAGCTGTAGAAGCTCTTTATCGGAGGATTACTTCCTTGGTATTTTGGAAGAATGCTACAGAACAATCCACGGAGGAAGGGGGCCAGTTCGTCACCCTTTCCCCCCCATGCCCTGAATTTCCATATGAAATAAATTAC
>24d|Italy|18/08/2008
ATGCCCAGCAAGAAGAATGGAAGAAGCGGACCCCAACCACATAAAAGGTGGGTGTTCACGCTGAATAATCCTTCCGAAGACGAGCGCAAGAAAATACGGGAGCTTCCAATCTCCCTATTTGATTATTTTATTGTTGGCGAGGAGGGTAATGAGGAAGGACGAACACCTCACCTCCAGGGGTTCGCTAATTTTGTGAAGAAGCAAACTTTTAATAAAGTGAAGTGGTATTTGGGTGCCCGCTGCCACATCGAGAAAGCCAAAGGAACTGATCAGCAGAATAAAGAATATTGCAGTAAAGAAGGCAACTTACTTATTGAATGTGGAGCTCCTCGATCTCAAGGACAACGGAGTGACCTGTCTACTGCTGTGAGTACCTTGTTGGAGAGCGGGAGTCTGGTGACCGTTGCAGAGCAGCACCCTGTAACGTTTGTCAGAAATTTCCGCGGGCTGGCTGAACTTTTGAAAGTGAGCGGGAAAATGCAGAAGCGTGATTGGAAGACCAATGTACACGTCATTGTGGGGCCACCTGGGTGTGGTAAAAGCAAATGGGCTGCTAATTTTGCAGACCCGGAAACCACATACTGGAAACCACCTAGAAACAAGTGGTGGGATGGTTACCATGGTGAAGAAGTGGTTGTTATTGATGACTTTTATGGCTGGCTGCCGTGGGATGATCTACTGAGACTGTGTGATCGATATCCATTGACTGTAGAGACTAAAGGTGGAACTGTACCTTTTTTGGCCCGCAGTATTCTGATTACCAGCAATCAGACCCCGTTGGAATGGTACTCCTCAACTGCTGTCCCAGCTGTAGAAGCTCTTTATCGGAGGATTACTTCCTTGGTATTTTGGAAGAATGCTACAGAACAATCCACGGAGGAAGGGGGCCAGTTCGTCACCCTTTCCCCCCCATGCCCTGAATTTCCATATGAAATAAATTAC
>JF317581|South_Korea|15/06/2009
ATGCCCAGCAAGAAGAATGGAAGAAGCGGACCCCAACCCCATAAAAGGTGGGTGTTCACTCTGAATAATCCTTCCGAAGACGAGCGCAAGAAAATACGGGATCTTCCAATATCCCTATTTGATTATTTTATTGTTGGCGAGGAGGGTAATGAGGAAGGACGAACACCTCACCTCCAGGGGTTCGCTAATTTTGTGAAGAAGCAGACTTTTAATAAAGTGAAGTGGTATTTGGGTGCCCGCTGCCACATCGAGAAAGCCAAAGGAACAGATCAGCAGAATAAAGAATATTGCAGTAAAGAAGGCAACTTACTTATTGAATGTGGAGCTCCTAGATCTCAAGGACAACGGAGTGACCTGTCTACTGCTGTGAGTACCTTGTTGGAGAGCGGGAGTCTGGTGACCGTTGCAGAGCAGTACCCTGTAACGTTTGTCAGAAATTTCCGCGGGCTGGCTGAACTTTTGAAAGTGAGCGGGAAAATGCAGAAGCGTGATTGGAAGACCAATGTACACGTCATTGTGGGGCCACCTGGGTGTGGTAAAAGCAAATGGGCTGCTAATTTTGCAGACCCGGAAACCACATACTGGAAACCACCTAGAAACAAGTGGTGGGATGGTTACCATGGTGAAGAAGTGGTTGTTATTGATGACTTTTATGGCTGGCTGCCGTGGGATGATCTACTGAGACTGTGTGATCGATATCCATTGACTGTAGAGACTAAAGGTGGAACTGTACCTTTTTTGGCCCGCAGTATTCTGATTACCAGCAATCAGACCCCGTTGGAATGGTACTCCTCAACTGCTGTCCCAGCTGTAGAAGCTCTCTATCGGAGGATTACTTCCTTGGTATTTTGGAAGAATGCTACAGAACAATCCACGGAGGAAGGGGGCCAGTTCGTCACCCTTTCCCCCCCATGCCCTGAATTTCCATATGAAATAAATTAC
>KJ094604|Brazil|08/05/2010
ATGCCCAGCAAGAAGAATGGAAGAAGCGGACCCCAACCACATAAAAGGTGGGTGTTCACGCTGAATAATCCTTCCGAAGACGAGCGCAAGAAAATACGGGAGCTCCCAATCTCCCTATTTGATTATTTTATTGTTGGCGAGGAGGGTAATGAGGAAGGACGAACACCTCACCTCCAGGGGTTCGCTAATTTTGTGAAGAAGCAAACTTTTAATAAAGTGAAGTGGTATTTGGGTGCCCGCTGCCACATCGAGAAAGCCAAAGGAACAGATCAGCAGAATAAAGAATACTGCAGTAAAGAAGGCAACTTACTGATGGAATGTGGAGCTCCTAGATCTCAAGGACAACGGAGTGACCTGTCTACTGCTGTGAGTACCTTGTTGGAGAGCGGGAGTCTGGTGACCGTTGCAGAGCAGCACCCTGTAACGTTTGTCAGAAATTTCCGCGGGCTGGCTGAACTTTTGAAAGTGAGCGGGAAAATGCAGAAGCGTGATTGGAAGACCAATGTACACGTCATTGTGGGGCCACCTGGGTGTGGTAAAAGCAAATGGGCTGCTAATTTTGCAGACCCGGAAACCACATACTGGAAACCACCTAGAAACAAGTGGTGGGATGGTTACCATGGTGAAGAAGTGGTTGTTATTGATGACTTTTATGGCTGGCTGCCCTGGGATGATCTACTGAGAATGTGTGATCGATATCCATTGACTGTAGAGACTAAAGGTGGAACTGTACCTTTTTTGGCCCGCAGTATTCTGATTACCAGCAATCAGACCCCGTTGGAATGGTACTCCTCAACTGCTGTCCCAGCTGTAGAAGCTCTCTATCGGAGGATTACTTCCTTGGTATTTTGGAAGAATGCTACAGAACAATCCACGGAGGAAGGGGGCCAGTTCGTCACCCTTTCCCCCCCATGCCCTGAATTTCCATATGAAATAAATTAC
>EF210106|China|15/06/2006
ATGCCCAGCAAGAAGAATGGAAGAAGCGGACCCCAACCACATAAAAGGTGGGTGTTCACGCTCAATAATCCTTCCGAAGACGAGCGCAAGAAAATACGGGAGCTCCCAATCTCCCTATTTGATTATTTTATTGTTGGCGAGGAGGGTAATGAGGAAGGCCGAACACCCCACCTACAGGGGTTCGCTAATTTTGTGAAGAAGCAAACTTTTAATAAAGTGAAGTGGTATTTTGGTGCCCGCTGCCACATCGAGAAAGCGAAAGGAACAGATCAGCAGAATAAAGAATACTGCAGTAAAGAAGGCAACTTACTTATGGAGTGTGGAGCTCCTAGATCTCAAGGACAACGGAGTGACCTGTCTAGTGCTGTGAGTACCTCGTTGGAGAGCGGTAGTCTGGTGACCGTTGCAGAGCAGCACCCTGTAACGTTTGTCAGAAATTTCCGCGGGCTGGCTGAACTTTTGAAAGTGAGCGGGAAAATGCAGAAGCGTGATTGGAAGACCAATGTACACGTCATTGTGGGGCCACCTGGGTGTGGTAAAAGCAAATGGGCTGCTAATTTTGCAGACCCGGAAACCACATACTGGAAACCACCTAGAAACAAGTGGTGGGATGGTTACCATGGTGAAGAAGTGGTTGTTATTGATGACTTTTATGGCTGGCTGCCGTGGGATGATCTACTGAGACTGTGTGATCGATATCCATTGACTGTAGAGACTAAAGGTGGAACTGTACCTTTTTTGGCCCGCAGTATTCTGATTACCAGCAATCAGACCCCGTTGGAATGGTACTCCTCAACTGCTGTCCCAGCTGTAGAAGCTCTCTATCGGAGGATTACTTCCTTGGTATTTTGGAAGAATGCTACAGAACAATCCACGGAGGAAGGGGGCCAGTTCGTCACCCTTTCCCCCCCATGCCCTGAATTTCCATATGAAATAAATTAC
>GQ911590|Taiwan|15/06/2007
ATGCCCAGCAAGAAGAATGGAAGAAGCGGACCCCAGCCACATAAAAGGTGGGTGTTCACGCTCAATAATCCTTCCGAAGACGAGCGCAAGAAAATACGGGAGCTCCCAATCTCCCTATTTGATTATTTTATTGTTGGCGAGGAGGGTAATGAGGAAGGCCGAACACCCCACCTACAGGGGTTCGCTAATTTTGTGAAGAAGCAAACTTTTAATAAAGTGAAGTGGTATTTTGGTGCCCGCTGCCACATCGAGAAAGCGAAAGGAACAGACCAGCAGAATAAAGAATACTGCAGTAAAGAAGGCAACTTACTTATCGAGTGTGGAGCTCCTAGATCTCAAGGACAACGCAGTGACCTGTCTACTGCTGTGAGTACCTTGTTGGAGAGCGGGAGTCTGGTGACCGTTGCAGAGCAGCACCCTGTAACGTTTGTCAGAAATTTCCGCGGGCTGGCTGAACTTTTGAAAGTGAGCGGGAAAATGCAGAAGCGTGATTGGAAGACTAATGTACACGTCATTGTGGGGCCACCTGGGTGTGGTAAAAGCAAATGGGCTGCTAATTTTGCAGACCCGGAAACCACATACTGGAAACCACCTAGAAACAAGTGGTGGGATGGTTACCATGGTGAAGAAGTGGTTGTTATTGATGACTTTTATGGCTGGCTGCCCTGGGATGATCTACTGAGACTGTGTGATCGATATCCATTGACTGTAGAGACTAAAGGTGGAACTGTACCTTTTTTGGCCCGCAGTATTCTGATTACGAGCAATCAGACCCCGTTGGAATGGTACTCCTCAACTGCTGTCCCAGCTGTAGAAGCTCTTTATCGGAGGATTACTTCCTTGGTATTTTGGAAGAATGCTACAGAACAATCCACGGAGGAAGGGGGCCAGTTCGTCACCCTTTCCCCCCCATGCCCTGAATTTCCATACGAAATAAATTAC
>EU521708|China|11/11/2007
ATGCCCAGCAAGAAGAATGGAAGAAGCGGACCCCAACCCCATAAAAGGTGGGTGTTCACGCTGAATAATCCTTCCGAAGACGAGCGCAAGAAAATACGGGAGCTCCCAATCTCCCTATTTGATTATTTTATTGTTGGCGAGGAGGGTAATGAGGAAGGACGAACACCTCACCTCCAGGGGTTCGCTAATTTTGTGAAGAAGCAAACTTTTAATAAAGTGAAGTGGTATTTGGGTGCCCGCTGCCACATCGAGAAAGCCAAAGGAACTGATCAGCAGAATAAAGAATATTGCAGTAAAGAAGGCAACTTACTTATTGAATGTGGAGCTCCTCGATCTCAAGGACAACGGAGTGACCTGTCTACTGCTGTGAGTACCTTGTTGGAGAGCGGGAGTCTGGTGACCGTTGCAGAGCAGCACCCTGTAACGTTTGTCAGAAATTTCCGCGGGCTGGCTGAACTTTTGAAAATGAGCGGGAAAATGCAGAAGCGTGATTGGAAGACTAATGTACACGTCATTGTGGGGCCACCTGGGTGTGGTAAAAGCAAATGGGCTGCTAATTTTGCAGACCCGGAAACCACATACTGGAAACCACCTAGAAACAAGTGGTGGGATGGTTACCATGGTGAAGAAGTGGTTGTTATTGATGACTTTTATGGCTGGCTGCCCTGGGATGATCTACTGAGACTGTGTGATCGATATCCATTGACTGTAGAGACTAAAGGTGGAACTGTACCTTTTTTGGCCCGCAGTATTCTGATTACCAGCAATCAGACCCCGTTGGAATGGTACTCCTCAACTGCTGTCCCAGCTGTAGAAGCTCTTTATCGGAGGATTACTTCCTTGGTATTTTGGGAGAATGCTACAGAACAATCCACGGAGGAAGGGGGCCAGTTCGTCACCCTTTCCCCCCCATGCCCTGAATTTCCATATGAAATAAATTAC
>JF317573|South_Korea|15/06/2009
ATGCCCAGCAAGAAGAATGGAAGAAGCGGACCCCAACCACATAAAAGGTGGGTGTTCACGCTGAATAATCCTTCCGAAGACGAGCGCAAGAAAATACGGGAGCTTCCAATCTCCCTTTTTGATTATTTTATTGTTGGCGAGGAGGGTAATGAGGAAGGACGAACACCTCACCTCCAGGGGTTCGCTAATTTTGTGAAAAAGCAAACTTTTAATAAAGTGAAGTGGTATCTTGGTGCCCGCTGCCACATCGAGAAAGCCAAAGGAACTGATCATCAGAATAAAGAATATTGCAGTAAAGAAGGCAACTTACTTATTGAGTGCGGAGCTCCTAGATCTCAGGGACAACGGAGTGACCTGTCTACTGCTGTGAGTACCTTGTTGGAGAGCGGGAGTCTGGTGACCGTTGCAGAGCAGCACCCTGTAACGTTTGTCAGAAATTTCCGCGGGCTGGCTGAACTTTTGAAAGTGAGCGGGAAAATGCAGAAGCGTGATTGGAAGACTAATGTACACGTCATTGTGGGGCCACCGGGGTGTGGTAAAAGCAAATGGGCTGCTAATTTTGCAGACCCGGAAACCACATACTGGAAACCACCTAGAAACAAGTGGTGGGATGGTTACCATGGTGAAGAAGTGGTTGTTATTGATGACTTTTATGGCTGGCTGCCCTGGGATGATCTACTGAGACTGTGTGATCGATATCCATTGACTGTAGAGACTAAAGGTGGAACTGTACCTTTTTTGGCCCGCAGTATTCTGATTACCAGCAATCAGACCCCGTTGGAATGGTACTCCTCAACTGCTGTCCCAGCTGTAGAAGCTCTTTATCGGAGGATTACTTCCTTGGTATTTTGGAGGAATGCTACAGAACAATCCACGGAGGAAGGGGGCCAGTTCGTCACCCTTTCCCCCCCATGCCCTGAATTTCCATATGAAATAAATTAC
>JF690916|Malaysia|15/06/2007
ATGCCCAGAAGGAAGAATGGAACAAGCGGACCCCAACCACATAAAAGGTGGGTGTTCACGCTGAATAATCCTTCCGAAGACGAGCGCAAGAAAATACGGGAGCTTCCAATCTCCCTGTTTGATTATTTTATTGTTGGCGAGGAGGGTAATGAGGAAGGACGAACACCTCACCTCCAGGGGTTCGCTAATTTTGTGAAAAAGCAAACTTTTAATAAAGTGAAGTTGTATCTTGGAGCCCGCTGCCACAGCGAGAAAGCAAGAGGAACTGATCAGCAGAATAAAGAATATTGCAGTAAAGAAGGCAACTTACTTATTGAGTGTGGAGCTCCTAGATCTCAAGGACAACGGAGTGACCTGTCTACTGCTGTGAGTACCTTGTTGGAGAGCGGGAGTCTGGTGACCGTTGCAGAGCAGCACCCTGTAACGTTTGTCAGAAATTTCCGCGGGCTGGCTGAACTTTTGAAAGTGAGCGGGAAAATGCAGAAGCGTGATTGGAAGACCAATGTACACGTCATTGTGGGGCCACCTGGGTGTGGTAAAAGCAAATGGGCTGCTAATTTTGCAGACCCGGAAACCACATACTGGAAACCACCTAGAAACAAGTGGTGGGATGGTTACCATGGTGAAGAAGTGGTTGTTATTGATGACTTTTATGGCTGGTTGCCCTGGGATGATCTACTGAGACTGTGTGATCGATATCCATTGACTGTAGAGACTAAAGGTGGAACTGTACCTTTTTTGGCCCGCAGTATTCTGATTACCAGCAATCAGACCCCGTTGGAATGGTACTCCTCAACTGCTGTCCCAGCTGTAGAAGCTCTTTATCGGAGGATTACTTCCTTGGTATTTTGGAAGAATGCTACAGAACAATCCACGGAGGAAGGGGGCCAGTTCGTCACCCTTTCCCCCCCATGCCCTGAATTTCCATATGAAATAAATTAC
>HQ591367|Croatia|15/06/2008
ATGCCCAGCAAGAAGAATGGAAGAAGCGGACCCCAACCACATAAAAGGTGGGTGTTCACGCTGAATAATCCTTCCGAAGACGAGCGCAAGAAAATACGGGAGCTTCCAATCTCCCTGTTTGATTATTTTATTGTTGGCGAGGAGGGTAATGAGGAAGGACGAACACCTCACCTCCAGGGGTTCGCTAATTTTGTGAAGAAGCAAACTTTTAATAAAGTGAAGTGGTATTTTGGTGCCCGCTGCCACATCGAGAAAGCGAAAGGAACTGATCAGCAGAATAAAGAATATTGCAGTAAAGAAGGCAACTTACTGATTGAGTGTGGAGCTCCTAGATCTCAAGGACAACGGAGTGACCTGTCTACTGCTGTGAGTACCTTGCTGGAGAGCGGGAGTCTGGTGACCGTTGCAGAGCAGCACCCTGTAACGTTTGTCAGAAATTTCCGCGGGCTGGCTGAACTTTTGAAAGTGAGCGGGAAAATGCAGAAGCGTGATTGGAAGACTAATGTACACGTCATTGTGGGGCCACCTGGGTGTGGTAAAAGCAAATGGGCTGCTAATTTTGCAGACCCGGAAACCACATACTGGAAACCACCTAGAAACAAGTGGTGGGATGGTTACCATGGTGAAGAAGTGGTTGTTATTGATGACTTTTATGGCTGGCTGCCCTGGGATGATCTACTGAGACTGTGTGATCGATATCCATTGACTGTAGAGACTAAAGGTGGAACTGTACCTTTTTTGGCCCGCAGTATTCTGATTACCAGCAATCAGACCCCGTTGGAATGGTACTCCTCAACTGCTGTCCCAGCTGTAGAAGCTCTTTATCGGAGGATTACTTCCTTGGTATTTTGGAAGAATGCTACAGAACAATCCACGGAGGAAGGGGGCCAGTTCGTCACCCTTTCCCCCCCATGCCCTGAATTTCCATATGAAATAAATTAC
>GQ449669|China|15/06/2009
ATGCCCAGCAAGAAGAATGGAAGAAGCGGACCCCAACCACATAAAAGGTGGGTGTTCACGCTCAATAATCCTTCCGAAGACGAGCGCAAGAAAATACGGGAGCTCCCAATCTCCCTATTTGATTATTTTATTGTTGGCGAGGAGGGTAATGAGGAAGGCCGAACACCTCACCTCCAGGGGTTCGCTAATTTTGTGAAGAAGCAAACTTTTAATAAAGTGAAGTGGTATTTTGGTGCCCGCTGCCACATCGAGAAAGCGAAAGGAACAGATCAGCAGAATAAAGAATACTGCAGTAAAGAAGGCAACTTACTTATGGAGTGTGGAGCTCCTAGATCTCAAGGACAACGGAGTGACCTGTCTACTGCTGTGAGTACCTTGTTGGAGAGCGGTAGTCTGGTGACCGTTGCAGAGCAGCACCCTGTAACGTTTGTCAGAAATTTCCGCGGGCTGGCTGAACTTTTGAAAGTGAGCGGGAAAATGCAGAAGCGTGATTGGAAGACCAATGTACACGTCATTGTGGGGCCACCTGGGTGTGGTAAAAGCAAATGGGCTGCTAATTTTGCAGACCCGGAAACCACATACTGGAAACCACCTAGAAACAAGTGGTGGGATGGTTACCATGGTGAAGAAGTGGTTGTTATTGATGACTTTTATGGCTGGCTGCCGTGGGATGATCTACTGAGACTGTGTGATCGATATCCATTGACTGTAGAGACTAAAGGTGGAACTGTACCTTTTTTGGCCCGCAGTATTCTGATTACCAGCAATCAGACCCCGTTGGAATGGTACTCCTCAACTGCTGTCCCAGCTGTAGAAGCTCTCTATCGGAGGATTACTTCCTTGGTATTTTGGAAGAATGCTACAGAACAATCCACGGAGGAAGGGGGCCAGTTCGTCACCCTTTCCCCCCCATGCCCTGAATTTCCATATGAAATAAATTAC
>KF850465|China|13/03/2011
ATGCCCAGCAAGAGGAATGGAAGAAGCGGACCCCAACCACATAAAAGGTGGGTGTTCACGCTGAATAATCCTTCCGAAGACGAGCGCAAGAAAATACGGGAGCTCCCAATCTCCCTATTTGATTATTTTATTGTTGGCGAGGAGGGTAATGAGGAAGGACGAACACCTCACCTCCAGGGGTTCGCTAATTTTGTGAAGAAGCAAACATTTAATAAAGTGAAATGGTATTTCGGTGCCCGCTGCCACATCGAGAAAGCGAAAGGAACTGATCAGCAGAATAAAGAATATTGCAGTAAAGAAGGCAACTTACTGATTGAATGTGGAGCTCCTAGATCTCAAGGACAACGGAGTGACCTGTCTACTGCTGTGAGTACCTTGCTGGAGAGCGGGAGTCTGGTGACCGTTGCAGAGCAGCACCCTGTAACGTTTGTCAGAAATTTCCGCGGGCTGGCTGAACTTTTGAAAGTGAGCGGGAAAATGCAGAAGCGTGATTGGAAGACTAATGTACACGTCATTGTGGGGCCACCTGGGTGTGGTAAAAGCAAATGGGCTGCTAATTTTGCAGACCCGGAAACCACATACTGGAAACCACCTAGAAACAAGTGGTGGGATGGTTACCATGGTGAAGAAGTGGTTGTTATTGATGACTTTTATGGCTGGCTGCCCTGGGATGATCTACTGAGACTGTGTGATCGATATCCATTGACTGTAGAGACTAAAGGTGGAACTGTACCTTTTTTGGCCCGCAGTATTCTGATTACCAGCAATCAGACCCCGTTGGAATGGTACTCCTCAACTGCTGTCCCAGCTGTAGAAGCTCTTTATCGGAGGATTACTTCCTTGGTATTTTGGAAGAATGCTACAGAACAATCCACGGAGGAAGGGGGCCAGTTCGTCACCTTTTCCCCCCCATGCCCTGATTTTCCATATGAAATAAATTAC
