# Supplementary material for: Phylodynamic analysis of porcine circovirus type 2: Methodological approach and datasets
Source: Data Brief. 2016 Jun 15;8:549–52. doi: 10.1016/j.dib.2016.06.005 (PMC4962815; doi:10.1016/j.dib.2016.06.005)
Supplement: Supplementary file 2 — Supplementary material [file mmc2.zip › Supplementary data 2/CRF_02/CRF02_intergenic.fas]

>JX948773|China|14/12/2011
ACCAGCGCACTTCGGCAGCGGCAGCACCTCGGCAGCACCTCAGCAGCAACTGAGTCTTTTTTATCACTTCGTAATGGTTTTTATTATTCATTAATCTGAAAACGAAAGAAGTGCGCTGTAAGTATT
>EF421971|China|15/11/2006
ACCAGCGCACTTCGGCAGCGGCAGCACCTCGGCAGCACCTCAGCAGCAACTGAGTCTTTTTTATCACTTCGTAATGGTTTTTATTATTCATTAATCTGAAAACGAAAGAAGTGCGCTGTAAGTATT
>JX945575|China|25/07/2011
ACCAGCGCACTTCGGCAGCGGCAGCACCTCGGCAGCACCTCAGCAGCAACTGAGTCCTTTTTATCACTTCGTAATGGTTTTTATTATTCATTAATCTGAAAACGAAAGAAGTGCGCTGTAAGTATT
>JF317566|South_Korea|15/06/2009
ACCAGCGCACTTCGGCAGCGGCAGCACCTCGGCAGCACCTCAGCAGCAACTGAGTCTTTTTTATCACTTCGTAATGGTTTTTATTATTCATTAATCTGAAAACGAAAGAAGTGCGCTGTAAGTATT
>HM776448|China|15/05/2009
ACCAGCGCACTTCGGCAGCGGCAGCACCTCGGCAGCACCTCAGCAGCAACTGAGTCTTTTTTATCACTTCGTAATGGTTTTTATTATTCATTAATCTGAAAACGAAAGAAGTGCGCTGTAAGTATT
>HM776450|China|15/04/2009
ACCAGCGCACTTCGGCAGCGGCAGCACCTCGGCAGCACCTCAGCAGCAACTGAGTCTTTTTTATCACTTCGTAATGGTTTTTATTATTCATTAATCTGAAAACGAAAGAAGTGCGCTGTAAGTATT
>EF493837|China|15/09/2006
ACCAGCGCACTTCGGCAGCGGCAGCACCTCGGCAGCACCTCAGCAGCAACTGAGTCTTTTTTATCACTTCGTAATGGTTTTTATTATTCATTAATCTGAAAACGAAAGAAGTGCGCTGTAAGTATT
>EU780073|China|12/04/2008
ACCAGCGCACTTCGGCAGCGGCAGCACCTCGGCAGCACCTCAGCAGCAACTGAGTCTTTTTTATCACTTCGTAATGGTTTTTATTATTCATTAATCTGAAAACGAAAGAAGTGCGCTGTAAGTATT
>HM038019|China|01/03/2005
ACCAGCGCACTTCGGCAGCGGCAGCACCTCGGCAGCACCTCAGCAGCAACTGAGTCTTTTTTATCACTTCGTAATGGTTTTTATTATTCATTAATCTGAAAACGAAAGAAGTGCGCTGTAAGTATT
>EF421970|China|15/10/2006
ACCAGCGCACTTCGGCAGCGGCAGCACCTCGGCAGCACCTCAGCAGCAACTGAGTCTTTTTTATCACTTCGTAATGGTTTTTATTATTCATTAATCTGAAAACGAAAGAAGTGCGCTGTAAGTATT
>JX948784|China|12/11/2011
ACCAGCGCACTTCGGCAGCGGCAGCACCTCGGCAGCACCTCAGCAGCAACTGAGTCTTTTTTATCACTTCGTAATGGTTTTTATTATTCATTAATCTGAAAACGAAAGAAGTGCGCTGTAAGTATT
>JX678978|China|10/10/2010
ACCAGCGCACTTCGGCAGCGGCAGCACCTCGGCAGCACCTCAGCAGCAACTGAGTCTTTTTTATCACTTCGTAATGGTTTTTATTATTCATTAATCTGAAAACGAAAGAAGTGCGCTGTAAGTATT
>GU252369|China|15/09/2009
ACCAGCGCACTTCGGCAGCGGCAGCACCTCGGCAGCACCTCAGCAGCAACTGAGTCTTTTTTATCACTTCGTAATGGTTTTTATTATTCATTAATCTGAAAACGAAAGAAGTGCGCTGTAAGTATT
>GU325753|China|15/06/2008
ACCAGCGCACTTCGGCAGCGGCAGCACCTCGGCAGCACCTCAGCAGCAACTGAGTCTTTTTTATCACTTCGTAATGGTTTTTATTATTCATTAATCTGAAAACGAAAGAAGTGCGCTGTAAGTATT
>FJ644928|China|15/04/2008
ACCAGCGCACTTCGGCAGCGGCAGCACCTCGGCAGCACCTCAGCAGCAACTGAGTCTTTTTTATCACTTCGTAATGGTTTTTATTATTCATTAATCTGAAAACGAAAGAAGTGCGCTGTAAGTATT
>GU938304|China|21/07/2009
ACCAGCGCACTTCGGCAGCGGCAGCACCTCGGCAGCACCTCAGCAGCAACTGAGTCTTTTTTATCACTTCGTAATGGTTTTTATTATTCATTAATCTGAAAACGAAAGAAGTGCGCTGTAAGTATT
>HQ113121|China|24/09/2009
ACCAGCGCACTTCGGCAGCGGCAGCACCTCGGCAGCACCTCAGCAGCAACTGAGTCTTTTTTATCACTTCGTAATGGTTTTTATTATTCATTAATCTGAAAACGAAAGAAGTGCGCTGTAAGTATT
>FJ041151|China|07/08/2007
ACCAGCGCACTTCGGCAGCGGCAGCACCTCGGCAGCACCTCAGCAGCAACTGAGTCTTTTTTATCACTTCGTAATGGTTTTTATTATTCATTAATCTGAAAACGAAAGAAGTGCGCTGTAAGTATT
>HQ113120|China|14/09/2009
ACCAGCGCACTTCGGCAGCGGCAGCACCTCGGCAGCACCTAAGCAGCAACTGAGTCTTTTTTATCACTTCGTAATGGTTTTTATTATTCATTAATCTGAAAACGAAAGAAGTGCGCTGTAAGTATT
>JF928005|China|19/03/2011
ACCAGCGCACTTCGGCAGCGGCAGCACCTCGGCAGCACCTCAGCAGCAACTGAGTCTTTTTTATCACTTCGTAATGGTTTTTATTATTCATTAATCTGAAAACGAAAGAAGTGCGCTGTAAGTATT
>GU325765|China|15/06/2009
ACCAGCGCACTTCGGCAGCGGCAGCACCTCGGCAGCACCTCAGCAGCAACTGAGTCTTTTTTATCACTTCGTAATGGTTTTTATTATTCATTAATCTGAAAACGAAAGAAGTGCGCTGTAAGTATT
>FJ644932|China|15/05/2008
ACCAGCGCACTTCGGCAGCGGCAGCACCTCGGCAGCACCTCAGCAGCAACTGAGTCTTTTTTATCACTTCGTAATGGTTTTTATTATTCATTAATCTGAAAACGAAAGAAGTGCGCTGTAAGTATT
>FJ158602|China|17/06/2007
ACCAGCGCACTTCGGCAGCGGCAGCACCTCGGCAGCACCTCAGCAGCAACTGAGTCTTTTTTATCACTTCGTAATGGTTTTTATTATTCATTAATCTGAAAACGAAAGAAGTGCGCTGTAAGTATT
>EU656143|China|17/03/2008
ACCAGCGCACTTCGGCAGCGGCAGCACCTCGGCAGCACCTCAGCAGCAACTGAGTCTTTTTTATCACTTCGTAATGGTTTTTATTATTCATTAATCTGAAAACGAAAGAAGTGCGCTGTAAGTATT
>EU521707|China|25/11/2007
ACCAGCGCACTTCGGCAGCGGCAGCACCTCGGCAGCACCTCGGCAGCACCTGAGTCTTTTTTATCACTTCGTAATGGTTTTTATTATTCATTAATCTGAAAACGAAAGAAGTGCGCTGTAAGTATT
>GU233804|China|15/12/2004
ACCAGCGCACTTCGGCAGCGGCAGCACCTCGGCAGCACCTCAGCAGCAACTGAGTCTTTTTTATCACTTCGTAATGGTTTTTATTATTCATTAATCTGAAAACGAAAGAAGTGCGCTGTAAGTATT
>GU325759|China|15/06/2009
ACCAGCGCACTTCGGCAGCGGCAGCACCTCGGCAGCACCTCAGCAGCAACTGAGTCTTTTTTATCACTTCGTAATGGTTTTTATTATTCATTAATCTGAAAACGAAAGAAGTGCGCTGTAAGTATT
>GU325758|China|15/06/2009
ACCAGCGCACTTCGGCAGCGGCAGCACCTCGGCAGCACCTCAGCAGCAACTGAGTCTTTTTTATCACTTCGTAATGGTTTTTATTATTCATTAATCTGAAAACGAAAGAAGTGCGCTGTAAGTATT
>JX274295|China|24/04/2011
ACCAGCGCACTTCGGCAGCGGCAGCACCTCGGCAGCACCTCAGCAGCAACTGAGTCTTTTTTATCACTTCGTAATGGTTTTTATTATTCATTAATCTGAAAACGAAAGAAGTGCGCTGTAAGTATT
>FJ644926|China|15/06/2006
ACCAGCGCACTTCGGCAGCGGCAGCACCTCGGCAGCACCTCAGCAGCAACTGAGTCTTTTTTATCACTTCGTAATGGTTTTTATTATTCATTAATCTGAAAACGAAAGAAGTGCGCTGTAAGTATT
>FJ870974|China|15/06/2008
ACCAGCGCACTTCGGCAGCGGCAGCACCTCGGCAGCACCTCAGCAGCAACTGAGTCTTTTTTATCACTTCGTAATGGTTTTTATTATTCATTAATCTGAAAACGAAAGAAGTGCGCTGTAAGTATT
>GQ359008|China|28/12/2008
ACCAGCGCACTTCGGCAGCGGCAGCACCTCGGCAGCACCTCAGCAGCAACTGAGTCTTTTTTATCACTTCGTAATGGTTTTTATTATTCATTAATCTGAAAACGAAAGAAGTGCGCTGTAAGTATT
>KM067384|China|03/01/2014
ACCAGCGCACTTCGGCAGCGGCAGCACCTCGGCAGCACCTCAGCAGCAACTGAGTCCTTTTTATCACTTCGTAATGGTTTTTATTATTCATTAATCTGAAAACGAAAGAAGTGCGCTGTAAGTATT
>KJ956689|China|16/02/2014
ACCAGCGCACTTCGGCAGCGGCAGCACCTCGGCAGCACCTCAGCAGCAACTGAGTCCTTTTTATCACTTCGTAATGGTTTTTATTATTCATTAATCTGAAAACGAAAGAAGTGCGCTGTAAGTATT
>KJ599673|China|08/11/2012
ACCAGCGCACTTCGGCAGCGGCAGCACCTCGGCAGCACCTCAGCAGCAACTGAGTCTTTTTTATCACTTCGTAATGGTTTTTATTATTCATTAATCTGAAAACGAAAGAAGTGCGCTGTAAGTATT
>KJ680357|China|05/05/2012
ACCAGCGCACTTCGGCAGCGGCAGCACCTCGGCAGCACCTTAGCAGCAACTGAGTCCTTTTTATCACTTCGTAATGGTTTTTATTATTCATTAATCTGAAAACGAAAGAAGTGCGCTGTAAGTATT
>KJ680366|China|31/01/2011
ACCAGCGCACTTCGGCAGCGGCAGCACCTCGGCAGCACCTCAGCAGCAACTGAGTCTTTTTTATCACTTCGTAATGGTTTTTATTATTCATTAATCTGAAAACGAAAGAAGTGCGCTGTAAGTATT
>KJ511872|China|15/06/2013
ACCAGCGCACTTCGGCAGCGGCAGCACCTCGGCAGCACCTCAGCAGCAACTGAGTCCTTTTTATCACTTCGTAATGGTTTTTATTATTCATTAATCTGAAAACGAAAGAAGTGCGCTGTAAGTATT
>KJ511877|China|15/06/2013
ACCAGCGCACTTCGGCAGCGGCAGCACCTCGGCAGCACCTCAGCAGCAACTGAGTCCTTTTTATCACTTCGTAATGGTTTTTATTATTCATTAATCTGAAAACGAAAGAAGTGCGCTGTAAGTATT
>KJ128274|Lithuania|12/02/2011
ACCAGCGCACTTCGGCAGCGGCAGCACCTCGGCAGCACCTCAGCAGCAACTGAGTCTTTTTTATCACTTCGTAATGGTTTTTATTATTCATTAAGCTGAAAACGAAAGAAGTGCGCTGTAAGTATT
>KF850461|China|13/10/2010
ACCAGCGCACTTCGGCAGCGGCAGCACCTCGGCAGCACCTCAGCAGCAACTGAGTCTTTTTTATCACTTCGTAATGGTTTTTATTATTCATTAATCTGAAAACGAAAGAAGTGCGCTGTAAGTATT
>KF926650|China|19/08/2013
ACCAGCGCACTTCGGCAGCGGCAGCACCTCGGCAGCACCTCAGCAGCAACTGAGTCCTTTTTATCACTTCGTAATGGTTTTTATTATTCATTAATCTGAAAACGAAAGAAGTGCGCTGTAAGTATT
>KF742545|China|04/06/2012
ACCAGCGCACTTCGGCAGCGGCAGCACCTCGGCAGCACCTCAGCAGCAACTGAGTCTTTTTTATCACTTCGTAATGGTTTTTATTATTCATTAATCTGAAAACGAAAGAAGTGCGCTGTAAGTATT
>KF742549|China|16/04/2013
ACCAGCGCACTTCGGCAGCGGCAGCACCTCGGCAGCACCTCAGCAGCAACTGAGTCTTTTTTATCACTTCGTAATGGTTTTTATTATTCATTAATCTGAAAACGAAAGAAGTGCGCTGTAAGTATT
>KF742553|China|03/11/2013
ACCAGCGCACTTCGGCAGCGGCAGCACCTCGGCAGCACCTCAGCAGCAACTGAGTCCTTTTTATCACTTCGTAATGGTTTTTATTATTCATTAATCTGAAAACGAAAGAAGTGCGCTGTAAGTATT
>KC336417|China|13/12/2010
ACCAGCGCACTTCGGCAGCGGCAGCACCTCGGCAGCACCTCAGCAGCAACTGAGTCTTTTTTATCACTTCGTAATGGTTTTTATTATTCATTAATCTGAAAACGAAAGAAGTGCGCTGTAAGTATT
>KC859451|China|15/05/2012
ACCAGCGCACTTCGGCAGCGGCAGCACCTCGGCAGCACCTCAGCAGCAACTGAGTCCTTTTTATCACTTCGTAATGGTTTTTATTATTCATTAATCTGAAAACGAAAGAAGTGCGCTGTAAGTATT
>KF027491|China|15/06/2012
ACCAGCGCACTTCGGCAGCGGCAGCACCTCGGCAGCACCTCAGCAGCAACTGAGTCTTTTTTATCACTTCGTAATGGTTTTTATTATTCATTAATCTGAAAACGAAAGAAGTGCGCTGTAAGTATT
>KC823053|China|06/03/2012
ACCAGCGCACTTCGGCAGCGGCAGCACCTCGGCAGCACCTCAGCAGCAACTGAGTCTTTTTTATCACTTCGTAATGGTTTTTATTATTCATTAATCTGAAAACGAAAGAAGTGCGCTGTAAGTATT
>KC751546|China|15/10/2012
ACCAGCGCACTTCGGCAGCGGCAGCACCTCGGCAGCACCTCAGCAGCAACTGAGTCTTTTTTATCACTTCGTAATGGTTTTTATTATTCATTAATCTGAAAACGAAAGAAGTGCGCTGTAAGTATT
>65a|Italy|08/11/2007
ACCAGCGCACTTCGGCAGCGGCAGCACCTCGGCAGCACCTCAGCAGCAACTGAGTCTTTTTTATCACTTCGTAATGGTTTTTATTATTCATTAATCTGAAAACGAAAGAAGTGCGCTGTAAGTATT
>25b|Italy|18/08/2008
ACCAGCGCACTTCGGCAGCGGCAGCACCTCGGCAGCACCTCAGCAGCAACTGAGTCTTTTTTATCACTTCGTAATGGTTTTTATTATTCATTAATCTGAAAACGAAAGAAGTGCGCTGTAAGTATT
>113e|Italy|09/01/2009
ACCAGCGCACTTCGGCAGCGGCAGCACCTCGGCAGCACCTCAGCAGCAACTGAGTCCTTTTTATCACTTCGTAATGGTTTTTATTATTCATTAATCTGAAAACGAAAGAAGTGCGCTGTAAGTATT
>18c|Italy|29/09/2008
ACCAGCGCACTTCGGCAGCGGCAGCACCTCGGCAGCACCTCAGCAGCAACTGAGTCTTTTTTATCACTTCGTAATGGTTTTTATTATTCATTAATCTGAAAACGAAAGAAGTGCGCTGTAAGTATT
>17d|Italy|29/09/2008
ACCAGCGCACTTCGGCAGCGGCAGCACCTCGGCAGCACCTCAGCAGCAACTGAGTCTTTTTTATCACTTCGTAATGGTTTTTATTATTCATTAATCTGAAAACGAAAGAAGTGCGCTGTAAGTATT
>100b|Italy|30/05/2008
ACCAGCGCACTTCGGCAGCGGCAGCACCTCGGCAGCACCTCAGCAGCAACTGAGTCTTTTTTATCACTTCGTAAAGGTTTTTATTATTCATTAATCTGAAAACGAAAGAAGTGCGCTGTAAGTATT
>3b|Italy|18/03/2008
ACCAGCGCACTTCGGCAGCGGCAGCACCTCGGCAGCACCTCAGCAGCAACTGAGTCTTTTTTATCACTTCGTAATGGTTTTTATTATTCATTAATCTGAAAACGAAAGAAGTGCGCTGTAAGTATT
>2534/30/2011|Italy|09/11/2011
ACCAGCGCACTTCGGCAGCGGCAGCACCTCAGCAGCACCTCAGCAGCAACTGAGTCCTTTTTATCACTTCGTAATGGTTTTTATTATTCATTAATCTGAAAACGAAAGAAGTGCGCTGTAAGTATT
>22945|Italy|09/10/2013
ACCAGCGCACTTCGGCAGCGGCAGCACCTCGGCAGCACCTCAGCAGCAACTGAGTCTTTTTTATCACTTCGTAATGGTTTTTATTATTCATTAATCTGAAAACGAAAGAAGTGCGCTGTAAGTATT
>24212|Italy|25/10/2013
ACCAGCGCACTTCGGCAGCGGCAGCACCTCGGCAGCACCTCAGCAGCAACTGAGTCTTTTTTATCACTTCGTAATGGTTTTTATTATTCATTAATCTGAAAACGAAAGAAGTGCGCTGTAAGTATT
>28027|Italy|13/12/2013
ACCAGCGCACTTCGGCAGCGGCAGCACCTCGGCAGCACCTCAGCAGCAACTGAGTCTTTTTTATCACTTCGTAATGGTTTTTATTATTCATTAATCTGAAAACGAAAGAAGTGCGCTGTAAGTATT
>28030|Italy|13/12/2013
ACCAGCGCACTTCGGCAGCGGCAGCACCTCGGCAGCACCTCAGCAGCAACTGAGTCTTTTTTATCACTTCGTAATGGTTTTTATTATTCATTAATCTGAAAACGAAAGAAGTGCGCTGTAAGTATT
>17453|Italy|30/07/2013
ACCAGCGCACTTCGGCAGCGGCAGCACCTCGGCAGCACCTCAGCAGCAACTGAGTCTTTTTTATCACTTCGTAATGGTTTTTATTATTCATTAATCTGAAAACGAAAGAAGTGCGCTGTAAGTATT
>82c|Italy|06/05/2008
ACCAGCGCACTTCGGCAGCGGCAGCACCTCGGCAGCACCTCAGCAGCAACTGAGTCTTTTTTATCACTTCGTAATGGTTTTTATTATTCATTAATCTGAAAACGAAAGAAGTGCGCTGTAAGTATT
>99b|Italy|30/05/2008
ACCAGCGCACTTCGGCAGCGGCAGCACCTCGGCAGCACCTCAGCAGCAACTGAGTCTTTTTTATCACTTCGTAATGGTTTTTATTATTCATTAATCTGAAAACGAAAGAAGTGCGCTGTAAGTATT
>2469/11|Italy|14/10/2010
ACCAGCGCACTTCGGCAGCGGCAGCACCTCGGCAGCACCTCAGCAGCAACTGAGTCTTTTTTATCACTTCGTAATGGTTTTTATTATTCATTAATCTGAAAACGAAAGAAGTGCGCTGTAAGTATT
>2409|Italy|05/10/2010
ACCAGCGCACTTCGGCAGCGGCAGCACCTCAGCAGCACCTCAGCAGCAACTGAGTCCTTTTTATCACTTCGTAATGGTTTTTATTATTCATTAATCTGAAAACGAAAGAAGTGCGCTGTAAGTATT
>2226/8|Italy|22/09/2010
ACCAGCGCACTTCGGCAGCGGCAGCACCTCGGCAGCACCTCAGCAGCAACTGAGTCTTTTTTATCACTTCGTAATGGTTTTTATTATTCATTAATCTGAAAACGAAAGAAGTGCGCTGTAAGTATT
>1816/67|Italy|09/08/2010
ACCAGCGCACTTCGGCAGCGGCAGCACCTCGGCAGCACCTCAGCAGCAACTGAGTCTTTTTTATCACTTCGTAATGGTTTTTATTATTCATTAATCTGAAAACGAAAGAAGTGCGCTGTAAGTATT
>1123|Italy|18/05/2010
ACCAGCGCACTTCGGCAGCGGCAGCACCTCGGCAGCACCTCAGCAGCAACTGAGTCTTTTTTATCACTTCGTAATGGTTTTTATTATTCATTAATCTGAAAACGAAAGAAGTGCGCTGTAAGTATT
>1031|Italy|06/05/2010
ACCAGCGCACTTCGGCAGCGGCAGCACCTCGGCAGCACCTCAGCAGCAACTGAGTCTTTTTTATCACTTCGTAATGGTTTTTATTATTCATTAATCTGAAAACGAAAGAAGTGCGCTGTAAGTATT
>423|Italy|01/03/2010
ACCAGCGCACTTCGGCAGCGGCAGCACCTCGGCAGCACCTCAGCAGCAACTGAGTCTTTTTTATCACTTCGTAATGGTTTTTATTATTCATTAATCTGAAAACGAAAGAAGTGCGCTGTAAGTATT
>176/1|Italy|04/02/2011
ACCAGCGCACTTCGGCAGCGGCAGCACCTCGGCAGCACCTCAGCAGCAACTGAGTCTTTTTTATCACTTCGTAATGGTTTTTATTATTCATTAATCTGAAAACGAAAGAAGTGCGCTGTAAGTATT
>426/2|Italy|10/03/2011
ACCAGCGCACTTCGGCAGCGGCAGCACCTCGGCAGCACCTCAGCAGCAACTGAGTCTTTTTTATCACTTCGTAATGGTTTTTATTATTCATTAATCTGAAAACGAAAGAAGTGCGCTGTAAGTATT
>1054|Italy|28/05/2012
ACCAGCGCACTTCGGCAGCGGCAGCACTTCGGCAGCACCTCAGCAGCAACTGAGTCTTTTTTATCACTTCGTAATGGTTTTTATTATTCATTAATCTGAAAACGAAAGAAGTGCGCTGTAAGTATT
>21b|Italy|06/03/2008
ACCAGCGCACTTCGGCAGCGGCAGCACCTCGGCAGCACCTCAGCAGCAACTGAGTCTTTTTTATCACTTCGTAATGGTTTTTATTATTCATTAATCTGAAAACGAAAGAAGTGCGCTGTAAGTATT
>JF682792|China|15/06/2010
ACCAGCGCACTTCGGCAGCGGCAGCACCTCGGCAGCACCTCAGCAGCAACTGAGTCTTTTTTATCACTTCGTAATGGTTTTTATTATTCATTAATCTGAAAACGAAAGAAGTGCGCTGTAAGTATT
>HM038022|China|03/05/2008
ACCAGCGCACTTCGGCAGCGGCAGCACCTCGGCAGCACCTCAGCAGCAACTGAGTCTTTTTTATCACTTCGTAATGGTTTTTATTATTCATTAATCTGAAAACGAAAGAAGTGCGCTGTAAGTATT
>FJ440338|China|15/05/2008
ACCAGCGCACTTCGGCAGCGGCAGCACCTCGGCAGCACCTCAGCAGCAACTGAGTCTTTTTTATCACTTCGTAATGGTTTTTATTATTCATTAATCTGAAAACGAAAGAAGTGCGCTGTAAGTATT
>AY691169|China|15/06/2004
ACCAGCGCACTTCGGCAGCGGCAGCACCTCGGCAGCACCTCAGCAGCAACTGAGTCTTTTTTATCACTTCGTAATGGTTTTTATTATTCATTAATCTGAAAACGAAAGAAGTGCGCTGTAAGTATT
>FJ870975|China|15/06/2008
ACCAGCGCACTTCGGCAGCGGCAGCACCTCGGCAGCACCTCAGCAGCAACTGAGTCTTTTTTATCATTTCGTAATGGTTTTTATTATTCATTAATCTGAAAACGAAAGAAGTGCGCTGTAAGTATT
>JX948780|China|13/10/2011
ACCAGCGCACTTCGGCAGCGGCAGCACCTCGGCAGCACCTCAGCAGCAACTGAGTCTTTTTTATCACTTCGTAATGGTTTTTATTATTCATTAATCTGAAAACGAAAGAAGTGCGCTGTAAGTATT
>GU325761|China|15/06/2009
ACCAGCGCACTTCGGCAGCGGCAGCACCTCGGCAGCACCTCAGCAGCAATTGAGTCTTTTTTATCACTTCGTAATGGTTTTTATTATTCATTAATCTGAAAACGAAAGAAGTGCGCTGTAAGTATT
>HM038029|China|11/06/2007
ACCAGCGCACTTCGGCAGCGGCAGCACCTCGGCAGCACCTCAGCAGCAACTGAGTCCTTTTTATCACTTCGTAATGGTTTTTATTATTCATTAATCTGAAAACGAAAGAAGTGCGCTGTAAGTATT
>JF272497|China|05/03/2010
ACCAGCGCACTTCGGCAGCGGCAGCACCTCGGCAGCACCTCAGCAGCAACTGAGTCTTTTTTATCACTTCGTAATGGTTTTTATTATTCATTAATCTGAAAACGAAAGAAGTGCGCTGTAAGTATT
>GQ915289|China|15/04/2009
ACCAGCGCACTTCGGCAGCGGCAGCACCTCGGCAGCACCTCAGCAGCAACTGAGTCTTTTTTATCACTTCGTAATGGTTTTTATTATTCATTAATCTGAAAACGAAAGAAGTGCGCTGTAAGTATT
>FJ870969|China|15/06/2008
ACCAGCGCACTTCGGCAGCGGCAGCACCTCGGCAGCACATCAGCAGCAACTGAGTCTTTTTTATCACTTCGTAATGGTTTTTATTATTCATTAATCTGAAAACGAAAGAAGTGCGCTGTAAGTATT
>EU921255|China|15/01/2008
ACCAGCGCACTTCGGCAGCGGCAGCACCTCGGCAGCACCTCAGCAGCAACTGAGTCTTTTTTATCACTTCGTAATGGTTTTTATTATTCATTAATCTGAAAACGAAAGAAGTGCGCTGTAAGTATT
>EF421972|China|15/11/2006
ACCAGCGCACTTCGGCAGCGGCAGCACCTCGGCAGCACCTCAGCAGCAACTGAGTCTTTTTTATCACTTCGTAATGGTTTTTATTATTCATTAATCTGAAAACGAAAGAAGTGCGCTGTAAGTATT
>EU780074|China|18/04/2008
ACCAGCGCACTTCGGCAGGGGCAGCACCTCGGCAGCACCTCAGCAGCAACTGAGTCTTTTTTATCACTTCGTAATGGTTTTTATTATTCATTAATCTGAAAACGAAAGAAGTGCGCTGTAAGTATT
>JX406426|China|05/04/2011
ACCAGCGCACTTCGGCAGCGGCAGCACCTCGGCAGCACCTCAGCAGCAACTGAGTCTTTTTTATCACTTCGTAATGGTTTTTATTATTCATTAATCTGAAAACGAAAGAAGTGCGCTGTAAGTATT
>GU247990|China|15/08/2005
ACCAGCGCACTTCGGCAGCGGCAGCACCTCGGCAGCACCTCAGCAGCAACTGAGTCTTTTTTATCACTTCGTAATGGTTTTTATTATTCATTAATCTGAAAACGAAAGAAGTGCGCTGTAAGTATT
>FJ644922|China|15/03/2008
ACCAGCGCACTTCGGCAGCGGCAGCACCTCGGCAGCACCTCAGCAGCAACTGAGTCTTTTTTATCACTTCGTAATGGTTTTTATTATTCATTAATCTGAAAACGAAAGAAGTGCGCTGTAAGTATT
>AY556475|China|15/06/2004
ACCAGCGCACTTCGGCAGCGGCAGCACCTCGGCAGCACCTCAGCAGCAACTGAGTCTTTTTTATCACTTCGTAATGGTTTTTATTATTCATTAATCTGAAAACGAAAGAAGTGCGCTGTAAGTATT
>FJ598044|China|15/06/2008
ACCAGCGCACTTCGGCAGCGGCAGCACCTCGGCAGCACCTCAGCAGCAACTGAGTCTTTTTTATCACTTCGTAATGGTTTTTATTATTCATTAATCTGAAAACGAAAGAAGTGCGCTGTAAGTATT
>GQ449670|China|15/06/2009
ACCAGCGCACTTCGGCAGCGGCAGCACCTCGGCAGCACCTCAGCAGCAACTGAGTCTTTTTTATCACTTCGTAATGGTTTTTATTATTTATTTATCTGAAAACGAAAGAAGTGCGCTGTAAGTATT
>GU247988|China|15/04/2006
ACCAGCGCACTTCGGCAGCGGCAGCACCTCGGCAGCACCTCAGCAGCGACTGAGTCTTTTTTATCACTTCGTAATGGTTTTTATTATTTATTAATCTGAAAACGAAAGAAGTGCGCTGTAAGTATT
>DQ910865|China|11/04/2006
ACCAGCGCACTTCGGCAGCGGCAGCACCTCGGCAGCACCTCAGCAGCAACTGAGTCTTTTTTATCACTTCGTAATAGTTTTTATTATTTATTAATCTGAAAACGAAAGAAGTGCGCTGTAAGTATT
>EU921257|China|15/03/2008
ACCAGCGCACTTCGGCAGCGGCAGCACCTCGGCAGCACCTCAGCAGCAACTGAGTCTTTTTTATCACTTCGTAATGGTTTTTATTATTTATTAATCTGAAAACGAAAGAAGTGCGCTGTAAGTATT
>EU921256|China|15/03/2008
ACCAGCGCACTTCGGCAGCGGCAGCACCTCGGCAGCACCTCAGCAGCAACTGAGTCTTTTTTATCACTTCGTAATGGTTTTTATTATTTATTAATCTGAAAACGAAAGAAGTGCGCTGTAAGTATT
>EU921254|China|15/01/2008
ACCAGCGCACTTCGGCAGCGGCAGCACCTCGGCAGCACCTCAGCAGCAACTGAGTCTTTTTTATCACTTCGTAATGGTTTTTATTATTTATTAATCTGAAAACGAAAGAAGTGCGCTGTAAGTATT
>GU450330|China|18/03/2008
ACCAGCGCACTTCGGCAGCGGCAGCACCTCGGCAGCACCTCAGCAGCAACTGAGTCTTTTTTATCACTTCGTAATGGTTTTTATTATTTATTAATCTGAAAACGAAAGAAGTGCGCTGTAAGTATT
>AY682995|China|15/06/2004
ACCAGCGCACTTCGGCAGCGGCAGCACCTCGGCAGCACCTCAGCAGCAACTGAGTCTTTTTTATCACTTCGTAATGGTTTTTATTATTTATTAATCTGAAAACGAAAGAAGTGCGCTGTAAGTATT
>FJ623185|China|15/09/2008
ACCAGCGCACTTCGGCAGCGGCAGCACCTCGGCAGCACCTCAGCAGCAACTGAGTCTTTTTTATCACTTCGTAATGGTTTTTATTATTTATTAATCTGAAAACGAAAGAAGTGCGCTGTAAGTATT
>HM038025|China|10/03/2008
ACCAGCGCACTTCGGCAGCGGCAGCACCTCGGCAGCACCTCAGCAGCAACTGAGTCTTTTTTATCACTTCGTAATGGTTTTTATTATTTATTAATCTGAAAACGAAAGAAGTGCGCTGTAAGTATT
>AY678532|China|15/06/2004
ACCAGCGCACTTCGGCAGCGGCAGCACCTCGGCAGCACCTCAGCAGCAACTGAGTCTTTTTTATCACTTCGTAATGGTTTTTATTATTTATTAATCTGAAAACGAAAGAAGTGCGCTGTAAGTATT
>FJ644557|China|15/06/2005
ACCAGCGCACTTCGGCAGCGGCAGCACCTCGGCAGCACCTCAGCAGCAACTGAGTCTTTTTTATCACTTCGTAATGGTTTTTATTATTCATTAATCTGAAAACGAAAGAAGTGCGCTGTAAGTATT
>KM035761|China|06/05/2014
ACCAGCGCACTTCGGCAGCGGCAGCACCTCGGCAGCACCTCAGCAGCAACTGAGTCTTTTTTATCACTTCGTAATGGTTTTTATTATTCATTAATCTGAAAACGAAAGAAGTGCGCTGTAAGTATT
>KJ956690|China|16/02/2014
ACCAGCGCACTTCGGCAGCGGCAGCACCTCGGCAGCACCTCAGCAGCAACTGAGTCCTTTTTATCACTTCGTAATGGTTTTTATTATTCATTAATCTGAAAACGAAAGAAGTGCGCTGTAAGTATT
>KJ956691|China|16/02/2014
ACCAGCGCACTTCGGCAGCGGCAGCACCTCGGCAGCACCTCAGCAGCAACTGAGTCCTTTTTATCACTTCGTAATGGTTTTTATTATTCATTAATCTGAAAACGAAAGAAGTGCGCTGTAAGTATT
>KJ956692|China|16/02/2014
ACCAGCGCACTTCGGCAGCGGCAGCACCTCGGCAGCACCTCAGCAGCAACTGAGTCCTTTTTATCACTTCGTAATGGTTTTTATTATTCATTAATCTGAAAACGAAAGAAGTGCGCTGTAAGTATT
>115a|Italy|09/01/2009
ACCAGCGCACTTCGGCAGCGGCAGCACCTCGGCAGCACCTCAGCAGCAACTGAGTCTTTTTTATCACTTCGTAATGGTTTTTATTATTCATTAATCTGAAAACGAAAGAAGTGCGCTGTAAGTATT
>1748/34/2011|Italy|05/08/2011
ACCAGCGCACTTCGGCAGCGGCAGCACCTCGGCAGCACCTCAGCAGCAACTGAGTCTTTTTTATCACTTCGTAATGGTTTTTATTATTCATTAATCTGAAAACGAAAGAAGTGCGCTGTAAGTATT
>1748/33/2011|Italy|05/08/2011
ACCAGCGCACTTCGGCAGCGGCAGCACCTCGGCAGCACCTCAGCAGCAACTGAGTCTTTTTTATCACTTCGTAATGGTTTTTATTATTCATTAATCTGAAAACGAAAGAAGTGCGCTGTAAGTATT
>1748/36/2011|Italy|05/08/2011
ACCAGCGCACTTCGGCAGCGGCAGCACCTCGGCAGCACCTCAGCAGCAACTGAGTCTTTTTTATCACTTCGTAATGGTTTTTATTATTCATTAATCTGAAAACGAAAGAAGTGCGCTGTAAGTATT
>666|Italy|16/03/2010
ACCAGCGCACTTCGGCAGCGGCAGCACCTCGGCAGCACCTCAGCAGCAACTGAGTCTTTTTTATCACTTCGTAATGGTTTTTATTATTCATTAATCTGAAAACGAAAGAAGTGCGCTGTAAGTATT
>JX945577|China|13/08/2011
ACCAGCGCACTTCGGCAGCGGCAGCACCTCGGCAGCACCTCAGCAGCAACTGAGTCTTTTTTATCACTTCGTAATGGCTTTTATTATTCATTAATCTGAAAACGAAAGAAGTGCGCTGTAAGTATT
>JQ181597|Viet_Nam|15/06/2011
ACCAGCGCACTTCGGCAGCGGCAGCACCTCGGCAGCACCTCAGCAGCAACTGAGTCTTTTTTATCACTTCGTAATGGTTTTTATTATTCATTAATCTGAAAACGAAAGAAGTGCGCTGTAAGTATT
>JQ181589|Viet_Nam|15/06/2011
ACCAGCGCACTTCGGCAGCGGCAGCACCTCGGCAGCACCTCAGCAGCAACTGAGTCTTTTTTATCACTTCGTAATGGTTTTTATTATTCATTAATCTGAAAACGAAAGAAGTGCGCTGTAAGTATT
>JQ181585|Viet_Nam|15/06/2011
ACCAGCGCACTTCGGCAGCGGCAGCACCTCGGCAGCACCTCAGCAGCAACTGAGTCTTTTTTATCACTTCGTAATGGTTTTTATTATTCATTAATCTGAAAACGAAAGAAGTGCGCTGTAAGTATT
>FJ870976|China|15/06/2008
ACCAGCGCACTTCGGCAGCGGCAGCACCTCGGCAGCACCTCAGCAGCAACTGAGTCTTTTTTATCACTTCGTAATGGTTTTTATTATTCATTAATCTGAAAACGAAAGAAGTGCGCTGTAAGTATT
>HM776442|China|15/06/2009
ACCAGCGCACTTCGGCAGCGGCAGCACCTCGGCAGCACCTCAGCAGCAACTGAGTCTTTTTTATCACTTCGTAATGGTTTTTATTATTCATTAATCTGAAAACGAAAGAAGTGCGCTGTAAGTATT
>KM096530|China|18/12/2010
ACCAGCGCACTTCGGCAGCGGCAGCACCTCGGCAGCACCTCAGCAGCAACTGAGTCTTTTTTATCACTTCGTAATGGTTTTTATTATTCATTAATCTGAAAACGAAAGAAGTGCGCTGTAAGTATT
>KF742540|China|10/10/2010
ACCAGCGCACTTCGGCAGCGGCAGCACCTCGGCAGCACCTCAGCAGCAACTGAGTCTTTTTTATCACTTCGTAATGGTTTTTATTATTCATTAATCTGAAAACGAAAGAAGTGCGCTGTAAGTATT
>KF742544|China|16/04/2013
ACCAGCGCACTTCGGCAGCGGCAGCACCTCGGCAGCACCTCAGCAGCAACTGAGTCTTTTTTATCACTTCGTAATGGTTTTTATTATTCATTAATCTGAAAACGAAAGAAGTGCGCTGTAAGTATT
>KF742550|China|10/10/2010
ACCAGCGCACTTCGGCAGCGGCAGCACCTCGGCAGCACCTCAGCAGCAACTGAGTCTTTTTTATCACTTCGTAATGGTTTTTATTATTCATTAATCTGAAAACGAAAGAAGTGCGCTGTAAGTATT
>JX534237|China|15/06/2012
ACCAGCGCACTTCGGCAGCGGCAGCACCTCGGCAGCACCTCAGCAGCAACTGAGTCTTTTTTATCACTTCGTAATGGTTTTTATTATTCATTACTCTGAAAACGAAAGAAGTGCGCTGTAAGTATT
>JX534236|China|15/06/2012
ACCAGCGCACTTCGGCAGCGGCAGCACCTCGGCAGCACCTCAGCAGCAACTGAGTCTTTTTTATCACTTCGTAATGGTTTTTATTATTCATTAATCTGAAAACGAAAGAAGTGCGCTGTAAGTATT
>HQ693092|China|23/12/2009
ACCAGCGCACTTCGGCAGCGGCAGCACCTCGGCAGCACCTCAGCAGCAACTGAGTCTTTTTTATCACTTCGTAATGGTTTTTATTATTCATTAAGCTGAAAACGAAAGAAGTGCGCTGTAAGTATT
>HM776438|China|15/04/2009
ACCAGCGCACTTCGGCAGCGGCAGCACCTCGGCAGCACCTCAGCAGCAACTGAGTCTTTTTTATCACTTCGTAATGGTTTTTATTATTCACTTATCTGAAAACGAAAGAAGTGCGCTGTAAGTATT
>FJ158603|China|21/07/2006
ACCAGCGCACTTCGGCAGCGGCAGCACCTCGGCAGCACCTCAGCAGCAACTGAGTCTTTTTTATCACTTCGTAATGGTTTTTATTATTCATTAATCTGAAAACGAAAGAAGTGCGCTGTAAGTATT
>JX406423|China|09/10/2011
ACCAGCGCACTTCGGCAGCGGCAGCACCTCGGCAGCACCTCAGCAGCAACTGAGTCTTTTTTATCACTTCGTAATGGTTTTTATTATTCACTTATCTGAAAACGAAAGAAGTGCGCTGTAAGTATT
>GU325757|China|15/06/2009
ACCAGCGCACTTCGGCAGCGGCAGCACCTCGGCAGCACCTCAGCAGCAACTGAGTCTTTTTTATCACTTCGTAATGGTTTTTATTATTCACTTATCTGAAAACGAAAGAAGTGCGCTGTAAGTATT
>JX945576|China|27/07/2011
ACCAGCGCACTTCGGCAGCGGCAGCACCTCGGCAGCACCTCAGCAGCAACTGAGTCTTTTTTATCACTTCGTAATGGTTTTTATTATTCATTAATCTGAAAACGAAAGAAGTGCGCTGTAAGTATT
>FJ644556|China|15/06/2005
ACCAGCGCACTTCGGCAGCGGCAGCACCTCGGCAGCACCTCAGCAGCAACTGAGTCTTTTTTATCACTTCGTAATGGTTTTTATTATTCATTAGTCTGAAAACGAAAGAAGTGCGCTGTAAGTATT
>HQ831528|Portugal|07/12/2006
ACCAGCGCACTTCGGCAGCGGCAGCACCTCGGCAGCACCTCAGCAGCAACTGAGTCTTTTTTATCACTTCGTAATGGTTTTTATTATTCATTAATCTGAAAACGAAAGAAGTGCGCTGTAAGTATT
>EF421967|China|15/10/2006
ACCAGCGCACTTCGGCAGCGGCAGCACCTCGGCAGCACCTCAGCAGCAACTGAGTCTTTTTTATCACTCCGAAATGGTTTTTATTATTCATTAATCTGAAAACGAAAGAAGTGCGCTGTAAGTATT
>KJ139962|China|15/12/2013
ACCAGCGCACTTCGGCAGCGGCAGCACCTCGGCAGCACCTCAGCAGCAACTGAGTCTTTTTTATCACTTCGTAATGGTTTTTATTATTCATTAATCTGAAAACGAAAGAAGTGCGCTGTAAGTATT
>KF850463|China|13/01/2010
ACCAGCGCACTTCGGCAGCGGCAGCACCTCGGCAGCACCTCAGCAGCAACTGAGTCTTTTTTATCACTTCGTAATGGTTTTTATTATTCATTAACCTGAAAACGAAAGAAGTGCGCTGTAAGTATT
>10d|Italy|08/11/2007
ACCAGCGCACTTCGGCAGCGGCAGCACCTCGGCAGCACCTCAGCAGCAACTGAGTCTTTTTTATCACTTCGTAATGGTTTTTATTATTCATTAATCTGAAAACGAAAGAAGTGCGCTGTAAGTATT
