# Supplementary material for: Phylodynamic analysis of porcine circovirus type 2: Methodological approach and datasets
Source: Data Brief. 2016 Jun 15;8:549–52. doi: 10.1016/j.dib.2016.06.005 (PMC4962815; doi:10.1016/j.dib.2016.06.005)
Supplement: Supplementary file 2 — Supplementary material [file mmc2.zip › Supplementary data 2/CRF_01/CRF01_Intergenic.fas]

>DQ397521|USA|15/06/2003
ACCAGCGCACTTCGGCAGCGGCAGCACCTCGGCAGCACCTCAGCAGCAACTGAGTCTTTTTTATCACTTCGTAATGGTTTTTATTATTCATTTAAGCTGAAAACGAAAGAAGTGCGCTGTAAGTATT
>FJ233908|Canada|15/05/2007
ACCAGCGCACTTCGGCAGCGGCAGCACCTCGGCAGCACCTCAGCAGCAACTGAGTCTTTTTTATCACTTCGTAATGGTTTTTATTATTCATTTAAGCTGAAAACGAAAGAAGTGCGCTGTAAGTATT
>AY325495|South_Africa|15/06/2003
ACCAGCGCACTTCGGCAGCGGCAGCACCTCGGCAGCACCTCAGCAGCAACTGAGTCTTTTTTATCACTTCGTAATGGTTTTTATTATTCATTTAAGCTGAAAACGAAAGAAGTGCGCTGTAAGTATT
>AF264039|USA|15/06/2000
ACCAGCGCACTTCGGCAGCGGCAGCACCTCGGCAGCACCTCAGCAGCAACTGAGTCTTTTTTATCACTTCGTAATGGTTTTTATTATTCATTTAAGCTGAAAACGAAAGAAGTGCGCTGTAAGTATT
>AF264038|USA|15/06/2000
ACCAGCGCACTTCGGCAGCGGCAGCACCTCGGCAGCACCTCAGCAGCAACTGAGTCTTTTTTATCACTTCGTAATGGTTTTTATTATTCATTTAAGCTGAAAACGAAAGAAGTGCGCTGTAAGTATT
>EF394775|Canada|15/06/2005
ACCAGCGCACTTCGGCAGCGGCAGCACCTCGGCAGCACCTCAGCAGCAACTGAGTCTTTTTTATCACTTCGTAATGGTTTTTATTTTTCATTTAAGCTGAAAACGAAAGAAGTGCGCTGTAAGTATT
>AF118097|Canada|15/06/2000
ACCAGCGCACTTCGGCAGCGGCAGCACCTCGGCAGCACCTCAGCAGCAACTGAGTCTTTTTTATCACTTCGTAATGGTTTTTATTTTTCATTTAAGCTGAAAACGAAAGAAGTGCGCTGTAAGTATT
>AF264041|USA|15/06/2000
ACCAGCGCACTTCGGCAGCGGCAGCACCTCGGCAGCACCTCAGCAGCAACTGAGTCTTTTTTATCACTTCGTAATGGTTTTTATTTTTCATTTAAGCTGAAAACGAAAGAAGTGCGCTGTAAGTATT
>AF454546|South_Korea|15/06/2002
ACCAGCGCACTTCGGCAGCGGCAGCACCTCGGCAGCACCTCAGCAGCAACTGAGTCTTTTTTATCACTTCGTAATGGTTTTTATTTTTCATTTAAGCTGAAAACGAAAGAAGTGCGCTGTAAGTATT
>AY094619|USA|15/06/2003
ACCAGCGCACTTCGGCAGCGGCAGCACCTCGGCAGCACCTCAGCAGCAACTGAGTCTTTTTTATCACTTCGTAATGGTTTTTATTATTCATTTAAGCTGAAAACGAAAGAAGTGCGCTGTAAGTATT
>GU049340|Canada|15/06/2007
ACCAGCGCACTTCGGCAGCGGCAGCACCTCGGCAGCACCTCAGCAGCAACTGAGTCTTTTTTATCACTTCGTAATGGTTTTTATTATTCATTTAAGCTGAAAACGAAAGAAGTGCGCTGTAAGTATT
>DQ104423|China|15/06/2005
ACCAGCGCACTTCGGCAGCGGCAGCACCTCGGCAGCACCTCAGCAGCAACTGAGTCTTTTTTATCACTTCGTAATGGTTTTTATTATTCATTTAAGCTGAAAACGAAAGAAGTGCGCTGTAAGTATT
>DQ104421|China|15/06/2005
ACCAGCGCACTTCGGCAGCGGCAGCACCTCGGCAGCACCTCAGCAGCAACTGAGTCTTTTTTATCACTTCGTAATGGTTTTTATTATTCATTTAAGCTGAAAACGAAAGAAGTGCGCTGTAAGTATT
>AF520783|South_Korea|15/06/2002
ACCAGCGCACTTCGGCAGCGGCAGCACCTCGGCAGCACCTCAGCAGCAACTGAGTCTTTTTTATCACTTCGTAATGGTTTTTATTATTCATTTAAGCTGAAAACGAAAGAAGTGCGCTGTAAGTATT
>DQ629113|USA|15/06/2005
ACCAGCGCACTTCGGCAGCGGCAGCACCTCGGCAGCACCTCAGCAGCAACTGAGTCTTTTTTATCACTTCGTAATGGTTTTTATTATTCATTTAAGCTGAAAACGAAAGAAGTGCGCTGTAAGTATT
>FJ218001|USA|15/02/2006
ACCAGCGCACTTCGGCAGCGGCAGCACCTCGGCAGCACCTCAGCAGCAACTGAGTCTTTTTTATCACTTCGTAATGGTTTTTATTATTCATTTAAGCTGAAAACGAAAGAAGTGCGCTGTAAGTATT
>AF264040|USA|15/06/2000
ACCAGCGCACTTCGGCAGCGGCAGCACCTCGGCAGCACCTCAGCAGCAACTGAGTCTTTTTTATCACTTCGTAATGGTTTTTATTATTCATTTAAGCTGAAAACGAAAGAAGTGCGCTGTAAGTATT
>AB072301|Japan|15/06/2001
ACCAGCGCACTTCGGCAGCGGCAGCACCTCGGCAGCACCTCAGCAGCAACTGAGTCTTTTTTATCACTTCGTAATGGTTTTTATTATTCATTTAAGCTGAAAACGAAAGAAGTGCGCTGTAAGTATT
>AF408635|Canada|15/06/2001
ACCAGCGCACTTCGGCAGCGGCAGCACCTCGGCAGCACCTCAGCAGCAACTGAGTCTTTTTTATCACTTCGTAATGGTTTTTATTATTCATTTAAGCTGAAAACGAAAGAAGTGCGCTGTAAGTATT
>7d|Italy|18/03/2008
ACCAGCGCACTTCGGCAGCGGCAGCACCTCGGCAGCACCTCAGCAGCAACTGAGTCTTTTTTATCACTTCGTAATGGTTTTTATTTTTCATTTAAGCTGAAAACGAAAGAAGTGCGCTGTAAGTATT
>KC618389|USA|15/06/2008
ACCAGCGCACTTCGGCAGCGGCAGCACCTCGGCAGCACCTCAGCAGCAACTGAGTCTTTTTTATCACTTCGTAATGGTTTTTATTATTCATTTAAGCTGAAAACGAAAGAAGTGCGCTGTAAGTATT
>AF118095|Canada|15/06/2000
ACCAGCGCACTTCGGCAGCGGCAGCACCTCGGCAGCACCTCAGCAGCAACTGAGTCTTTTTTATCACTTCGTAATGGTTTTTATTATTCATTTAAGCTGAAAACGAAAGAAGTGCGCTGTAAGTATT
>AF264042|USA|15/06/2000
ACCAGCGCACTTCGGCAGCGGCAGCACCTCGGCAGCACCTCAGCAGCAACTGAGTCTTTTTTATCACTTCGTAATGGTTTTTATTATTCATTTAAGCTGAAAACGAAAGAAGTGCGCTGTAAGTATT
>AF381175|China|15/06/2001
ACCAGCGCACTTCGGCAGCGGCAGCACCTCGGCAGCACCTCAGCAGCAACTGAGTCTTTTTTATCACTTCGTAATGGTTTTTATTATTCATTTAAGCTGAAAACGAAAGAAGTGCGCTGTAAGTATT
>FJ870968|China|15/06/2008
ACCAGCGCACTTCGGCAGCGGCAGCACCTCGGCAGCACCTCAGCAGCAACTGAGTCTTTTTTATCACTTCGTAATGGTTTTTATTATTCATTTAAGCTGAAAACGAAAGAAGTGCGCTGTAAGTATT
>FJ905471|South_Korea|15/06/2007
ACCAGCGCACTTCGGCAGCGGCAGCACCTCGGCAGCACCTCAGCAGCAACTGAGTCTTTTTTATCACTTCGTAATGGTTTTTATTATTCATTTAAGCTGAAAACGAAAGAAGTGCGCTGTAAGTATT
>AF381177|China|15/06/2001
ACCAGCGCACTTCGGCAGCGGCAGCACCTCGGCAGTACCTCAGCAGCAACTGAGTCTTTTTTATCACTTCGTAATGGTTTTTATTATTCATTTAAGCTGAAAACGAAAGAAGTGCGCTGTAAGTATT
>KF850458|China|02/10/2009
ACCAGCGCACTTCGGCAGCGGCAGCACCTCGGCAGCACCTCAGCAGCAACTGAGTCTTTTTTATCACTTCGTAATGGTTTTTATTATTCATTTAAGCTGAAAACGAAAGAAGTGCGCTGTAAGTATT
>EF394774|Canada|15/06/2005
ACCAGCGCACTTCGGCAGCGGCAGCACCTCGGCAGCACCTCAGCAGCAACTGAGTCTTTTTTATCACTTCGTATTGGTTTTTATTTTTCATTTAAGCTGAAAACGAAAGAAGTGCGCTGTAAGTATT
>KC188796|South_Korea|01/01/2012
ACCAGCGCACTTCGGCAGCGGCAGCACCTCGGCAGCACCTCAGCAGCAACTGAGTCTTTTTTATCACCTCGTAATGGTTTTTATTTTTCATTTAAGCTGAAAACGAAAGAAGTGCGCTGTAAGTATT
>JQ994269|Canada|15/06/2007
ACCAGCGCACTTCGGCAGCGGCAGCACCTCGGCAGCACCTCAGCAGCAACTGAGTCTTTTTTATCACTTCGTAATGGTTTTTATTTTTCATTTAAGCTGAAAACGAAAGAAGTGCGCTGTAAGTATT
>DQ629114|USA|15/06/2005
ACCAGCGCACTTCGGCAGCGGCAGCACCTCGGCAGCACCTCAGCAGCAACTGAGTCTTTTTTATCACTTCGTAATGGTTTTTATTTTTCATTTAATCTGAAAACGAAAGAAGTGCGCTGTAAGTATT
>JF317584|South_Korea|15/06/2010
ACCAGCGCACTTCGGCAGCGGCAGCACCTCGGCAGCACCTCAGCAGCAACTGAGTCTTTTTTATCACTTCGTAATGGTTTTTATTTTTCATTTAAGCTGAAAACGAAAGAAGTGCGCTGTAAGTATT
>AY181948|China|15/06/2003
ACCAGCGCACTTCGGCAGCGGCAGCACCTCGGCAGCACCTCAGCAGCAACTGAGTCTTTTTTATCACTTCGTAATGGTTTTTATTTTTCATTTAAGCTGAAAACGAAAGAAGTGCGCTGTAAGTATT
>EF394776|Canada|15/06/2005
ACCAGCGCACTTCGGCAGCGGCAGCACCTCGGCAGCACCTTAGCAGCCACTGAGTCTTTTTTATCACTTCGTAATGGTTTTTATTTTTCATTTAAGCTGAAAACGAAAGAAGTGCGCTGTAAGTATT
>FJ501957|China|16/09/2007
ACCAGCGCACTTCGGCAGCGGCAGCACCTCGGCAGCACCTCAGCAGCAACTGAGTCTTTTTTATCACTTCGTAATGGTTTTTATTATTCATTTAACCTGAAAACGAAAGAAGTGCGCTGTAAGTATT
>NC005148|Austria|15/06/2003
ACCAGCGCACTTCGGCAGCGGCAGCACCTCGGCAGCACCTCAGCAGCAACTGAGTCTTTTTTATCACTTCGTAATGGTTTTTATTATTCATTTAACCTGAAAACGAAAGAAGTGCGCTGTAAGTATT
>AY424401|Austria|15/06/2003
ACCAGCGCACTTCGGCAGCGGCAGCACCTCGGCAGCACCTCAGCAGCAACTGAGTCTTTTTTATCACTTCGTAATGGTTTTTATTATTCATTTAACCTGAAAACGAAAGAAGTGCGCTGTAAGTATT
>AY424403|Austria|15/06/2003
ACCAGCGCACTTCGGCAGCGGCAGCACCTCGGCAGCACCTCAGCAGCAACTGAGTCTTTTTTATCACTTCGTAATGGTTTTTATTATTCATTTAACCTGAAAACGAAAGAAGTGCGCTGTAAGTATT
>AY424402|Austria|15/06/2003
ACCAGCGCACTTCGGCAGCGGCAGCACCTCGGCAGCACCTCAGCAGCAACTGAGTCTTTTTTATCACTTCGTAATGGTTTTTATTATTCATTTAACCTGAAAACGAAAGAAGTGCGCTGTAAGTATT
>AY754022|Australia|15/06/2002
ACCAGTGCACTTCGGGAGCGGCAGCACCTCGGCAGCACCTCAGCAGCAACTGAGTCTTTTTTATCACTTCGTAATGGTTTTTATTATTCATTTAAGCTGAAAACGAAAGAAGTGCGCTGTAAGTATT
>AY699793|USA|15/06/2004
ACCAGCGCACTTCGGCAGCGGCAGCACCTCGGCAGCACCTCAGCAGCAACTGAGTCTTTTTTATCACTTCGTAATGGTTTTTATTATTCATTTAAGCTGAAAACGAAAGAAGTGCGCTGTAAGTATT
>AB072303|Japan|15/06/2001
ACCAGCGCACTTCGGCAGCGGCAGCACCTCGGCAGCACCTCAGCAGCAACTGAGTCTTTTTTATCACTTCGTAATGGTTTTTATTATTCATTTAAGCTGAAAACGAAAGAAGTGCGCTGTAAGTATT
>AY256455|Hungary|15/06/2003
ACCAGCGCACTTCGGCAGCGGCAGCACCTCGGCAGCACCTCAGCAGCAACTGAGTCTTTTTTATCACTTCGTAATGGTTTTTATTATTAATTTAAGCTGAAAACGAAAGAAGTGCGCTGTAAGTATT
>AF201308|Spain|15/06/2000
ACCAGCGCACTTCGGCAGCGGCAGCACCTCGGCAGCACCTCAGCAGCAACTGAGTCTTTTTTATCACTTCGTAATGGTTTTTATTATTAATTTAAGCTGAAAACGAAAGAAGTGCGCTGTAAGTATT
>AF201309|Spain|15/06/2000
ACCAGCGCACTTCGGCAGCGGCAGCACCTCGGCAGCACCTCAGCAGCAACTGAGTCTTTTTTATCACTTCGTAATGGTTTTTATTATTAATTTAAGCTGAAAACGAAAGAAGTGCGCTGTAAGTATT
>FJ870967|China|15/06/2008
ACCAGCGCACTTCGGCAGCGGCAGCACCTCGGCAGCACCTCAGCAGCAACTGAGTCTTTTTTATCACTTCGTAATTGTTTTTATTATTCATTTAAGCTGAAAACGAAAGAAGTGCGCTGTAAGTATT
>KF850468|China|02/05/2011
ACCAGCGCACTTCGGCAGCGGCAGCACCTCGGCAGCACCTCAGCAGCAACTGAGTCTTTTTTATCACTTCGTAATGGTTTTTATTATTCATTTAAGCTGAAAACGAAAGAAGTGCGCTGTAAGTATT
>AF381176|China|15/06/2001
ACCAGCGCACTTCGGCAGCGGCAGCACCTCGGCAGCACCTCAGCAGCAACTGAGTCTTTTTTATCACTTCGTAATGGTTTTTATTATTCATTTAAGCTGAAAACGAAAGAAGTGCGCTGTAAGTATT
>AF264043|USA|15/06/2000
ACCAGCGCACTTCGGCAGCGGCAGCACCTCGGCAGCACCTCAGCAGCAACTGAGTCTTTTTTATCACTTCGTAATGGTTTTTATTATTCATTTAAGCTGAAAACGAAAGAAGTGCGCTGTAAGTATT
>AY256459|Hungary|15/06/2003
ACCAGCGCACTTCGGCAGCGGCAGCACCTCGGCAGCACCTCAGCAGCAACTGAGTCTTTTTTATCACTTCGTAATGGTTTTTATTTTTCATTTAAGCTGAAAACGAAAGAAGTGCGCTGTAAGTATT
>AF201310|Spain|15/06/2000
ACCGGCGCACTTCGGCAGCGGCAGCACCTCGGCAGCACCTCAGCAGCAACTGAGTCTTTTTTATCACTTCGTAATGGTTTTTATTATTAATTTAAGCTGAAAACGAAAGAAGTGCGCTGTAAGTATT
>AF544024|Korea|15/06/2002
ACCAGCGCACTTCGGCAGCGGCAGCACCTCGGCAGCACCTCAGCAGCAACTGAGTCTTTTTTATCACTTCGTAATGGTTTTTATTATTAATTTAAGCTGAAAACGAAAGAAGTGCGCTGTAAGTATT
>gAF465211|Taiwan|15/06/2002
ACCAGCGCACTTCGGCAGCGGCAGCACCTCCGCAGCACCTCAGCAGCAACTGAGTCTTTTTTATCACTTCGTAATGGTTTTTATTTTTCATTTAAGCTGAAAACGAAAGAAGTGCGCTGTAAGTATT
>DQ870484|USA|15/06/2005
ACCAGCGCACTTCGGCAGCGGCAGCACCTCGGCAGCACCTCGGCAGCTACTGAGTCTTTTTTATCACTTCGTAATGGTTTTTATTATTCATTTAAGCTGAAAACGAAAGAAGTGCGCTGTAAGTATT
>AY874166|Hungary|15/06/2003
ACCAGCGCACTTCGGCAGCGGCAGCACCTCGGCAGCACCTCAGCAGCAACTGAGTCTTTTTTATCACTTCGTAATGGTTTTTATTATTCATTTAAGCTGAAAACGAAAGAAGTGCGCTGTAAGTATT
>JF317589|South_Korea|15/06/2010
ACCAGCGCACTTCGGCAGCGGCAGCACCTCGGCAGCACCTCAGCAGCAACTGAGTCTTTTTTATCACTTCGTAATGCTTTTTATTATTCATTTAATCTGAAAACGAAAGAAGTGCGCTGTAAGTATT
>JF317574|South_Korea|15/06/2009
ACCAGCGCACTTCGGCAGCGGCAGCACCTCGGCAGCACCTCAGCAGCAACTGAGTCTTTTTTATCACTTCGTAATGGTTTTTATTATTCATTTAATCTGAAAACGAAAGAAGTGCGCTGTAAGTATT
>AB072302|Japan|15/06/2001
ACCAGCGCACTTCGGCAGCGGCAGCACCTCGGCAGCACCTCAGCAGCAACTGAGTCTTTTTTATCACTTCGTAATGGTTTTTATTATTCATTTAAGCTGAAAACGAAAGAAGTGCGCTGTAAGTATT
>JF317587|South_Korea|15/06/2010
ACCAGCGCACTTCGGCAGCGGCAGCACCTCGGCAGCACCTCAGCAGCAACTGAGTCTTTTTTATCACTTCGTAATGGTTTTTATTATTCATTTACGCTGAAAACGAAAGAAGTGCGCTGTAAGTATT
>KM035762|China|06/05/2014
ACCAGCGCACTTCGGCAGCGGCAGCACCTCGGCAGCACCTCAGCAGCAACTGAGTCTTTTTTATCACTTCGTAATGGTTTTTATTATTCATTTAAGCTGAAAACGAAAGAAGTGCGCTGTAAGTATT
>KF850466|China|02/04/2011
ACCAGCGCACTTCGGCAGCGGCAGCACCTCGGCAGCACCTCAGCAGCAACTGAGTCTTTTTTATCACTTCGTAATGGTTTTTATTATTCATTTAACCTGAAAACGAAAGAAGTGCGCTGTAAGTATT
>751/45|Italy|07/04/2010
ACCAGCGCACTTCGGCAGCGGCAGCACCTCGGCAGCACCTCAGCAGCAACTGAGTCTTTTTTATCACTTCGTAATGGTTTTTATTATTCATTTAAGCTGAAAACGAAAGAAGTGCGCTGTAAGTATT
>KJ094603|Brazil|08/04/2010
ACCAGCGCACTTCGGCAGCGGCAGCACCTCGGCAGCACCTCAGCAGCAACTGAGTCTTTTTTATCACTTCGTAATGGTTTTTATTATTCATTTAAGCTGAAAACGAAAGAAGTGCGCTGTAAGTATT
