# Supplementary material for: Phylodynamic analysis of porcine circovirus type 2: Methodological approach and datasets
Source: Data Brief. 2016 Jun 15;8:549–52. doi: 10.1016/j.dib.2016.06.005 (PMC4962815; doi:10.1016/j.dib.2016.06.005)
Supplement: Supplementary file 2 — Supplementary material [file mmc2.zip › Supplementary data 2/PCV2a_ORF2/Orf2_pcv2a.fas]

>345/2012|Italy|22/02/2012
atgacgtatc caaggaggcg tttccgcaga cgaagacacc gcccccgcag ccatcttggc
cagatcctcc gccgccgccc ctggctcctc cacccccgcc accgttaccg ctggagaagg
aaaaatggca tcttcaacgc ccgcctctcc cgcaccttcg gatatactgt caaggctagc
acagtcagca cgccctcctg ggcggtggac atgctgagat ttaatcttga cgactttgtt
cccccgggag gggggaccaa caaaatctct ataccctttg aatactacag aataagaaag
gttaaggttg aattctggcc ctgctccccg atcacccagg gtgacagggg agttggatcc
agtgctatta ttctagatga caactttgta ataaaggcca cagcccaaac ctatgacccc
tatgtaaact actcctcccg ccatacaata ccccaaccct tctcctacca ctcccgttac
ttcacaccca aacctgttct tgattccact attgattact tccaaccaaa taacaaaagg
aatcagctgt ggatgagact ccaaaccagc agaaatgtgg accacgtagg cctcggcact
gcgttcgaaa acagtaaata cgaccaagac tacaatatcc gtgtaaccat gtatgtacaa
ttcagagaat ttaatcttaa agacccccca cttaaaccc- ------
>AF109399|Canada|15/06/2000
atgacgtatc caaggaggcg tttccgcaga cgaagacacc gcccccgcag ccatcttggc
cagatcctcc gccgccgccc ctggctcgtc cacccccgcc accgttaccg ctggaaaagg
aaaaatggca tcttcaacgc ccgcctctcc cgcaccttcg gatatactgt caaggctacc
acagtcagca cgccctcctg ggcggtagac atgctgagat ttaatcttga cgactttgtt
cccccaggag gggggaccaa caaaatctct ataccctttg aatactacag aataagaaag
gttaaggttg aattctggcc ctgctccccg atcacccagg gtgacagggg agttggatcc
agtgctatta ttctagatga caactttgta ataaaggcca cagcccaaac ctatgacccc
tacgtaaact actcctcccg ccatacaatc ccccaaccct tctcctacca ctccaggtac
ttcacaccca aacctgttct tgattccact attgattact tccaaccaaa taacaaaagg
aatcagctgt ggatgagact ccaaaccagt agaaatgtgg accacgtagg cctcggcact
gcgttcgaaa acagtaaata cgaccaggac tacaatatcc gtgtaaccat gtatgtacaa
ttcagagaat ttaatcttaa agacccccca cttaaaccc- ------
>AF201305|Germany|15/06/2000
atgacgtatc caaggaggcg tttccgcaga cgaagacacc gcccccgcag ccatcttggc
cagatcctcc gccgccgccc ctggctcgtc cacccccgcc accgttaccg ctggagaagg
aaaaatggca tcttcaacgc ccgcctctcc cgcaccttcg gatatactgt caaggctacc
acagtcagca cgccctcctg ggcggtggac atgctgagat ttaatcttga cgactttgtt
cccccgggag gggggaccaa caaaatctct ataccctttg aatactacag aataagaaag
gttaaggttg aattctggcc ctgctccccg atcacccagg gtgacagggg agttggatcc
agtgctatta ttctagatga caactttgta ataaaggcca cagcccaaac ctatgacccc
tatgtaaact actcctcccg ccatacaatc ccccaaccct tctcctacca ctcccgttac
ttcacaccca aacctgttct tgattccact attgattact tccaaccaaa taacaaaagg
aatcagctgt ggatgagact ccaaaccagt agaaatgtgg accacgtagg cctcggcact
gcgttcgaaa acagtaaata cgaccaggac tacaatatcc gtgtaaccat gtatgtacaa
ttcagagaat ttaatcttaa agacccccca cttaaaccc- ------
>AF201306|Germany|15/06/2000
atgacgtatc caaggaggcg tttccgcaga cgcagacacc gcccccgcag ccatcttggc
cagatcctcc gccgccgccc ctggctcgtc cacccccgcc accgttaccg ctggagaagg
aaaaatggca tcttcaacgc ccgcctctcc cgcaccttcg gatatactgt caaggctacc
acagtcagca cgccctcctg ggcggtggac atgctgagat ttaatcttga cgactttgtt
cccccgggag gggggaccaa caaaatctct ataccctttg aatactacag aataagaaag
gttaaggttg aattctggcc ctgctccccg atcacccagg gtgacagggg agttggatcc
agtgctatta ttctagatga caactttgta ataaaggcca cagcccaaac ctatgacccc
tatgtaaact actcctcccg gcatacaatc ccccaaccct tctcctacca ctcccgttac
ttcacaccca aacctgttct tgattccact attgattact tccaaccaaa taacaaaagg
aatcagctgt ggatgagact ccaaaccagt agaaatgtgg accacgtagg cctcggcact
gcgttcgaaa acagtaaata cgaccaggac tacaatatcc gtgtaaccat gtatgtacaa
ttcagagaat ttaatcttaa agacccccca cttaaaccc- ------
>AF201307|Germany|15/06/2000
atgacgtatc caaggaggcg tttccgcaga cgaagacacc gcccccgcag ccatcttggc
cagatcctcc gccgccgccc ctggctcgtc cacccccgcc accgttaccg ctggagaagg
aaaaatggca tcttcaacac ccgcctctcc cgcaccttcg gatatactgt caaggctacc
acagtcacaa cgccctcctg ggcggtggac atgatgagat ttaatattaa cgactttgtt
cccccgggag gggggaccaa caaaatctct ataccctttg aatactacag aataagaaag
gttaaggttg aattctggcc ctgctcccca atcacccagg gtgacagggg agtgggctcc
actgctgtta ttctagatga taactttgta acaaaggcca cagccctaac ctatgacccc
tatgtaaact actcctcccg ccatacaatc ccccaaccct tctcctacca ctcccgttac
ttcacaccca aacctgtact ggatagaact attgattact tccagccaaa caacaaaaaa
aatcagcttt ggctgaggct acaaacctct gcaaatgtag accacgtagg cctcggcact
gcgttcgaaa acagtaaata cgaccaggac tacaatatcc gtgtaaccat gtatgtacaa
ttcagagaat ttaatcttaa agacccccca cttaaaccc- ------
>AF364094|Taiwan|15/06/2001
atgacgtatc caaggaggcg ttaccgcaga ggaggacacc gcccccgcag ccattttggc
cagatcctcc gccgccgccc ttggttggtc cacccccgcc actgttaccg ctggagaagg
aagaatggca tcttcaacac ccgcttctcc cgcactttcg gatatactgt gaaggctagc
acagtccgaa cgccctcctg ggcggtggac atgatgagat ttaatattaa cgactttgtt
cccccgggag gggggaccaa caaaatctct ataccctttg aatactacag aataagaaag
gttaaggttg aattctggcc ctgctcccca atcacccagg gtgacagggg agtgggctcc
actgctgtta ttctagatga taactttgta actaaggcca cagccctaac ctatgacccc
tatgtaaact actcctcccg ccatacaatc ccccaaccct tctcatacca ctcccggtac
tttaccccca aacctgtcct tgattccact attgattact tccaaccaaa cagcaaaagg
aatcagcttt ggctgaggct acaaacctcg gcaaatgtgg accacgtagg cctcggcact
gcgttcgaaa acagtaaata cgaccaggac tacaataccc gtgtaactat gtatgtacaa
ttcagagaat ttaatcttaa agacccccca cttaaaccc- ------
>AY035820|China|15/06/2001
atgacgtatc caaggaggcg tttccgcaga cgaagacacc gcccccgcag ccatcttggc
cagatcctcc gccgccgccc ctggctcgtc cacccccgcc accgttaccg ctggagaagg
aaaaatggca tcttcaacac ccgcctctcc cgcaccttcg gatatactgt caagaaaacc
acagtcagaa cgccctcctg ggcggtggac atgatgagat ttaatattaa cgatttcctt
cccccaggag ggggctcaaa ccccctcact gtgccctttg aatactacag aataagaaag
gttaaggttg aattctggcc ctgctcccca atcacccagg gtgacagggg agttggatcc
actgctgtta ttctagatga taactttgta acaaaggcca cagccctgac ttatgatccc
tatgtaaact actcctcccg ccataccata acccagccct tctcctacca ctcccggtac
tttaccccga aacctgttct tgattccact attgattact tccaaccaaa taacaaaagg
aatcagcttt ggctgaggct acaaacctct gcaaatgtgg accacgtagg cctcggcact
gcgttcgaaa acagtatata cgaccaggac tacaatatcc gtgtaaccat gtatgtacaa
ttcagagaat ttaatcttaa agacccccca cttaacccta ag----
>AY146991|Taiwan|15/06/2002
atgacgtatc caaggaggcg tttccgcaga cgaagacacc gcccccgcag ccatcttggc
cagatcctcc gccgccgccc ctggctcgtc cacccccgcc accgttaccg ctggagaagg
aaaaatggca tcttcaacac ccgcctctcc cgcaccttcg gatatactgt caaggctacc
acagtcagaa cgccctcctg ggcggtggac atgatgagat ttaatattaa cgactttgtt
cccccgggag gggggaccaa caaaatctct ataccctttg aatactacag aataagaaag
gttaaggttg aattctggcc ctgctcccca atcacccagg gtgacagggg agtgggctcc
actgctgtta ttctagatga taactttgta actaaggcca cagccctaac ctatgacccc
tatgtaaact actcctcccg ccatacaatc ccccaaccct tctcctacca ctcccggtac
tttaccccca aacctgtcct tgattccact attgattact tccaaccaaa caacaaaagg
aatcagcttt ggctgaggct acaaacctcg gcaaatgtgg accacgtagg cctcggcact
gcgttcgaaa acagtaaata cgaccaggac tacaatatcc gtgtaactat gtatgtacaa
ttccgagaat ttaatcttaa agacccccca cttaaaccc- ------
>AY146993|Taiwan|15/06/2002
atgacgtacc caaggaggcg tttccgccga cgaagtcgcc gcccccgcag ccatcttggc
cagatcctcc gccgccgccc ctggctcgtc cacccccgcc accgttaccg ctggagaagg
aaaaatggca tcttcaacac ccgcctctcc cgcaccttcg gatatactgt caaggctacc
acagtcagta cgccctcctg ggcggtggac atgatgagat ttaatattaa cgactttgtt
ccccccggag gggggaccaa caaaatctct ataccctttg aatactacag aataagaaag
gtgaaggttg aattctggcc ctgctcccca atcacccagg gtgacagggg agtgggttcc
actgctgtta ttctagatga taactttgta actaaggcca cagccctaac ctatgacccc
tatgtaaact actcctcccg ccacacaatc ccccaaccct tctcctacca ctcccggtac
tttaccccca aacctgtcct tgattccact attgattact tccaaccaaa caacaaaagg
aatcagcttt ggctgaggct acaaacctcg gcaaatgtgg accacgtagg cctcggcact
gcgttcgaaa acagtaaata cgaccaggac tacaatatcc gtgtaactat gtatgtacaa
ttcagagaat ttaatcttaa agacccccca cttaaacca- ------
>AY180396|Taiwan|15/06/2003
atgacgtatc caaggaggcg tttccgcaga cgaagacacc gcccccgcag ccatcttggc
cagatcctcc gccgccgccc ctggctcgtc cacccccgcc accgttaccg ctggagaagg
aaaaatggca tcttcaacac ccgcctctcc cgcaccttcg gatatactgt aaaggctagc
acagtcagaa cgccctcctg ggcggtggac atgatgagat ttaatattaa cgactttgtt
cccccgggag gggggaccaa caaaatctct ataccctttg aatactacag aataagaaag
gttaaggttg aattctggcc ctgctcccca atcacccagg gtgacagggg agtgggctcc
actgctgtta ttctagatga taactttgta acaaaggcca cagccctaac ctatgacccc
tatgtaaact actcctcccg ccatacaatc ccccaaccct tctcctacca ctcccggtac
tttaccccca aacctgtcct tgattccact attgattact tccaaccaaa cagcaaaagg
aatcagattt ggctgaggct acaaacctcg gcaaatgtgg accacgtagg cctcggcacg
gcgttcgaaa acagtaaata cgaccaggac tacaatatcc gtgtaactat gtatgtacaa
ttcagagaat ttaatcttaa agacccccca cttaaaccc- ------
>AY180397|Taiwan|15/06/2003
atgacgtatc caaggaggcg tttccgcaga cgaagacacc gcccccgcag ccatcttggc
caaatcctcc gccgccgccc ctggctcgtc cacccccgcc accgttaccg ctggagaagg
aaaaatggca tcttcaacac ccgcctctcc cgcaccttcg gatatactgt cgaggctacc
acagtcacaa cgccctcctg gacggtggac atgatgagat ttaatattaa cgactttgtt
cccccgggag gggggaccaa caaaatctct ataccctttg aatactacag aataagaaag
gttaaggttg aattctggcc ctgctcccca atcacccagg gtgacagggg agtgggctcc
actgctgtta ttctagatga taactttgta acaaaggcca cagccctaac ctatgacccc
tatgtaaact actcctcccg ccatacaatc ccccaaccct tctcctacca ctcccggtac
tttaccccca aacctgtcct tgattccact attgattact tccaaccaaa caacaaaagg
aatcagcttt ggctgaggct acaaacctcg gcaaatgtgg accacgtagg cctcggcact
gcgttcgaaa acagtaaata cgaccaggac tacaatatcc gtgtaactat gtatgtacaa
ttcagagaat tcaatcttaa agacccccca cttaaaccc- ------
>AY256456|Hungary|15/06/2003
atgacgtatc caaggaggcg tttccgcaga cgaagacacc gcccccgcag ccatcttggc
cagatcctcc gccgccgccc ctggctcgtc cacccccgcc accgttaccg ctggagaagg
aaaaatggca tcttcaacgc ccgcctctcc cgcaccttcg gatatactgt caaggctacc
acggtcagca cgccctcctg ggcggtggac atgctgagat ttaatcttga cgactttgtt
cccccgggag gggggaccaa caaaatctct ataccctttg aatactacag aataagaaag
gttaaggttg aattctggcc ctgctccccg atcacccagg gtgacagggg agtgggatcc
agtgctatta ttctagatga caactttgta ataaaggcca cagcccaaac ctatgacccc
tatgtaaact actcctcccg ccatacaatc ccccaaccct tctcctacca ctcccgttac
ttcacaccca aacctgttct tgattccact attgattact tccaaccaaa taacaaaagg
aatcagctgt ggatgagact ccaaaccagt agaaatgtgg accacgtagg cctcggcact
gcgttcgaaa acagtaaata cgaccaggac tacaatatcc gtgtaaccat gtatgtacaa
ttcagagaat ttaatcttaa agacccccca cttaaaccc- ------
>AY256458|Hungary|15/06/2003
atgacgtatc caaggaggcg tttccgcaga cgaagacacc gcccccgcag ccatcttggc
cagatcctcc gccgccgccc ctggctcgtc cacccccgcc accgttaccg ctggagaagg
aaaaatggta tcttcaacgc ccgcctctcc cgcaccttcg gatatactgt caaggctacc
acagtcagca cgccctcctg ggcggtggac atgctgagat ttaatcttga cgactttgtt
cccccgggag gggggaccaa caaaatctct ataccctttg aatactacag aataagaaag
gttaaggttg aattctggcc ctgctccccg atcacccagg gtgacagggg agttggatcc
agtgctatta ttctagatga caactttgta ataaaggcca cagcccaaac ctatgacccc
tatgtaaact actcctcccg ccatacaatc ccccaaccct tctcctacca ctcccgttac
ttcacaccca aacctgttct tgattccact attgattact tccaaccaaa taacaaaagg
aatcagctgt ggatgagact ccaaaccagt agaaatgtgg accacgtagg cctcggcact
gcgttcgaaa acagtaaata cgaccaggac tacaatatcc gtgtaaccat gtatgtacaa
ttcagagaat ttaatcttaa agacccccca cttaaaccc- ------
>AY288135|China|15/06/2003
atgacgtatc ctaggaggcg ttaccgaaga cgaagacacc gcccccgcag ccatcttggc
caaatcctcc gccgccgccc ctggctcgtc cacccccgcc accgttaccg ctggagaagg
aaaaatggca tcttcaacac ccgcctctcc cgcaccatcg gttatactgt caaggctacc
acagtcagca cgccctcctg ggcggtggac atgctgagat ttaatcttga cgactttgtt
cccccgggag gggggaccaa caaaatctct ataccctttg aatactacag aataagaaag
gttaaggttg aattctggcc ctgctccccg atcacccagg gtgacagggg agttggatcc
agtgctatta ttctagatga caactttgta ataaaggcca cagcccaaac ctatgacccc
tatgtaaact actcctcccg ccatacaatc ccccaaccct tctcctacca ctcccgttac
ttcacaccca aacctgttct tgattccact attgattact tccaaccaaa taacaaaagg
aatcagctgt ggatgagact ccaaaccagt agaaatgtgg accacgtagg cctcggcact
gcgttcgaaa acagtaaata cgaccaggac tacaatatcc gtgtaaccat gtatgtacaa
ttcagagaat ttaatcttaa agacccccca cttaaaccc- ------
>AY322004|France|15/06/2004
atgacgtatc caaggaggcg tttccgcaga cgaagacacc gcccccgcag ccatcttggc
cagatactcc gccgccgccc ctggctcgtc cacccccgcc accgttaccg ctggagaagg
aaaaatggca tcttcaacgc ccgcctctcc cgcaccttcg gatatactgt caaggctacc
acagtcagca cgccctcctg ggcggtggac atgctgagat ttaatcttga cgactttgtt
cccccgggag gggggaccaa caaaatctct ataccctttg aatactacag aataagaaag
gttaaggttg aattctggcc ctgctccccg atcacccagg gtgacagggg agttggatcc
agtgctatta ttctagatga caacttcgta ataaaggcca cagcccaaac ctatgacccc
tatgtaaact actcctcccg ccatacaatc ccccaaccct tctcctacca ctcccgttac
ttcacaccca aacctgttct tgattccact attgattact tccaaccaaa taacaaaagg
aatcagctgt ggatgagact ccaaaccagt agaaatgtgg accacgtagg cctcggcact
gcgttcgaaa acagtaaata cgaccaggac tacaatatcc gtgtaaccat gtatgtacaa
ttcagagaat ttaatcttaa agacccccca cttaaaccc- ------
>AY556474|China|15/06/2004
atgacgtatc caaggaggcg ttaccggaga agaagactcc gcccccgcag ccatcttggc
catatcctcc gccgccgccc ctggctcgtc cacccccgcc accgttaccg ctggagaagg
aaaaatggca ttttcaacag ccgcctctcc cgcaccttcg gatatactgt caaggctacc
acagtcacaa cgccctcctg ggcggtggac atgctgagat ttaatattga cgactttctt
cccccgggag gggggaccaa caaaatctcg ataccctttg aatactacag aataagaaag
gttaaggttg aattctggcc ctgctcccca atcacccagg gtgacagggg agttggatcc
agtgctgtta ttctagatga taactttttc cctaagtcca cagccctaac ctatgacccc
tacgtaaact actcctcccg ccataccata ccccagccct tctcctacca ctcccggtac
tttaccccca aacctgtcct tgattccacc attgattact tccaaccaaa taacaaaagg
aatcagctgt ggatgagaat tcaaaccagt aaaaatgtag accacgtagg cctcggcact
gcgttcgaaa acagtaaata cgaccaggac tacaatatcc gtgtaaccat gtatgtacaa
ttcagagaat ttaatcttaa agacccccca cttaaaccc- ------
>AY874164|Hungary|15/06/2002
atgacgtatc caaggaggcg tttccgcaga cgaagacacc gcccccgcag ccatcttggc
cagatcctcc gccgccgccc ctggctcgtc cacccccgcc accgttaccg ctggagaagg
aaaaatggca tcttcaacac ccgcctctcc cgcaccttcg gatatactgt caaggctacc
acagtcacaa cgccctcctg ggcggtggac atgctgagat ttaatattaa tgactttgtt
cccccgggag gggggaccaa caaaatctct ataccctttg aatactacag aataagaaaa
gttaaggttg aattctggcc ctgctcccca atcacccagg gtgacagggg agttggatcc
agtgctgtta ttctagatga taattttata ccaaaggcca cagccctaac ctatgacccc
tatgtaaact actcctcccg ccataccatc acccaaccct tctcctacca ctcccgttac
ttcaccccca aacctgtgct ggattccact attgattact tccagccaaa caacaaaaga
aatcagattt ggctgaggct acaaacctct gcaaatgtgg accatgtagg actcggcact
gcgttcgaaa acagtaaata cgaccaggac tacaatatcc gtgtaaccat gtatgtacaa
ttcagagaat ttaatctgaa agacccccca cttaaaccc- ------
>AY874165|Hungary|15/06/2002
atgacgtatc caaggaggcg tttccgcaga cgaagacacc gcccccgcag ccatcttggc
cagatcctcc gccgccgccc ctggctcgtc cacccccgcc accgttaccg ctggagaagg
aaaaatggca tcttcaacgc ccgcctctcc cgcaccttcg gatatactgt caaggctacc
acagtcagca cgccctcctg ggcggtggac atgctgagat ttaatctgga cgactttgtt
cccccgggag gggggaccaa caaaatctct ataccctttg aatactacag aataagaaag
gttaaggttg aattctggcc ctgctccccg atcacccagg gtgacagggg agttggatcc
agtgctatta ttctagatga caactttgta ataaaggcca cagcccaaac ctatgacccc
tatgtaaact actcctcccg ccatacaatc ccccaaccct tctcctacca ctcccgttac
ttcacaccca aacctgttct tgattccact attgattact tccaaccaaa taacaaaagg
aatcagctgt ggatgagact ccaaaccagt agaaatgtgg accacgtagg cctcggcact
gcgttcgaaa acagtaaata cgaccaggac tacaatatcc gtgtaaccat gtatgtacaa
ttcagagaat ttaatcttaa agacccccca cttaaaccc- ------
>AY874167|Hungary|15/06/2003
atgacgtatc caaggaggcg tttccgcaga cgaagacacc gcccccgcag ccatcttggc
cagatccttc gccgccgccc ctggctcgtc cacccccgcc accgttaccg ctggagaagg
aaaaatggca tcttcaccac ccgcctctcc cgcaccttcg gatatactgt caaggctacc
acagtcagaa cgccctcctg ggcggtggat atgctgagat ttaatattaa cgactttctt
cccccaggag ggggctcaaa ccccctcact gtgccctttg aatactacag aataagaaag
gttaaggttg aattctggcc ctgctcccca atcacccagg gtgacagggg aattggatcc
agtgctgttg ttctagatga taattttgta acaaaggcca cagccctaac ctatgacccc
tatgtaaact actcctcccg ccattccatc ccccaaccct tctcctacca ctcccgttac
ttcaccccca aacctgtgct ggatagaact attgattact tccagcccaa caacaaaaga
aatcagcttt ggctgaggct acaaacctct gcaaatgtgg accatgtagg cctcggcact
gcgttcgaaa acagtatata cgaccaggaa tacaatatcc gtgtaaccat gtatgtacaa
ttcagagaat ttaatcttaa agacccccca cttaaccct- ------
>DQ915588|Greece|15/06/2004
atgacgtatc caagaaggcg tttccgcaga cgaagacacc gcccccgcag ccatcttggc
cagatcctcc gccgccgccc ctggctcgtc cacccccgcc accgttaccg ctggagaagg
aaaaatggca tcttcaacgc ccgcctctcc cgcaccttcg gatatactgt caagggtacc
acagtcagca cgccctcctg ggcggtggac atgctgagat ttaatcttga cgactttgtt
cccccgggag ggggctccaa caaaatctct ataccctttg aatactacag aataagaaag
gttaaggttg aattctggcc ttgctcgccg atcacccagg gtgacagggg agttggatcc
agtgctatta ttttagatga caactttgta ataaaggcca cagcccaaac ctatgacccc
tatgtaaact actcctcccg ccataccatc ccccaaccct tctcctacca ctcccgttac
ttcacaccca aacctgttct tgattccact attgattact tccaaccaaa taacaaaagg
aatcagctgt ggatgagact ccaaactagt agaaatgtgg accacgtagg cctcggcact
gtgttcgaaa acagtaaata cgaccaggac tacaatatcc gtgtaaccat gtatgtacaa
ttcagagaat ttaatcttaa agacccccca cttaaaccc- ------
>EU136711|Denmark|15/06/2003
atgacgtatc caaggaggcg tttccgccga cgaagacacc gcccccgcag ccatcttggc
cagatcctcc gccgccgccc ctggctcgtc cacccccgcc tccgttaccg atggagaagg
aaaaatggca tcttcaacac ccgcctctcc cgcaccttcg gatatactgt caaggctacc
acagtcacaa cgccctcctg ggctgtggac atgatgagat ttaatattaa cgactttgtt
cccccgggag gggggaccaa caaaatctct ataccctttg aatactacag aataagaaag
gttaaggttg aattctggcc ctgctcccca atcacccagg gtgacagggg agtgggctcc
actgctgtta ttctagatga taactttgta acaaaggcca cagccctaac ctatgacccc
tatgtaaact actcctcccg ccatacaatc ccccaaccct tctcctacca ctcccgttac
ttcacaccca aacctgtact ggatagaact attgattact tccagccaaa caacaaaaaa
aatcagcttt ggctgaggct acaaacctct gcaaatgtag accacgtagg cctcggcact
gcattcgaaa acagtaaata cgaccaggac tacaatatcc gtgtaaccat gtatgtacaa
ttcagagaat ttaatcttaa agacccccca cttaaaccc- ------
>EU386606|Sweden|15/06/1993
atgacgtatc caaggaggcg tttccgcaga cgaagacacc gcccccgcag ccatcttggc
cagatcctcc gccgccgccc ctggctcgtc cacccccgcc accgttaccg ctggagaagg
aaaaatggca tcttcaacac ccgcctctcc cgcaccttcg gatatactgt caaggctacc
acagtcacaa cgccctcctg ggcggtggac aggatgagat ttaatattaa cgactttgtt
cccccgggag gggggaccaa caaaatctct ataccctttg aatactacag aataagaaag
gttaaggttg aattctggcc ctgctcccca atcacccagg gtgacagggg agtgggctcc
actgctgtta ttctagatga taactttgta acaaaggcca ctgccctaac ctatgacccc
tatgtaaact actcctcccg ccatacaatc ccccaaccct tctcctacca ctcccgttac
ttcacaccca aacctgtact ggatagaact attgattact tccagccaaa caacaaaaaa
aatcagcttt ggctgaggct acaaacctct gcaaatgtag accacgtagg cctcggcact
gcgttcgaaa acagtaaata cgaccaggac tacaatatcc gtgtaaccat gtatgtacaa
ttcagagaat ttaatcttaa agacccccca cttaaaccc- ------
>FJ218001|USA|15/02/2006
atgacgtatc caaggaggcg ttaccgcaga agaagacacc gcccccgcag ccatcttggc
caaatcctcc gccgccgccc ctggctcgtc caccccggcc accgctaccg ttggagaagg
aaaactggca tcttcaacac ccgcctctcc cgcaccttcg gatatactgt caagcgtacc
acagtcacaa cgccctcctg ggcggtggac atgatgagat ttaagcttga cgactttgtt
cccccgggag gggggaccaa caaaatctct ataccctttg aatactacag aataagaaaa
gttaaggttg aattctggcc ctgctccccc atcacccagg gtgatagggg agtgggctcc
actgctgtta ttctagatga taactttgta acaaaggcca ctgccctaac ctatgaccca
tatgtaaact actcctcccg ccatacaatc ccccaaccct tctcctacca ctcccgttac
ttcacaccca aacctgttct tgactccact attgattact tccaaccaaa taacaaaagg
aatcagcttt ggctgaggct acaaacctct agaaatgtgg accacgtagg cctcggcact
gcgttcgaaa acagtaaata cgaccaggac tacaatatcc gtgtaaccat gtatgtacaa
ttcagagaat ttaatcttaa agacccccca cttaacccc- ------
>FJ218002|USA|15/02/2006
atgacgtatc caaggaggcg ttaccgcaga agaagacacc gcccccgcag ccatcttggc
caaatcctcc gccgccgccc ctggctcgtc caccccggcc accgctaccg ttggagaagg
aaaactggca tcttcaacac ccgcctctcc cgcaccttcg gatatactgt caagcgtacc
acagtcacaa cgccctcctg ggcggtggac atgatgagat ttaagcttga cgactttgtt
cccccgggag gggggaccaa caaaatctct ataccctttg aatactacag aataagaaaa
gttaaggttg aattctggcc ctgctccccc atcacccagg gtgatagggg agtgggctcc
actgctgtta ttctagatga taactttgta acaaaggcca ctgccctaac ctatgaccca
tatgtaaact actcctcccg ccatacaatc ccccaaccct tctcctacca ctcccgttac
ttcacaccca aacctgttct tgactccact attgattact tccaaccaaa caacaaaaga
aaccagctgt ggctgagact acaaactgct ggaaatgtag accacgtagg cctcggcact
gcgttcgaaa acagtatata cgaccaggaa tacaatatcc gtgtaaccat gtatgtacaa
ttcagagaat ttaatcttaa agacccccca cttaacccc- ------
>FJ388889|USA|15/02/2006
atgacgtatc caaggaggcg ttaccggaga agaagacacc gcccccgcag ccatcttggc
cagatcctcc gccgccgccc ctggctcgtc cacccccgcc accgttaccg ctggagaagg
aaaaatggca tcttcaacac ccgcctatcc cgcaccttcg gatatactat caagcgaacc
acagtcagaa cgccctcctg ggcggtggac atgatgagat tcaatattaa tgactttctt
cccccaggag ggggctcaaa cccccgctct gtgccctttg aatactacag aataagaaag
gttaaggttg aattctggcc ctgctccccg atcacccagg gtgacagggg agtgggctcc
agtgctgtta ttctagatga taactttgta acaaaggcca ctgccctaac ctatgaccca
tatgtaaact actcctcccg ccatacaatc ccccaaccct tctcctacca ctcccgttac
ttcacaccca aacctgttct tgactccact attgattact tccaaccaaa taacaaaagg
aatcagcttt ggctgaggct acaaacctct agaaatgtgg accacgtagg cctcggcact
gcgttcgaaa acagtaaata cgaccaggac tacaatatcc gtgtaaccat gtatgtacaa
ttcagagaat ttaatcttaa agacccccca cttaacccc- ------
>FJ660969|China|21/04/2007
atgacgtatc caaggaggcg ttaccggaga agaagacacc gcccccgcag ccatcttggc
tccatcctcc gccgccgccc ctggctcgtc cacccacgcc accgctaccg ctggagaagg
aaaaatggaa tcttcaatgc ccgcctctcc cgcaccttcg gatatactgt caaggctacc
acagtcagaa cgccctcctg ggcggtggac atgatgagat ttaatattga cgacttcctt
cccccgggag gggggaccaa caaaatctct ataccctttg aatactacag aataagaaag
gttaaggttg aattctggcc ctgctcccca atcacccagg gtgacagggg agttggatcc
agtgctgtta ttctagatga taactttttc cctaagtcca cagccctaac ctatgacccc
tacgtaaact actcctcccg ccacaccata ccccagccct tctcctacca ctcccggtac
tttaccccca aacctgtcct tgattccacc attgattact tccaaccaaa taacaaaagg
aatcagctgt ggatgagaat tcaaaccagt aaaaatgtag accacgtagg cctcggcact
gcgttcgaaa acagtaaata cgaccaggac tacaatatcc gtgtaaccat gtatgtacaa
ttcagagaat ttaatcttaa agacccccca cttaacccta ag----
>GU001709|China|28/07/2009
atgacgtatc caaggaggcg ttaccggaga agaagacacc gcccccgcag ccatcttggc
caaatcctcc gccgccgccc ctggctcgtc cacccccgcc accgttaccg ctggagaagg
aaaaatggca ttttcaacag ccgcctctcc cgcaccttcg gatatactgt caaggctacc
acagtcacaa cgccctcctg ggcggtggac atgctgagat ttaatattga cgactttctt
cccccgggag gggggaccaa caaaatctct ataccctttg aatactacag aataagaaag
gttaaggttg aattctggcc ctgctcccca atcacccagg gtgacagggg agttggatcc
agtgctgtta ttctagatga taactttttc cctaagtcca cagccctaac ctatgacccc
tacgtaaact actcctcccg ccataccata ccccagccct tctcctacca ctcccggtac
tttaccccca aacctgtcct tgattccacc attgattact tccaaccaaa taacaaaagg
aatcagctgt ggatgagaat tcaaaccagt aaaaatgtag accacgtagg cctcggcact
gcgttcgaaa acagtaaata cgaccaggac tacaatatcc gtgtaaccat gtatgtacaa
ttcagagaat ttaatcttaa agacccccca cttaaaccc- ------
>HM009337|Slovakia|15/06/2005
atgacgtatc caaggaggcg tttccgcaga cgaagacacc gcccgcgcag ccatcttggc
cagatcctcc gccgccgccc ctggctcgtc cacccccgcc accgttaccg ctggagaagg
aaaaatggca tcttcaacgc ccgcctctcc cgcaccttcg gatatactgt caaggctacc
acagtcagca cgccctcctg ggcggtggac atgctgagat ttaatcttga cgactttgtt
cccccgggag gggggaccaa caaaatctct ataccctttg aatactacag aataagaaag
gttaaggttg aattctggcc ctgctccccg atcacccagg gtgacagggg agttggatcc
agtgctatta ttctagatga caactttgta ataaaggcca cagcccaaac ctatgacccc
tatgtaaact actcctcccg ccatacaatc ccccaaccct tctcctacca ctcccgttac
ttcacaccca aacctgttct tgattccact attgattact tccaaccaaa taacaaaagg
aatcagctgt ggatgagact ccaaaccagt agaaatgtgg accacgtagg cctcggcact
gcgttcgaaa acagtaaata cgaccaggac tacaatatcc gtgtaaccat gtatgtacaa
ttcagagaat ttaatcttaa agacccccca cttaaaccc- ------
>HM038033|China|02/12/2007
atgacgtatc caaggaggcg tttccgcaga cgaagacacc gcccccgcag ccatcttggc
ctgatcctcc gccgccgccc ctggctcgtc cacccccgcc accgttaccg ctggagaagg
aaaaatggca tcttcaacac ccgcctctcc agcaccttcg gatatactgt caaggctacc
acagtcagaa cgccctcctg gacggtggac atgattagat ttaatattaa cgactttgtt
cccccgggag gggggaccaa caaaatctct ataccctttc aatactacag aataaggaag
gttaaggttg aattctggcc ctgctcccca atcatccagg gtgacagggg agtgggctcc
actgctgtta ttctagatga taactttgta actaaggcca cagccctaac ctatgacccc
tatgtaaact actcctcccg ccatacaatc ccccaaccct tctcctacca ctcccggtac
tttaccccca aacctgtcct tgattccact attgattact tccaaccaaa caacaaaagg
aatcagcttt ggctgagact acaaacctcg gcaaatgtgg accacgtagg cctcggcatt
gcgttcgaaa acagtaaata cgaccaggac tacaatatcc gggtaactat gtatgtacaa
ttcagagaat ttaatcttaa agacccccca cttaaaccc- ------
>HM038034|China|11/05/2008
atgacgtatc caaggaggcg tttccgcaga cgaagacacc gcccccgcag ccatcttggc
ctgatcctcc gccgccgccc ctggctcgtc cacccccgcc accgttaccg ctggagaagg
aaaaatggca tcttcaacac ccgcctctcc tgcaccttcg gatatactgt caaggctacc
acagtcagaa cgccctcctg ggcggtggac atgatgagat ttaatattaa cgactttgtt
cccccgggag gggggaccaa cgaaatctct ataccctttg aatactacag aataagaaag
gttaaggttg aattctggcc ctgctcccca atcacccagg gtgacagggg agtgggctcc
actgctgtta ttctagatga taactttgta actagggcca cagccctaac ctatggcccc
tatgtaaact actcctcccg ccatacaatc ccccaaccct tctcctacca ctcccggtac
tttaccccca aacctgtcct tgattccact attgattact tccaaccaaa caacaaaagg
aatcagcttt ggctgagact acaaacctcg gcaaatgtgg accacgtagg cctcggcatt
gcgttcgaaa acagtacata cgaccaggac tacaatatcc gggtaactat gtatgtacaa
ttcagagaat ttaatcttaa agacccccca cttaaaccc- ------
>HM776443|China|15/05/2009
atgacgtatc caaggaggcg tttccgcaga cgaagacacc gcccccgcag ccatcttggc
cagatcctcc gccgccgccc ctggctcgtc cacccccgcc accgttaccg ctggagaagg
aaaaatggca tcttcaacac ccgcctctcc cgcaccttcg gatatactgt gaagaaaacc
acagtcagaa cgccctcctg ggcggtggac atgatgagat ttaatattaa cgatttcctt
cccccaggag ggggctcaaa ccccctcact gtgccctttg aatactacag aataagaaag
gttaaggttg aattctggcc ctgctcccca atcacccagg gtgacagggg agttggatcc
actgctgtta ttctagatga taactttgta ccaaaggcca cagccctgac ttatgatccc
tatgtaaact actcctcccg ccataccata acccagccct tctcctacca ctcccggtac
tttaccccca aacctgttct tgattccact attgattact tccaaccaaa taacaaaagg
aatcagcttt ggctgaggct acaaacctct gcaaatgtgg accacgtagg cctcggcact
gcgttcgaaa acagtatata cgaccaggac tacaatatcc gtgtaaccat gtatgtacaa
ttcagagaat ttaatcttaa agacccccca cttcacccta ag----
>HQ402903|China|05/01/2008
atgacgtatc caaggaggcg tttccgcaga cgaagacacc gcccccgcag ccatcttggc
ctgatcctcc gccgccgccc ctggctcgtc cacccccgcc accgttaccg ctggagaagg
aaaaatggca tcttcaacac ccgcctctcc tgcaccttcg gatatactgt caaggctacc
acagtcagaa cgccctcctg ggcggtggac atgatgagat ttaatattaa cgactttgtt
cccccgggag gggggaccaa caaaatctct ataccctttg aatactacag aataagaaag
gttaaggttg aattctggcc ctgctcccca atcacccagg gtgacagggg agtgggctcc
actgctgtta ttctagatga taactttgta actaaggcca cagccctaac ctatgacccc
tatgtaaact actcctcccg ccatacaatc ccccaaccct tctcctacca ctcccggtac
tttaccccca aacctgtcct tgattccact attgattact tccaaccaaa caacaaaagg
aatcagcttt ggctgagact acaaacctcg gcaaatgtgg accacgtagg cctcggcatt
gcgttcgaaa acagtacata cgaccaggac tacaatatcc gggtaactat gtatgtacaa
ttcagagaat ttaatcttaa agacccccca cttaaaccc- ------
>HQ591366|Croatia|15/06/2008
atgacgtatc caaggaggcg tttccgcaga cgaagacacc gcccccgcag ccatcttggc
cagatcctcc gccgccgccc ctggctcgtc cacccccgcc accgttaccg ctggagaagg
aaaaatggca tcttcaacgc ccgcctctcc cgcaccttcg gatatactgt caaggctacc
acagtcagca cgccctcctg ggcggtggac atgctgagat ttaatcttga tgactttgtt
cccccgggag gggggaccaa caaaatctct ataccctttg aatactacag aataagaaag
gttaaggttg aattctggcc ctgctccccg atcacccagg gtgacagggg agttggatcc
agtgctatta ttctagatga caactttgta ataaaggcca cagcccaaac ctatgacccc
tatgtaaact actcctcccg ccatacaatc ccccaaccct tctcctacca ctcccgttac
ttcacaccca aacctgttct tgattccact attgattact tccaaccaaa taacaaaagg
aatcaactgt ggatgagact ccaaaccagt agaaatgtgg accacgtagg cctcggcact
gcgttcgaaa acagtaaata cgaccaggac tacaatatcc gtgtaaccat gtatgtacaa
ttcagagaat ttaatcttaa agacccccca cttaaaccc- ------
>HQ591374|Croatia|15/06/2008
atgacgtatc caaggaggcg tttccgcaga cgaagacacc gcccccgcag ccatcttggc
cagatcctcc gccgccgccc ctggctcgtc cacccccgcc accgttaccg ctggagaagg
aaaaatggca tcttcaacgc ccgcctctcc cgcaccttcg gatatactgt caaggctacc
acagtcagca cgccctcctg ggcggtggac atgctgagat ttaatcttga tgactttgtt
cccccgggag gggggaccaa caaaatctct ataccctttg aatactacag aataagaaag
gttaaggttg aattctggcc ctgctccccg atcacccagg gtgacagggg agttggatcc
agtgctatta ttctagatga caactttgta ataaaggcca cagcccaaac ctatgacccc
tatgtaaact actcctcccg ccatacaatc ccccaaccct tctcctacca ctcccgttac
ttcacaccca aacctgttct tgattccact attgattact tccaaccaaa taacaaaagg
aatcaactgt ggatgagact ccaaaccggt agaaatgtgg accacgtagg cctcggcact
gcgttcgaaa acagtaaata cgaccaggac tacaatatcc gtgtaaccat gtatgtacaa
ttcagagaat ttaatcttaa agacccccca cttaaaccc- ------
>HQ831520|Portugal|08/02/2008
atgacgtatc caaggaggcg tttccgcaga cgaagacacc gcccccgaag ccatcttggc
cagatcctcc gccgccgccc ctggctcgtc cacccccgcc accgttaccg ctggagaagg
aaaaatggca tcttcaacgc ccgcctctcc cgcaccttcg gatatactgt caaggctacc
acagtcagca cgccctcctg ggcggtggac atgctgagat ttaatcttga cgactttgtt
cccccgggag gggggaccaa caaaatctct ataccctttg aatactacag aataagaaag
gttaaggttg aattctggcc ctgctccccg atcacccagg gtgacagggg agttggatcc
agtgctatta ttctagatga caactttgta ataaaggcca atgcccaaac ctatgacccc
tatgtaaact actcctcccg ccatacaatc ccccaaccct tctcctacca ctcccgttac
ttcacaccca aacctgttct tgattccact attgattact tccaaccaaa taacaaaagg
aatcagctgt ggatgagact ccaaaccagt agaaatgtgg accacgtagg cctcggcact
gcgttcgaaa acagtaaata cgaccaggac tacaatatcc gtgtaaccat gtatgtacaa
ttcagagaat ttaatcttaa agacccccca cttaaaccc- ------
>HQ831522|Portugal|22/02/2008
atgacgtatc caaggaggcg tttccgcaga cgaagacacc gcccccgcag ccatcttggc
cagatcctcc gccgccgccc ctggctcgtc cacccccgcc accggtaccg ctggagaagg
aaaaatggca tcttcaacgc ccgcctctcc cgcaccttcg gatatactgt caaggctacc
acagtcagca cgccctcctg ggcggtggac atgctgagat ttaatcttga cgactttgtt
cccccgggag gggggaccaa caaaatctct ataccctttg aatactacag aataagaaag
attaaggttg aattctggcc ctgctccccg atcacccagg gtgacagggg agttggatcc
agtgctatta ttctagatga caactttgta ataaaggcca cagcccaaac ctatgacccc
tatgtaaact actcctcccg ccatacaatc ccccaaccct tctcctacca ctcccgttac
ttcacaccca aacctgttct tgattccact attgattact tccaaccaaa taacaaaagg
aatcagctgt ggatgagact ccaaaccagt agaaatgtgg accacgtagg cctcggcact
gcgttcgaaa acagtaaata cgaccaggac tacaatatcc gtgtaaccat gtatgtacaa
ttcagagaat ttaatcttaa agacccccca cttaaaccc- ------
>HQ831533|Portugal|08/11/2007
atgacgtatc caaggaggcg tttccgcaga cgaagacacc gcccccggag ccatcttggc
cagatcctcc gccgccgccc ctggctcgtc cacccccgcc accgttaccg ctggagaagg
aaaaatggca tcttcaacgc ccgcctctcc cgcaccttcg gatatactgt caaggctacc
acagtcagca cgccctcctg ggcggtggac atgctgagat ttaatcttga cgactttgtt
cccccgggag gggggaccaa caaaatctct ataccctttg aatactacag aataagaaag
gttaaggttg aattctggcc ctgctccccg atcacccagg gtgacagggg agttggatcc
agtgctatta ttctagatga caactttgta ataaaggcca atgcccaaac ctatgacccc
tatgtaaact actcctcccg ccatacaatc ccccaaccct tctcctacca ctcccgttac
ttcacaccca aacctgttct tgattccact attgattact tccaaccaaa taacaaaagg
aatcagctgt ggatgagact ccaaaccagt agaaatgtgg accacgtagg cctcggcact
gcgttcgaaa acagtaaata cgaccaggac tacaatatcc gtgtaaccat gtatgtacaa
ttcagagaat ttaatcttaa agacccccca cttaaaccg- ------
>HQ831536|Portugal|13/03/2008
atgacgtatc caaggaggcg tttccgcaga cgaagacacc gcccccgcag ccatcttggc
cagatcctcc gccgccgccc ctggctcgtc cacccccgcc accgttaccg ctggagaagg
aaaaatggca tcttcaacgc ccgcctctcc cgcaccttcg gatatactgt caaggctacc
acagtcagca cgccctcctg ggcggtggac atgctgagat ttaatcttga cgactttgtt
cccccgggag gggggaccaa caaaatctct ataccctttg aatactacag aataagaaag
gttaaggttg aattctggcc ctgctccccg atcacccagg gtgacagggg agttggatcc
agtgctatta ttctagatga caactttgta ataaaggcca atgcccaaac ctatgacccc
tatgtaaact actcctcccg ccatacaatc ccccaaccct tctcctacca ctcccgttac
ttcacaccca aacctgttct tgattccact attgattact tccaaccaaa taacaaaagg
aatcagctgt ggatgagact ccaaaccagt agaaatgtgg accacgtagg cctcggcact
gcgttcgaaa acagtaaata cgaccaggac tacaatatcc gtgtaaccat gtatgtacaa
ttcagagaat ttaatcttaa agacccccca cttaaaccc- ------
>HQ831539|Portugal|03/05/2009
atgacgtatc caaggaggcg tttccgcaga cgaagacacc gcccccggag ccatcttggc
cagatcctcc gccgccgccc ctggctcctc cacccccgcc accgttaccg ctggagaagg
aaaaatggca tcttcaacgc ccgcctctcc cgcaccttcg gatatactgt caaggctacc
acagtcagca cgccatcctg ggcggtggac atgctgagat ttaatcttga cgactttgtt
cccccgggag gggggaccaa caaaatctct ataccctttg aatactacag aataagaaag
gttaaggttg aattctggcc ctgctccccg atcacccagg gtgacagggg agttggatcc
agtgctatta ttctagatga caactttgta ataaaggcca cagcccaaac ctatgacccc
tatgtaaact actcctcccg ccatacaatc ccccaaccct tctcctacca ctcccgttac
ttcacaccca aacctgttct tgattccact attgattact tccaaccaaa taacaaaagg
aatcagctgt ggatgagact ccaaaccagt agaaatgtgg accacgtagg cctcggcact
gcgttcgaaa acagtaaata cgaccaggac tacaatatcc gtgtaaccat gtatgtacaa
ttcagagaat ttaatcttaa agacccccca cttaaaccc- ------
>JF682791|China|15/06/2010
atgacgtatc caaggaggcg tttccgcaga cgaagacacc gcccccgcag ccatcttggc
ctgatcctcc gccgccgccc ctggctcgtc cacccccgcc accgttaccg ctggagaagg
aaaaatggca tcttcaacac ccgcctctcc agcaccttcg gatatactgt caaggctacc
acagtcagaa cgccctcctg gacggtggac atgattagat ttaatattaa cgactttgtt
cccccgggag gggggaccaa caaaatctct ataccctttc aatactacag aataaggaag
gttaaggttg aattctggcc ctgctcccca atcatccagg gtgacagggg agtgggctcc
actgctgtta ttctagatga taactttgta actaaggcca cagccctaac ctatgacccc
tatgtaaact actcctcccg ccatacaatc ccccaaccct tctcctacca ctcccggtac
tttaccccca aacctgtcct tgattccact attgattact tccaaccaaa caacaaaagg
aatcagcttt ggctgagact acaaacctcg gcaaatgtgg accacgtagg cctcggcatt
gcgttcgaaa acagtaaata cgaccaggac tacaatatcc gggtaactat gtatgtacaa
ttcagagaat ttaatcttaa agacccccca cttaaaccc- ------
>JF682793|China|15/06/2011
atgacgtatc caaggaggcg tttccgcaga cgaagacacc gcccccgcag ccatcttggc
ctgatcctcc gccgccgccc ctggctcgtc cacccccgcc accgttaccg ctggagaagg
aaaaatggca tcttcaacac ccgcctctcc agcaccttcg gatatactgt caaggctacc
acagtcagaa cgccctcctg gacggtggac atgattagat ttaatattaa cgactttgtt
cccccgggag gggggaccaa caaaatctct ataccctttc aatactacag aataaggaag
gttaaggttg aattctggcc ctgctcccca atcatccagg gtgacagggg agtgggctcc
actgctgtta ttctagatga taactttgta actaaggcca cagccctaac ctatgacccc
tatgtaaact actcctcccg ccatacaatc ccccaaccct tctcctacca ctcccggtac
tttaccccca aacctgtcct tgattccact attgattact tccaaccaaa caacaaaagg
aatcagcttt ggctgagact acaaacctcg gcaaatgtgg accacgtagg cctcggcatt
gcgttcgaaa acagtaaata cgaccaggac tacaatatcc gggtaactat gtatgtacaa
ttcagagaat ttaatcttaa agacccccca cttaaaccc- ------
>JF682794|China|15/06/2011
atgacgtatc caaggaggcg tttccgcaga cgaagacacc gcccccgcag ccatcttggc
ctgatcctcc gccgccgccc ctggctcgtc cacccccgcc accgttaccg ctggagaagg
aaaaatggca tcttcaacac ccgcctctcc agcaccttcg gatatactgt caaggctacc
acagtcagaa cgccctcctg gacggtggac atgattagat ttaatattaa cgactttgtt
cccccgggag gggggaccaa caaaatctct ataccctttc aatactacag aataaggaag
gttaaggttg aattctggcc ctgctcccca atcatccagg gtgacagggg agtgggctcc
actgctgtta ttctagatga taactttgta actaaggcca cagccctaac ctatgacccc
tatgtaaact actcctcccg ccatacaatc ccccaaccct tctcctacca ctcccggtac
tttaccccca aacctgtcct tgattccact attgattact tccaaccaaa caacaaaagg
aatcagcttt ggctgagact acaaacctcg gcaaatgtgg accacgtagg cctcggcatt
gcgttcgaaa acagtaaata cgaccaggac tacaatatcc gggtaactat gtatgtacaa
ttcagagaat ttaatcttaa agacccccca cttaaaccc- ------
>JF928003|China|19/03/2011
atgacgtatc caaggaggcg ttaccggaga agaagacacc gcccccgcag ccatcttggc
caaatcctcc gccgccgccc ctggctcgtc cacccccgcc accgttaccg ctggagaagg
aaaaatggca ttttcaacag ccgcctctcc cgcaccttcg gatatactgt caaggctacc
acagtcacaa cgccctcctg ggcggtggac atgctgagat ttaatattga cgactttctt
cccccgggag gggggaccaa cgaaatctct ataccctttg aatactacag aataagaaag
gttaaggttg aattctggcc ctgctcccca atcacccagg gtgacagggg agttggatcc
agtgcggtta ttctagatga taactttttc cctaagtcca cagccctaac ctatgacccc
tacgtaaact actcctcccg ccacaccata ccccagccct tctcctacca ctcccggtac
tttaccccca aacctgtcct tgattccacc attgattact tccaaccaaa taacaaaagg
aatcagctgt ggatgagaat tcaaaccagt aaaaatgtag accacgtagg cctcggcact
gccttcgaaa acagtaaata cgaccaggac tacaatatcc gtgtaaccat gtatgtacaa
ttcagagaat ttaatcttaa agacccccca cttaaaccc- ------
>JN639856|China|20/06/2011
atgacgtatc caaggaggcg tttccgcaga cgaagacacc gcccccgcag ccatcttggc
cagatcctcc gccgccgccc ctggctcgtc cacccccgcc accgttaccg ctggagaagg
aaaaatggca tcttcaacac ccgcctctcc cgcaccatcg gttatactgt caagaaaacc
acagtcacaa cgccctcctg ggcggtggac atgatgaggt ttaatattga cgacttcctt
cccccgggag gggggaccaa caaaatctct ataccctttg aatactacag aataagaaag
gttaaggttg aattctggcc ctgctcccca atcacccagg gtgacagggg agttggatcc
agtgctgtta ttctagatga taactttttc cctaagtcca cagccctaac ctatgacccc
tacgtaaact actcctcccg ccacaccata ccccagccct tctcctacca ctcccggtac
tttaccccca aacctgtcct tgattccacc attgattact tccaaccaaa taacaaaagg
aatcagctgt ggatgagaat tcaaaccagt aaaaatgtag accacgtagg cctcggcact
gcgttcgaaa acagtaaata cgaccaggac tacaatatcc gtgtaaccat gtatgtacaa
ttcagggaat ttaatcttaa agacccccca cttaaaccc- ------
>JQ181586|Viet_Nam|15/06/2011
atgacgtatc caagaaggcg tttccgcaga cgaagacacc gcccccgcag ccatcttggc
cagatcctcc gccgccgccc ctggctcgtc cacccccgcc accgttaccg ctggagaagg
aaaaatggca tcttcaacac ccgcctctcc cgcaccttcg gatatactgt gaagaaaacc
acagtcagaa cgccctcctg ggcggtggac atgatgagat ttaatattaa cgacttcctt
cccccaggag ggggctcaaa ccccctctct gtgccctttg aatactacag aataagaaag
gttaaggttg aattctggcc ctgctcccca atcacccagg gtgacagggg agttggatcc
actgctgtta ttctagatga taactttgta ccaaaggcca cagccctgac ttatgatccc
tatgtaaact actcttcccg ccataccata acccaaccct tctcctacca ctcccggtac
tttaccccca aacctgttct tgattccact atcgattact tccaaccgaa taacaaaagg
aatcagcttt ggctgaggct acaaacttct gcaaatgtgg accacgtagg cctcggcact
gcgttcgaaa acagtatata cgaccaggac tacaatatcc gtgtaaccat gtatgtacaa
ttcagagaat ttaatcttaa agacccccca cttaacccta ag----
>JQ181587|Viet_Nam|15/06/2011
atgacgtatc caagaaggcg tttccgcaga cgaagacacc gcccccgcag ccatcttggc
cagatcctcc gccgccgccc ctggctcgtc cacccccgcc accgttaccg ctggagaagg
aaaaatggca tcttcaacac ccgcctctcc cgcaccttcg gatatactgt gaagaaaacc
acagtcagaa cgccctcctg ggcggtggac atgatgagat ttaatattaa cgatttcctt
cccccaggag ggggctcaaa ccccctcact gtgccctttg aatactacag aataagaaag
gttaaggttg aattctggcc ctgctcccca atcacccagg gtgacagggg agttggatcc
actgctgtta ttctagatga taactttgta ccaaaggcca cagccctgac ttatgatccc
tatgtaaact actcctcccg ccataccata acccagccct tctcctacca ctcccggtac
tttaccccca aacctgttct tgattccact atcgattact tccaaccgaa taacaaaagg
aatcagcttt ggctgaggct acaaacctct gcaaatgtgg accacgtagg cctcggcact
gcgttcgaaa acagtatata cgaccaggac tacaatatcc gtgtaaccat gtatgtacaa
ttcagagaat ttaatcttaa agacccccca cttaacccta ag----
>JQ181588|Viet_Nam|15/06/2011
atgacgtatc caagaaggcg tttccgcaga cgaagacacc gcccccgcag ccatcttggc
cagatcctcc gccgccgccc ctggctcgtc cacccccgcc accgttaccg ctggagaagg
aaaaatggca tcttcaacac ccgcctctcc cgcaccttcg gatatactat caagcgaacc
acagtcaaaa cgccctcctg ggcggtggac atgatgagat tcaatattaa tgactttcct
cccccaggag ggggctcaaa ccccctcact gtgccctttg aatactacag aataagaaag
gttaaggttg aattctggcc ctgctcccca atcacccagg gtgacagggg agttggatcc
actgctgtta ttctagatga taactttgta ccaaaggcca cagccctgac ttatgatccc
tatgtaaact actcctcccg ccataccata acccagccct tctcctacca ctcccggtac
tttaccccca aacctgttct tgattccact atcgattact tccaaccgaa taacaaaagg
aatcagcttt ggctgaggct acaaacctct gcaaatgtgg accacgtagg cctcggcact
gcgttcgaaa acagtatata cgaccaggac tacaatatcc gtgtaaccat gtatgtacaa
ttcagagaat ttaatcttaa agacccccca cttaacccta ag----
>JQ181592|Viet_Nam|15/06/2011
atgacgtatc caagaaggcg tttccgcaga cgaagacacc gcccccgcag ccatcttggc
cagatcctcc gccgccgccc ctggctcgtc cacccccgcc accgttaccg ctggagaagg
aaaaatggca tcttcaacac ccgcctctcc cgcaccttcg gatatactgt gaagaaaacc
acagtcagaa cgccctcctg ggcggtggac atgatgagat ttaatattaa cgatttcctt
cccccaggag ggggctcaaa ccccctcact gtgccctttg aatactacag aataagaaag
gttaaggttg aattctggcc ctgctcccca atcacccagg gtgacagggg agttggatcc
actgctgtta ttctagatga taactttgta ccaaaggcca cagccctgac ttatgatccc
tatgtaaact actcttcccg ccataccata acccaaccct tctcctacca ctcccggtac
tttaccccca aacctgttct tgattccact atcgattact tccaaccgaa taacaaaagg
aatcagcttt ggctgaggct acaaacctct gcaaatgtgg accacgtagg cctcggcact
gcgttcgaaa acagtatata cgaccaggac tacaatatcc gtgtaaccat gtatgtacaa
ttcagagaat ttaatcttaa agacccccca cttaacccta ag----
>JQ181593|Viet_Nam|15/06/2011
atgacgtatc caagaaggcg tttccgcaga cgaagacacc gcccccgcag ccatcttggc
cagatcctcc gccgccgccc ctggctcgtc cacccccgcc accgttaccg ctggagaagg
aaaaatggca tcttcaacac ccgcctctcc cgcaccttcg gatatactgt gaagaaaacc
acagtcagaa cgccctcctg ggcggtggac atgatgagat ttaatattaa cgatttcctt
cccccaggag ggggctcaaa ccccctcact gtgccctttg aatactacag aataagaaag
gttaaggttg aattctggcc ctgctcccca atcacccagg gtgacagggg agttggatcc
actgctgtta ttctagatga taactttgta ccaaaggcca cagccctgac ttatgatccc
tatgtaaact actcctcccg ccataccata acccagccct tctcctacca ctcccggtac
tttaccccca aacctgttct tgattccact atcgattact tccaaccgaa taacaaaagg
aatcagcttt ggctgaggct acaaacctct gcaaatgtgg accacgtagg cctcggcact
gcgttcgaaa acagtatata cgaccaggac tacaatatcc gtgtaaccat gtatgtacaa
ttcagagaat ttaatcttaa agacccccca cttaacccta ag----
>JQ181594|Viet_Nam|15/06/2011
atgacgtatc caagaaggcg tttccgcaga cgaagacacc gcccccgcag ccatcttggc
cagatcctcc gccgccgccc ctggctcgtc cacccccgcc accgttaccg ctggagaagg
aaaaatggca tcttcaacac ccgcctctcc cgcaccttcg gatatactgt gaagaaaacc
acagtcagaa cgccctcctg ggcggtggac atgatgagat ttaatattaa cgatttcctt
cccccaggag ggggctcaaa ccccctcact gtgccctttg aatactacag aataagaaag
gttaaggttg aattctggcc ctgctcccca atcacccagg gtgacagggg agttggatcc
actgctgtta ttctagatga taactttgta ccaaaggcca cagccctgac ttatgatccc
tatgtaaact actcctcccg ccataccata acccagccct tctcctacca ctcccggtac
tttaccccca aacctgttct tgattccact atcgattact tccaaccgaa taacaaaagg
aatcagcttt ggctgaggct acaaacctct gcaaatgtgg accacgtagg cctcggcact
gcgttcgaaa acagtatata cgaccaggac tacaatatcc gtgtaaccat gtatgtacaa
ttcagagaat ttaatcttaa agacccccca cttaacccta ag----
>JQ181595|Viet_Nam|15/06/2011
atgacgtatc caaggaggcg tttccgcaga agaagacacc gcccccgcag ccatcttggc
cagatcctcc gccgccgccc ctggctcgtc cacccccgcc accgttaccg ctggagaagg
aaaaatggga tcttcaacac ccgcctctcc cgcaccttcg gatatactgt caagagaacc
acagtcagaa cgccctcctg ggcggtggac atgatgagat tcaatattaa tgactttctt
cccccaggag ggggctcaaa ccccctctct gtgccctttg aatactacag aataagaaag
gttaaggttg aattctggcc ctgctccccg atcacccagg gtgacagggg agtgggctcc
actgctgtta ttctagatga taactttgta ccaaaggcca cagccctgac ttatgacccc
tatgtaaact actcttcccg ccataccata acccaaccct tctcctacca ctcccggtac
tttaccccca aacctgttct tgattccact atcgattact tccaaccgaa taacaaaagg
aatcagctgt ggctgagact acaaactcct gcaaatgtag accacgtagg cctcggcact
gcgttcgaaa acagtatata cgaccaggaa tacaatatcc gtgtaaccat gtatgtacaa
ttcagagaat ttaatcttaa agacccccca cttaacccta ag----
>JQ181596|Viet_Nam|15/06/2011
atgacgtatc caaggaggcg tttccgcaga cgaagacacc gcccccgcag ccatcttggg
cagatcctcc gccgccgccc ctggctcgtc cacccccgcc accgttaccg ctggagaagg
aaaaatggca tcttcaacac ccgcctctcc cgcaccttcg gatatactgt gaagaaaacc
acagtcagaa cgccctcctg ggcggtggac atgatgagat ttaatattaa cgatttcctt
cccccaggag ggggctcaaa ccccctcact gtgccctttg aatactacag aataagaaag
gttaaggttg aattctggcc ctgctcccca atcacccagg gtgacagggg agttggatcc
actgctgtta ttctagatga taactttgta ccaaaggcca cagccctgac ttatgatccc
tatgtaaact actcctcccg ccataccata acccagccct tctcctacca ctcccggtac
tttaccccca aacctgttct tgattccact attgattact tccaaccgaa taacaaaaga
aatcagcttt ggctgaggct acaaacctct gcaaatgtgg accacgtagg cctcggcact
gcgttcgaaa acagtatata cgaccaagac tacaacatcc gtgtaaccat gtatgtacaa
ttcagagaat ttaatcttaa agacccccca cttcacccta ag----
>JQ181598|Viet_Nam|15/06/2011
atgacgtatc caaggaggcg tttccgcaga cgaagacacc gcccccgcag ccatcttggc
cagatcctcc gccgccgccc ctggctcgtc cacccccgcc accgttaccg ctggagaagg
aaaaatggca tcttcaacac ccgcctctcc cgcaccttcg gatatactgt gaagaaaacc
acagtcagaa cgccctcctg ggcggtggac atgatgagat ttaatattaa cgatttcctt
cccccaggag ggggctcaaa ccccctcact gtgccctttg aatactacag aataagaaag
gttaaggttg aattctggcc ctgctcccca atcacccagg gtgacagggg agttggatcc
actgctgtta ttctagatga taactttgta ccaaaggcca cagccctgac ttatgatccc
tatgtaaact actcctcccg ccataccata acccagccct tctcctacca ctcccggtac
tttaccccca aacctgttct tgattccact attgattact tccaaccaaa taacaaaagg
aatcagcttt ggctgaggct acaaacctct gcaaatgtgg accacgtagg cctcggcact
gcattcgaaa acagtatata cgaccaggac tacaatatcc gtgtaaccat gtatgtacaa
ttcagagaat ttaatcttaa agacccccca cttcacccta ag----
>JQ181599|Viet_Nam|15/06/2011
atgacgtatc caaggaggcg tttccgcaga cgaagacacc gcccccgcag ccatcttggc
cagatcctcc gccgccgccc ctggctcgtc cacccccgcc accgttaccg ctggagaagg
aaaaatggca tcttcaacac ccgcctctcc cgcaccttcg gatatactgt gaagaaaacc
acagtcagaa cgccctcctg ggcggtggac atgatgagat ttaatattaa cgatttcctt
cccccaggag ggggctcaaa ccccctcact gtgccctttg aatactacag aataagaaag
gttaaggttg aattctggcc ctgctcccca atcacccagg gtgacagggg agttggatcc
actgctgtta ttctagatga taactttgta ccaaaggcca cagccctgac ttatgatccc
tatgtaaact actcctcccg ccataccata acccagccct tctcctacca ctcccggtac
tttaccccca aacctgttct tgattccact attgattact tccaaccaaa taacaaaagg
aatcagcttt ggctgaggct acaaacctct gcaaatgtgg accacgtagg cctcggcact
gcattcgaaa acagtatata cgaccaggac tacaatatcc gtgtaaccat gtatgtacaa
ttcagagaat ttaatcttaa agacccccca cttcacccta ag----
>JQ181602|Viet_Nam|15/06/2011
atgacgtatc caagaaggcg tttccgcaga cgaagacacc gcccccgcag ccatcttggc
cagatcctcc gccgccgccc ctggctcgtc cacccccgcc accgttaccg ctggagaagg
aaaaatggca tcttcaacac ccgcctctcc cgcaccttcg gatatactgt gaagaaaacc
acagtcagaa cgccctcctg ggcggtggac atgatgagat ttaatattaa cgatttcctt
cccccaggag ggggctcaaa ccccctcact gtgccctttg aatactacag aataagaaag
gttaaggttg aattctggcc ctgctcccca atcacccagg gtgacagggg agtgggctcc
actgctgtta ttctagatga taactttgta ccaaaggcca cagccctgac ttatgatccc
tatgtaaact actcctcccg ccataccata acccagccct tctcctacca ctcccggtac
tttaccccca aacctgttct tgattccact atcgattact tccaaccgaa taacaaaagg
aatcagctgt ggctgaggct acaaacctct gcaaatgtgg accacgtagg cctcggcact
gcgttcgaaa acagtatata cgaccaggac tacaatatcc gtgtaaccat gtatgtacaa
ttcagagaat ttaatcttaa agacccccca cttaacccta ag----
>JQ181603|Viet_Nam|15/06/2011
atgacgtatc caaggaggcg tttccgcaga cgaagacacc gcccccgcag ccatcttggc
caaatcctcc gccgccgccc ctggctcctc cacccccgcc accgctaccg ctggagaagg
aaaaatggca tcttcaacac ccgcctctcc cgcaccttcg gatatactgt gaagaaaacc
acagtcagaa cgccttcctg ggcggtggac atgatgagat ttaatattaa cgatttcctt
cccccaggag ggggctcaaa ccccctcact gtgccctttg aatactacag aataagaaag
gttaaggttg aattctggcc ctgctcccca atcacccagg gtgacagggg agttggatcc
actgctgttg ttctagatga taactttgta ccaaaggcca cagccctgac ttatgatccc
tatgtaaact actcctcccg ccataccata acccagccct tctcctacca ctcccggtac
ttcaccccca aacctgttct tgattccact attgattact tccaaccgaa taacaaaagg
aatcagcttt ggctgaggct acaaacctct gcaaatgtgg accacgtagg cctcggcact
gcgttcgaaa acagtatata cgaccaggac tacaatatcc gtgtaaccat gtatgtacaa
ttcagagaat ttaatcttaa agacccccca cttaacccta ag----
>JQ181604|Viet_Nam|15/06/2011
atgacgtatc caaggaggcg tttccgcaga cgaagacacc gcccacgcag ccatcttggc
cagatcctcc gccgccgccc ctggctcgtc cacccccgcc accgctaccg ctggagaagg
aaaaatggca tcttcaacac ccgcctctcc cgcaccttcg gatatactgt gaagaaaacc
acagtcagaa cgccctcctg ggcggtggac atgatgagat ttaatattaa cgatttcctt
cccccaggag ggggctcaaa ccccctcact gtgccctttg aatactacag aataagaaag
gttaaggttg aattctggcc ctgctcccca atcacccagg gtgacagggg agttggatcc
actgctgttg ttctagatga taactttgta caaaaggcca cagccctgac ttatgatccc
tatgtaaact actcctcccg ccataccata acccagccct tctcctacca ctcccggtac
tttaccccca aacctgttct tgattccact attgattact tccaaccgaa taacaaaagg
aatcagcttt ggctgaggct acaaacctct gcaaatgtgg accacgtagg cctcggcact
gcgttcgaaa acagtatata cgaccaggac tacaatatcc gtgtaaccat gtatgtacaa
ttcagagaat ttaatcttaa agacccccca cttaacccta aa----
>JQ181605|Viet_Nam|15/06/2011
atgacgtatc caaggaggcg tttccgcaga cgaagacacc gcccacgcag ccatcttggc
cagatcctcc gccgccgccc ctggctcgtc cacccccgcc accgctaccg ctggagaagg
aaaaatggca tcttcaacac ccgcctctcc cgcaccttcg gatatactgt gaagaaaacc
acagtcagaa cgccctcctg ggcggtggac atgatgagat ttaatattaa cgatttcctt
cccccaggag ggggctcaaa ccccctcact gtgccctttg aatactacag aataagaaag
gttaaggttg aattctggcc ctgctcccca atcacccagg gtgacagggg agttggatcc
actgctgttg ttctagatga taactttgta ccaaaggcca cagccctgac ttatgatccc
tatgtaaact actcctcccg ccataccata acccagccct tctcctacca ctcccggtac
tttaccccca aacctgttct tgattccact attgattact tccaaccgaa taacaaaagg
aatcagcttt ggctgaggct acaaacctct gcaaatgtgg accacgtagg cctcggcact
gcgttcgaaa acagtatata cgaccaggac tacaatatcc gtgtaaccat gtatgtacaa
ttcagagaat ttaatcttaa agacccccca cttaacccta aa----
>JQ181606|Viet_Nam|15/06/2011
atgacgtatc caaggaggcg tttccgcaga cgaagacacc gcccacgcag ccatcttggc
cagatcctcc gccgccgccc ctggctcgtc cacccccgcc accgctaccg ctggagaagg
aaaaatggca tcttcaacac ccgcctctcc cgcaccttcg gatatactgt gaagaaaacc
acagtcagaa cgccctcctg ggcggtggac atgatgagat ttaatattaa cgatttcctt
cccccaggag ggggctcaaa ccccctcact gtgccctttg aatactacag aataagaaag
gttaaggttg aattctggcc ctgctcccca atcacccagg gtgacagggg agttggatcc
actgctgttg ttctagatga taactttgta ccaaaggcca cagccctgac ttatgatccc
tatgtaaact actcctcccg ccataccata acccagccct tctcctacca ctcccggtac
tttaccccca aacctgttct tgattccact attgattact tccaaccgaa taacaaaagg
aatcagcttt ggctgaggct acaaacctct gcaaatgtgg accacgtagg cctcggcact
gcgttcgaaa acagtatata cgaccaggac tacaatatcc gtgtaaccat gtatgtacaa
ttcagagaat ttaatcttaa agacccccca cttaacccta aa----
>JQ181607|Viet_Nam|15/06/2011
atgacgtatc caaggaggcg tttccgcaga cgaagacacc gcccccgcag ccatcttggc
cagatcctcc gccgccgccc ctggctcgtc cacccccgcc accgttaccg ctggagaagg
aaaaatggca tcttcaacac ccgcctctcc cgcaccttcg gatatactgt gaagaaaacc
acagtcagaa cgccctcctg ggcggtggac atgatgagat ttaatattaa cgatttcctt
cccccaggag ggggctcaaa ccccctcact gtgccctttg aatattacag aataagaaag
gttaaggtag aattctggcc ctgctcccca atcacccagg gtgacagggg agttggatcc
actgctgtta ttctagatga taactttgta ccaaaggcca cagccctgac ttatgatccc
tatgtaaact actcctcccg ccataccata acccagccct tctcctacca ctcccggtac
tttaccccca aacctgttct tgattccact attgattact tccaaccgaa taacaaaagg
aatcagcttt ggctgaggct acaaacctct ggaaatgtgg accacgtagg cctcggcact
gcgttcgaaa acagtatata cgaccaggac tacaatatcc gtgtaaccat gtatgtacaa
ttcagagaat ttaatcttaa agacccccca cttcacccta ag----
>JQ994269|Canada|15/06/2007
atgacgtatc caaggaggcg ttaccgcaga agaagacacc gcccccgcag ccatcttggc
cagatcctcc gccgccgccc ctggctcgtc cacccccgcc accgctaccg ttggagaagg
aaaaatggca tcttcaacac ccgcctctcc cgcaccttcg gatatactgt caagcgtacc
acagtcacaa cgccctcctg ggcggtggac atgatgagat ttaagcttga cgactttgtt
cccccgggag gggggaccaa caaaatctct ataccctttg aatactacag aataagaaaa
gtaaaggttg aattctggcc ctgctccccc atcacccagg gtgatagggg agtgggctcc
actgctgtta ttctagatga taactttgta ccaaaggcca atgccctaac ctatgaccca
tatgtaaact actcctcccg ccatacaatc ccccaaccct tctcctacca ctcccgttac
ttcacaccca aacctgttct tgactccact attgattact tccaacccaa taacaaaagg
aatcagcttt ggctgaggct acaaacctct agaaatgtgg accacgtagg cctcggcact
gcgttcgaaa acagtatata cgaccaggac tacaatatcc gtgtaaccat gtatgtacaa
ttcagagaat ttaatcttaa agacccccca cttaaaccc- ------
>JX099780|Viet_Nam|15/06/2009
atgacgtatc caaggaggcg tttccgcaga cgaagacacc gcccccgcag ccatcttggc
cagatcctcc gccgccgccc ctggctcgtc cacccccgcc accgttaccg ctggagaagg
aaaaatggca tcttcaacac ccgcctctcc cgcaccttcg gatatactgt gaagaaaacc
acagtcagaa cgccctcctg ggcggtggac atgatgagat ttaatattaa cgatttcctt
cccccaggag ggggctcaaa ccccctcact gtgccctttg aatactacag aataagaaag
gttaaggttg aattctggcc ctgctcccca atcacccagg gtgacagggg agttggatcc
actgctgttg ttctagatga taactttgta ccaaaggcca cagccctgac ttacgatccc
tatgtaaact actcctcccg ccataccata acccagccct tctcctacca ctcccggtac
tttaccccca aacctgttat tgactccact attgattact tccaaccaaa taacaaaagg
aatcagcttt ggctgagact acaaacctct gcaaatgtag accacgtagg cctcggcact
gcgttcgaaa acagtatata cgaccaggac tacaatatcc gtgtaaccat gtatgtacaa
ttcagggaat ttaatcttaa agacccccca cttaacccta ag----
>JX099781|Viet_Nam|15/06/2009
atgacgtatc caaggaggcg tttccgcaga cgaagacacc gcccccgcag ccatcttggc
cagatcctcc gccgccgccc ctggctcgtc cacccccgcc accgttaccg ctggagaagg
aaaaatggca tcttcaacac ccgcctctcc cgcaccttcg gatatactgt gaagaaaacc
acagtcagaa cgccctcctg ggcggtggac atgatgagat ttaatattaa cgatttcctt
cccccaggag ggggctcaaa ccccctcact gtgccctttg aatactacag aataagaaag
gttaaggttg aattctggcc ctgttcccca atcacccagg gtgacagggg agttggatcc
actgctgtta ttctagatga taactttgta ccaaaggcca cagccctgac ttatgatccc
tatgtaaact actcctcccg ccataccata acccagccct tctcctacca ctcccggtac
tttaccccca aacctgttct tgattccact attgattact tccaaccgaa taacaaaagg
aatcagcttt ggctgaggct acaaacctct gcaaatgtgg accacgtagg cctcggcact
gcgttcgaaa acagtatata cgaccaggac tacaatatcc gtgtaaccat gtatgtacaa
ttcagagaat ttaatcttaa agacccccca cttcacccta ag----
>JX099782|Viet_Nam|15/06/2009
atgacgtatc caaggaggcg tttccgcaga cgaagacacc gcccccgcag ccatcttggc
cagatcctcc gccgccgccc ctggctcgtc cacccccgcc accgctaccg ctggagaagg
aaaaatggca tcttcaacac ccgcctctcc cgcaccttcg gatatactgt gaagaaaacc
acagtcagaa cgccctcctg ggcggtggac atgatgagat ttaatattaa cgatttcctt
cccccaggag ggggctcaaa ccccctcact gtgccctttg aatactacag aataagaaag
gttaaggttg aattctggcc ctgctcccca atcacccagg gtgacagggg agttggatcc
actgctgttg ttctagatga taactttgta ccaaaggcca cagccctgac ttatgatccc
tatgtaaact actcctcccg ccataccata acccagccct tctcctacca ctcccggtac
tttaccccca aacctgttct tgattccact attgattact tccaaccgaa taacaaaagg
aatcagcttt ggctgaggct acaaacctct gcaaatgtgg accacgtagg cctcggcact
gcgttcgaaa acagtatata cgaccaggac tacaatatcc gtgtaaccat gtatgtacaa
ttcagagaat ttaatcttaa agacccccca cttaacccta ag----
>JX099783|Viet_Nam|15/06/2009
atgacgtatc caaggaggcg tttccgcaga cgaagacacc gcccccgcag ccatcttggc
cagatcctcc gccgccgccc ctggctcgtc cacccccgcc accgttaccg ctggagaaga
aaaaatggca tcttcaacac ccgcctctcc cgcaccttcg gatatactgt gaagaaaacc
acagtcagaa cgccctcctg ggcggtggac atgatgagat ttaatattaa cgatttcctt
cccccaggag ggggctcaaa ccccctcact gtgccctttg aatactacag aataagaaag
gttaaggttg aattctggcc ctgttcccca atcacccagg gtgacagggg aattggatcc
actgctgttg ttctagatga taactttgta tcaaaggcca cagccctgac ttatgatccc
tatgtaaact actcctcccg ccataccata acccagccct tctcctacca ctcccggtac
tttaccccca aacctgttct tgattccact attgattact tccaaccgaa taacaaaagg
aatcagcttt ggctgaggct acaaacctct gcaaatgtgg accacgtagg cctcggcact
gccttcgaaa acagtatata cgaccaggac tacaatatcc gtgtaaccat gtatgtacaa
ttcagagaat ttaatcttaa agacccccca cttcacccta ag----
>JX099784|Viet_Nam|15/06/2010
atgacgtatc caaggaggcg tttccgcaga cgaagacacc gcccccgcag ccatcttggc
cagatcctcc gccgccgccc ctggctcgtc cacccccgcc accgttaccg ctggagaagg
aaaaatggca tcttcaacac ccgcctctcc cgcaccttcg gatatactgt gaagaaaacc
acagtcagaa cgccctcctg ggcggtggac atgatgagat ttaatattaa cgatttcctt
cccccaggag ggggatcaaa ccccctcact gtgccctttg aatactacag aataagaaag
gttaaggttg aattctggcc ctgctcccca atcacccagg gtgacagggg agttggatcc
actgctgtta ttctagatga taactttgta ccaaaggcca cagccctgac ttatgatccc
tatgtaaact actcctcccg ccataccata acccagccct tctcctacca ctcccggtac
tttaccccca aacctgttct tgattccact attgattact tccaaccgaa taacaaaagg
aatcagcttt ggctgaggct acaaacctct gcaaatgtgg accacgtagg cctcggcact
gcgttcgaaa acagtatata cgaccaggac tacaatatcc gtgtaaccat gtatgtacaa
ttcagagaat ttaatcttaa agacccccca cttcacccta aa----
>JX099785|Viet_Nam|15/06/2010
atgacgtatc caaggaggcg tttccgcaga cgcagacacc gcccccgcag ccatcttggc
cagatcctcc gccgccgccc ctggctcgtc cacccccgcc accgttaccg ctggagaagg
aaaaatggca tcttcaacac ccgcctctcc cgcaccttcg gatatactgt gaagaaaacc
acagtccgaa cgccctcctg ggcggtggac atgatgagat ttaatattaa cgatttcctt
cccccaggag ggggctcaaa ccccctcact gtgccctttg aatactacag aataagaaag
gttaaggttg aattctggcc ctgctcccca atcacccagg gtgacagggg agttggatcc
actgctgtta ttctagatga taactttgta ccaaaggcca cagccctgac ttatgatccc
tatgtaaact actcctcccg ccataccata acccagccct tctcctacca ctcccggtac
tttaccccca aacctgttct tgattccact attgattact tccaaccgaa taacaaaagg
aatcagcttt ggctgaggct acaaacctct gcaaatgtag accacgtagg cctcggcact
gcgttcgaaa acagtatata cgaccaggac tacaatatcc gtgtaaccat gtatgtacaa
ttcagagaat ttaatcttaa agacccccca cttcacccta ag----
>JX506730|Viet_Nam|15/06/2004
atgacgtatc caaggaggcg tttccgcaga cgaagacacc gcccccgcag ccatcttggc
cagatcctcc gccgccgccc ctggctcgtc cacccccgcc accgttaccg ctggagaagg
aaaaatggca tcttcaacac ccgcctctcc cgcaccttcg gatatactgt gaagaaaacc
acagtcagaa cgccctcctg ggcggtggac atgatgagat ttaatattaa cgatttcctt
cccccaggag ggggctcaaa ccccctcact gtgccctttg aatactacag aataagaaag
gttaaggttg aattctggcc ctgctcccca atcacccagg gtgacagggg agttggatcc
actgctgtta ttctagatga taactttgta ccaaaggcca cagccctgac ttatgatccc
tatgtaaact actcctcccg ccataccata acccagccct tctcctacca ctcccggtac
tttaccccca aacctgttct tgattccact attgattact tccaaccaaa taacaaaagg
aatcagcttt ggctgaggct acaaacctct gcaaatgtgg accacgtagg cctcggcact
gcgttcgaaa acagtatata cgaccaggac tacaatatcc gtgtaaccat gtatgtacaa
ttcagagaat ttaatcttaa agacccccca cttcacccta ag----
>JX512854|Switzerland|15/06/2000
atgacgtatc caaggaggcg tttccgcaga cgaagacacc gcccccgcag ccatcttggc
cagatcctcc gccgccgccc ctggctcgtc cacccccgcc accgttaccg ctggagaagg
aaaaatggca tcttcaacgc ccgcctctcc cgcaccttcg gatatactgt caaggctacc
acagtcagca cgccctcctg ggcggtggac atgctgagat ttaatcttga cgactttgtt
cccccgggag gggggaccaa caaaatctct ataccctttg aatactacag aataagaaag
gttaaggttg aattctggcc ctgctccccg atcacccagg gtgacagggg agttggatcc
agtgctatta ttctagatga caactttgta ataaaggcca cagcccaaac ctatgacccc
tatgtaaact actcctcccg ccatacaatc ccccaaccct tctcctacca ctcccgttac
ttcacaccca aacctgttct tgattccact attgattact tccaaccaaa taacaaaagg
aatcagctgt ggatgagact ccaaaccagt agaaatgtgg accacgtagg cctcggcact
gcgttcgaaa acagtaaata cgaccaggac tacaatatcc gtgtaaccat gtacgtacaa
ttcagagaat ttaatcttaa agacccccca cttaaaccc- ------
>JX948774|China|16/02/2011
atgacgtatc caaggaggcg ttaccggaga agaagacacc gcccccgcag ccatcttggc
caaatcctcc gccgccgccc ctggctcgtc cacccccgcc accgttaccg ctggagaagg
aaaaatggca ttttcaacag ccgcctctcc cgcaccttcg gatatactgt caaggctacc
acagtcacaa cgccctcctg ggcggtggac atgctgagat ttaatattga cgactttctt
cccccgggag gggggaccaa caaaatctct ataccctttg aatactacag aataagaaag
gttaaggttg aattctggcc ctgctcccca atcacccagg gtgacagggg agttggatcc
agtgctgtta ttctagatga taactttttc cctaagtcca cagccctaac ctatgacccc
tacgtaaact actcctcccg ccacaccata ccccagccct tctcctacca ctcccggtac
tttaccccca aacctgtcct tgattccacc attgattact tccaaccaaa taacaaaagg
aatcagctgt ggatgagaat tcaaaccagt aaaaatgtag accacgtagg cctcggcact
gcgttcgaaa acagtaaata cgaccaggac tacaatatcc gtgtaaccat gtatgtacaa
ttcagagaat ttaaccttaa agacccccca cttaaaccc- ------
>JX982223|China|13/04/2011
atgacgtatc caaggaggcg ttaccggaga agaagacacc gcccccgcag ccatcttggc
caaatcctcc gccgccgccc ctggctcgtc cacccccgcc accgttaccg ctggagaagg
aaaaatggca ttttcaacag ccgcctctcc cgcaccttcg gatatactgt caaggctacc
acagtcacaa cgccctcatg ggcggtggac atgctgagat ttaatattga cgactttctt
cccccgggag gggggaccaa caaaatctct ataccctttg aatactacag aataagaaag
gttaaggttg aattctggcc ctgctcccca atcacccagg gtgacagggg agttggatcc
agtgctgtta ttctagatga taactttttc cctaagtcca cagccctaac ctatgacccc
tacgtaaact actcctcccg ccacaccata ccccagccct tctcctacca ctcccggtac
tttaccccca aacctgtcct tgattccacc attgattact tccaaccaaa taacaaaagg
aatcagctgt ggatgaaaat tcaaaccagt aaaaatgtag accacgtagg cctcggcact
gcgttcgaaa acagtaaata cgaccaggac tacaatatcc gtgtaaccat gtatgtacaa
ttcagagaat ttaatcttaa agacccccca cttaaaccc- ------
>JX982225|China|15/11/2011
atgacgtatc caaggaggcg ttaccggaga agaagacacc gcccccgcag ccatcttggc
caaatcctcc gccgccgccc ctggctcgtc cacccccgcc accgttaccg ctggagaagg
aaaaatggca ttttcaacag ccgcctctct cgcaccttcg gatatactgt caaggctacc
acagtcacaa cgccctcctg ggcggtggac atgctgagat ttaatattga cgactttctt
cccccgggag gggggaccaa caaaatctct ataccctttg aatactacag aataagaaaa
gttaaggttg aattctggcc ctgctcccca atcacccagg gtgacagggg agttggatcc
agtgctgtta ttctagatga taactttttc cctaagtcca cagccctaac ctatgacccc
tacgtaaact actcctcccg ccataccata ccccagccct tctcctacca ctcccggtac
tttaccccca aacctgtcct tgattccacc attgattact tccaaccaaa taacaaaagg
aatcagctgt ggatgagaat tcaaaccagt aaaaatgtag accacgtagg cctcggcact
gcgttcgaaa acagtaaata cgaccaggac tacaatatcc gtgtaaccat gtatgtacaa
ttcagagaat ttaatcttaa agacccccca cttaaaccc- ------
>KC800634|China|21/05/2010
atgacgtatc caaggaggcg ttaccggaga agaagacacc gcccccgcag ccatcttggc
cagatcctcc gccgccgccc ctggctcatc cacccccgcc accgttaccg ctggagaagg
aaaaatggca ttttcaacgg ccgcctctcc cgcaccttcg gatatactgt caaggctacc
acagtcacca cgccctcctg ggcggtggac atgctgagat ttaatcttga cgactttgtt
cccccgggag gggggaccaa caaaatatct ataccctttg aatactacag aataagaaag
gttaaggttg aattctggcc ctgctcccca atcacccagg gtgacagggg agttggatcc
agtgctgtta ttctagatga taacttttta acaaaggcca cagccctaac ctatgacccc
tacgtaaact actcctcccg ccatacgata acccagccct tctcctacca ctcccggtac
tttaccccca aacctgtcct agattccacc attgattact tccaaccaaa caacaaaaga
aatcagctgt ggatgagact tcaaactagt gaaaatgtag accacgtagg cctcggcact
gcgttcgaaa acagtatata cgaccaggaa tacaatatcc gtgtaaccat gtatgtacaa
ttcagagaat ttaatctgaa agacccccca cttaaccct- ------
>KC800635|China|12/10/2011
atgacgtatc caaggaggcg ttaccggaga agaagacacc gcccccgcag ccatcttggc
cagatcctcc gccgccgccc ctggctcatc cacccccgcc accgttaccg ctggagaagg
aaaaatggca ttttcaacgg ccgcctctcc cgcaccttcg gatatactgt caaggctacc
acagtcacca cgccctcctg ggcggtggac atgctgagat ttaatcttga cgactttgtt
cccccgggag gggggaccaa caaaatatct ataccctttg aatactacag aataagaaag
gttaaggttg aattctggcc ctgctcccca atcacccagg gtgacagggg agttggatcc
agtgctgtta ttctagatga taacttttta acaaaggcca cagccctaac ctatgacccc
tacgtaaact actcctcccg ccatacgata acccagccct tctcctacca ctcccggtac
tttaccccca aacctgtcct agattccacc attgattact tccaaccaaa caacaaaaga
aatcagctgt ggatgagact tcaaactagt gaaaatgtag accacgtagg cctcggcact
gcgttcgaaa acagtatata cgaccaggaa tacaatatcc gtgtaaccat gtatgtacaa
ttcagagaat ttaatctgaa agacccccca cttaaccct- ------
>KC800636|China|16/03/2012
atgacgtatc caaggaggcg ttaccggaga agaagactcc gcccccgcag ccatcttggc
caaatcctcc gccgccgccc ctggctcgtc cacccccgcc accgttaccg ctggagaagg
aaaaatggca ttttcaacgg ccgcctctcc cgcaccttcg gatatactgt caaggctacc
acagtcacca cgccctcctg ggcggtggac atgctgagat ttaatcttga cgactttgtt
cccccgggag gggggaccaa caaaatctct ataccctttg aatactacag aataagaaag
gttaaggttg aattctggcc ctgctcccca atcacccagg gtgacagggg agttggatcc
agtgctgtta ttctagatga taacttttta acaaaggcca cagccctaac ctatgacccc
tacgtaaact actcctcccg ccataccata acccagccct tctcctacca ctcccggtac
tttaccccca aacctgtcct agattccacc attgattact tccaaccaaa caacaaaaga
aatcagctgt ggatgagact tcaaactagt gaaaatgtag accacgtagg cctcggcact
gcgttcgaaa acagtatata cgaccaggaa tacaatatcc gtgtaaccat gtatgtacaa
ttcagagaat ttaatcttaa agacccccca cttaaccct- ------
>KF027495|China|15/06/2012
atgacgtatc caaggaggcg ttaccggaga agaagacacc gcccccgcag ccatcttggc
caaatcctcc gccgccgccc ctggctcgtc cacccccgcc accgttaccg ctggagaagg
aaaaatggca ttttcaacag ccgcctctcc cgcaccttcg gatatactgt caaggctacc
acagtcacaa cgccctcctg ggcggtggac atgctgagat ttaatattga cgactttctt
cccccgggag gggggaccaa caaaatctct ttaccctttg aatactacag aataagaaag
gttaaggttg aattctggcc ctgctcccca atcacccagg gtgacagggg agttggatcc
agtgctgtta ttctagatga taactttttc cctaagtcca cagccctaac ctatgacccc
tacgtaaact actcctcccg ccacaccata ccccagccct tctcctacca ctcccggtac
tttaccccca aacctgtcct tgattccacc attgattact tccaaccaaa taacaaaagg
aatcagctgt ggatgagaat tcaaaccagt aaaaatgtag accacgtagg cctcggcact
gcgttcgaaa acagtaaata cgaccaggac tacaatatcc gtgtaaccat gtatgtacaa
ttcagagaat ttaatcttaa agacccccca cttaacccta aa----
>KJ094600|Brazil|08/04/2010
atgacgtatc caaggaggcg ttaccggaga agaagacacc gcccccgcag ccatcttggc
catatcctcc gccgccgccc ctggctcgtc gacccacgcc accgctaccg ctggagaagg
aaaaatggaa tcttcaatgc ccgcctctcc cgcaccttcg gatatactgt caaggctacc
acagtcacaa cgccctcctg ggcggtggac atgctgagat ttaatattga tgactttctt
cccccgggag gggggaccaa caaatcctct gtgccctttg aatactacag aataagaaag
gttaaggttg aattctggcc ctgttcccca atcacccagg gtgacagggg agtgggctcg
agtgctgttg ttctagatga taactttgta acaaaggcca cagccctaac ctatgacccc
tacgtaaact actcctcccg ccatacaatc ccccaaccct tctcctacca ctcccggtac
tttacaccca aacctgttct tgattccact cttgattact tccaaccaaa taacaaaagg
aatcagctgt ggatgagact tcaaaccact ggaaatgtag accacgtagg cctcggcact
gcgttcgaaa acagtaaata cgaccaggac tacaatgtcc gtataaccat gtatgtacaa
tttagagaat ttaatcttaa agacccccct cttaaaccc- ------
>KJ094601|Brazil|08/04/2010
atgacgtatc caaggaggcg ttaccgcaga agaagacacc gcccccgcag ccatcttggc
cagatcctcc gccgccgccc ctggctcgtc cacccccgcc accgctaccg ttggagaagg
aaaaatggca tcttcaacac ccgcctctcc cgcaccttcg gatatactgt caagcgtacc
acagtcacca cgccctcctg ggcggtggac atgatgagat ttaatattga tgactttgtt
cccccgggag gggggctcaa caaaatctct aaaccctttg aatactacag aataagaaag
gttaaggttg aattctggcc ctgctccccg atcactcagg gtgatagggg agtgggctcc
agtgctgtta ttctagatga taactttgta acaaaggcca cagccctcac ctatgacccc
tatgtaaact actcctcccg ccataccatc ccccagccct tctcctacca ctcccgttac
tttaccccca aacctgttct tgattccact attgattact tccaaccaaa taacaaaagg
aatcagcttt ggctgagact acaaacctct ggaaatgtgg accacgtagg cctcggcgct
gcgttcgaaa acagtatata cgaccaggac tacaatatcc gtgtgaccat gtatgtacaa
ttcagagaat ttaatcttaa agacccccca cttaaaccc- ------
>KJ680365|China|04/05/2012
atgacgtatc caaggaggcg ttaccggaga agaagacacc gcccccgcag ccatcttggc
caaatcctcc gccgccgccc ctggctcgtc cacccccgcc accgttaccg ctggagaagg
aaaaatggga ttttcaacag ccgcctctcc cgcaccttcg gatatactgt caaggctacc
acagtcacaa cgccctcctg ggcggtagac atgctgagat ttaatattga cgactttctt
cccccgggag gggggaccaa caaaatctct ataccctttg aatactacag aataagaaag
gttaaggtgg aattctggcc ctgctcccca atcacccagg gtgacagggg agttggatcc
agtgctgtta ttctagatga taacttcttc cctaagtcca cagccctaac ctatgacccc
tacgtaaact actcctcccg ccataccata ccccagccct tctcctacca ctcccggtac
tttaccccca aacctgtcct tgattccacc attgattact tccaaccaaa taacaaaagg
aatcagctgt ggatgagaat tcaaaccagt aaaaatgtag accacgtagg cctcggcact
gcgttcgaaa acagtaaata cgaccaggac tacaatatcc gtgtaaccat gtatgtacaa
ttcagagaat ttaatcttaa agacccccca cttaacccta aa----
>KJ729072|India|09/03/2013
atgacgtatc caaggaggcg tttccgcaga cgaagacacc gcccccgcag ccatcttggc
cagatcctcc gccgccgccc ctggctcgtc cacccccgcc accgttaccg ctggagaagg
aaaaatggca tcttcaacac ccgcctctcc cgcaccttcg gatatactgt gaagaaaacc
acagtcagaa cgccctcctg ggcggtggac atgatgagat ttaatattaa cgatttcctt
cccccaggag ggggctcaaa ccccctcact gtgccctttg aatactacag aataagaaag
gttaaggttg aattctggcc ctgctcccca atcacccagg gtgacagggg agttggatcc
actgctgtta ttctagatga taactttgta ccaaaggcca cagccctgac ttatgatccc
tatgtaaact actcctcccg ccataccata acccagccct tctcctacca ctcccggtac
tttaccccca aacctgttct tgattccact attgattact tccaaccgaa taacaaaagg
aatcagcttt ggctgaggct acaaacctct gcaaatgtgg accacgtagg cctcggcact
gcgttcgaaa acagtatata cgaccaggac tacaatatcc gtgtaaccat gtatgtacaa
ttcagagaat ttaatcttaa agacccccca cttcacccta ag----
>KJ729073|India|24/04/2012
atgacgtatc caaggaggcg tttccgcaga cgaagacacc gcccccgcag ccatcttggc
cagatcctcc gccgccgccc ctggctcgtc cacccccgcc accgttaccg ctggagaagg
aaaaatggca tcttcaacgc ccgcctctcc cgcaccttcg gatatactgt caaggctacc
acagtcagca cgccctcctg ggcggtggac atgctgagat ttaaccttga cgactttgtt
cccccgggag gggggaccaa caaaatctct ataccctttg aatactacag aataagaaag
gttaaggttg aattctggcc ctgctccccg atcacccagg gtgacagggg aattggatcc
agtgctatta ttctagatga caactttgta ataaaggcca cagcccaaac ctatgacccc
tatgtaaact actcctcccg ccatacaatc ccccaaccct tctcctacca ctcccgttac
ttcacaccca aacctgttct tgattccact attgattact tccaaccaaa taacaaaagg
aatcagctgt ggatgagact ccaaaccagt agaaatgtgg accacgtagg cctcggcact
gcgttcgaaa acagtaaata cgaccaggac tacaatatcc gtgtaaccat gtatgtacaa
ttcagagaat ttaatcttaa agacccccca cttaaaccc- ------
>KJ729074|India|10/07/2013
atgacgtatc caaggaggcg tttccgcaga cgaagacacc gcccccgcag ccatcttggc
cagatcctcc gccgccgccc ctggctcgtc cacccccgcc accgttaccg ctggagaagg
aaaaatggca tcttcaacac ccgcctctcc cgcaccttcg gatatactgt gaagaaaacc
acagtcagaa cgccctcctg ggcggtggac atgatgagat ttaatattaa cgatttcctt
cccccaggag ggggctcaaa ccccctcact gtgccctttg aatactacag aataagaaag
gttaaggttg aattctggcc ctgctcccca atcacccagg gtgacagggg agttggatcc
actgctgtta ttctagatga taactttgta ccaaaggcca cagccctgac ttatgatccc
tatgtaaact actcctcccg ccataccata acccagccct tctcctacca ctcccggtac
tttaccccca aacctgttct tgattccact attgattact tccaaccgaa taacaaaagg
aatcagcttt ggctgaggct acaaacctct gcaaatgtgg accacgtagg cctcggcact
gcgttcgaaa acagtatata cgaccaggac tacaatatcc gtgtaaccat gtatgtacaa
ttcagagaat ttaatcttaa agacccccca cttcacccta ag----
>KM067385|China|03/01/2014
atgacgtatc caaggaggcg tttccgcaga cgaagacacc gcccccgcag ccatcttggc
cagatcctcc gccgccgccc ctggctcgtc cacccccgcc accgttaccg ctggagaagg
aaaaatggca tcttcaacgc ccgcctctcc cgcaccttcg gatatactgt caagaaaacc
acagtcagca cgccctcctg gtcggtggac atgctgagat ttaatattga cgactttgtt
cccccgggag gggggaccaa cacacgctct atgccctttg aatactacag aataagaaag
gttaaggttg aattctggcc ctgcttcccg atcacccagg gtgacagggg agttggattc
agtggtatta ttttagatga caactttgta atgaaggtcc cagcccaaac ctatgacccc
tatgtaaact actcctcccg ccatacaatc ccccaaccct tttcctacca ctcccgttac
ttcacaccca aacctgttct tgattccact attgattact tccaaccaaa taacaaaagg
aatcagctgt ggatgagact ccaaaccagt agaaatgtgg accacgtagg cctaggcact
gcgtttgaaa acagtaaata cgacccggaa tacaacatcc gtgtaaccat gtatgtacaa
ttcagagaat ttaattttaa agaccccccc cttaaaccc- ------
