# Supplementary material for: Phylodynamic analysis of porcine circovirus type 2: Methodological approach and datasets
Source: Data Brief. 2016 Jun 15;8:549–52. doi: 10.1016/j.dib.2016.06.005 (PMC4962815; doi:10.1016/j.dib.2016.06.005)
Supplement: Supplementary file 3 — Supplementary material [file mmc3.zip › mmc3.R]

setwd("") #set the appropriate working directory
tree_imput<-""#provide the imput tree in nexus format
AA<-""#character table containg the same sequence name (first column) present in the tree tips and an AA position in each other column
#ancestral state reconstruction
library(ape)
library(phangorn)
library(seqinr)
tr<-read.nexus(file = tree_imput)
for (i in 1:length(tr$edge.length)) {
  ifelse(tr$edge.length[i]>0,yes=tr$edge.length[i]<-tr$edge.length[i],no=tr$edge.length[i]<-0.0000001)
}
#Load character table containg the same sequence name present in the tree tips and an AA position in each column
matrix.AA<-read.table(AA,header = F,row.names = 1,sep = ";",colClasses = "character")
matrix.AA<-matrix.AA[tr$tip.label,]#reorder table row accordung to tree tips.


#Reconstruct Ancestral state for all variable position in the AA alignment and save is as separate PDF
character.list<-c(1:ncol(matrix.AA))
x<-c(1)
different<-c()
for (i in character.list){  
  ifelse(sum(matrix.AA[1,i]==matrix.AA[-1,i])==length(rownames(matrix.AA))-1,yes = x<-x-1 ,no =  different[x]<-i)
  x<-x+1
}#Select only variable positions
character.list<-different 
for (i in character.list) {
  pdf(paste("myOut",i,".pdf",sep=""))
  character<-matrix.AA[,i]
  factor<-as.factor(character)
  ancestral<-ace(x = character,phy = tr,type = "discrete",model = "SYM")
  par(mar=c(5,1,1,1))
  plot(tr, show.node.label=FALSE, show.tip.label=FALSE, label.offset=3, cex=0.4,main= i)
  tiplabels(pch = 21, cex=1,bg = factor)  
  nodelabels(pie=ifelse(ancestral$lik.anc>0,ancestral$lik.anc,ancestral$lik.anc*-1) , cex=0.2, lwd=0.05, piecol = 1:(sqrt(length(ancestral$index.matrix))))
  legend(legend=colnames(ancestral$lik.anc),cex=0.5,pt.cex = 1,bty="n", x="topleft",pch=21, col=1,pt.bg = 1:(sqrt(length(ancestral$index.matrix))))
  axisPhylo(side = 1,backward = F,root.time = 1976)  #change the root time and other graphic parameters according to specific needs
  dev.off()
}
